# Supplementary material for: FBXO21 mediated degradation of p85α regulates proliferation and survival of acute myeloid leukemia
Source: Leukemia. 2023 Sep 9;37(11):2197–208. doi: 10.1038/s41375-023-02020-w (PMC10624613; doi:10.1038/s41375-023-02020-w)
Supplement: Supplementary file 2 — Supplemental Tables [file 41375_2023_2020_MOESM2_ESM.xlsx]

## Sheet: Table 2; TMT Mass Spectrometry
ID	Symbol	Entrez Gene Name	Abundances shNTC 1	Abundances shNTC 2	Abundances shNTC 3	Abundances shNTC Average	Abundances shFBXO21.55 1	Abundances shFBXO21.55 2	Abundances shFBXO21.55 3	Abundances shFBXO21.55 Average	Fold change shFBXO21.55/shNTC	p value
A0A024R571	EHD1	EH domain containing 1	61.9	60.3	65.9	62.7	57.7	64.4	64.5	62.2	0.992026	0.866926
A0A024RCR6	BAG6	BAG cochaperone 6	237.5	245.2	243.8	242.167	199	191.9	214.3	201.733	0.833035	0.004509
A0A075B6P0	NDUFAF6	NADH:ubiquinone oxidoreductase complex assembly factor 6	35.9	31.2	36.7	34.6	36.2	41	34	37.0667	1.07129	0.4104
A0A087WT20	DCAF13	DDB1 and CUL4 associated factor 13	116.9	111	115.7	114.533	106.9	112.5	108.7	109.367	0.954889	0.101873
A0A087WT44	HMOX2	heme oxygenase 2	117.5	126	134.3	125.933	130.3	139.4	150.8	140.167	1.11302	0.136728
A0A087WT96	ARIH1	ariadne RBR E3 ubiquitin protein ligase 1	84.7	78.1	74.2	79	83.1	70	81.4	78.1667	0.989451	0.878804
A0A087WTU4	ARHGAP23	Rho GTPase activating protein 23	167.8	167.1	162.1	165.667	112.1	183.6	82.5	126.067	0.760966	0.258142
A0A087WUC6	SPCS2	signal peptidase complex subunit 2	236.7	254.6	255.1	248.8	203.8	229.1	249.4	227.433	0.914121	0.21491
A0A087WUD3	OSTC	oligosaccharyltransferase complex non-catalytic subunit	644.5	609.8	622.2	625.5	585.8	653	643	627.267	1.00282	0.943116
A0A087WUE2	TACC3	transforming acidic coiled-coil containing protein 3	19.3	24	20.9	21.4	15.8	23.2	20.9	19.9667	0.933022	0.608847
A0A087WUM3	NDUFC2-KCTD14	NDUFC2-KCTD14 readthrough	65.6	63.1	61.2	63.3	56	58.1	29.4	47.8333	0.755661	0.172496
A0A087WUT0	MYEF2	myelin expression factor 2	26.9	24.2	16.9	22.6667	22.2	20.3	19.1	20.5333	0.905882	0.531704
A0A087WV05			418.4	392.2	418.9	409.833	375.8	375.3	403.8	384.967	0.939325	0.126189
A0A087WVC6	PTPRJ	protein tyrosine phosphatase receptor type J	203.1	206.9	207.9	205.967	215.7	232.2	236.6	228.167	1.10778	0.0272496
A0A087WVM4	MTHFD1L	methylenetetrahydrofolate dehydrogenase (NADP+ dependent) 1 like	631.3	715.7	727.3	691.433	658.1	663.1	645.8	655.667	0.948272	0.308554
A0A087WVQ6	CLTC	clathrin heavy chain	10665.3	10486.4	10297.2	10483	10485.1	10077.3	10564.1	10375.5	0.989748	0.591527
A0A087WVZ9	POLR2E	RNA polymerase II, I and III subunit E	31.9	34	31	32.3	28.8	29.9	33.6	30.7667	0.952528	0.418651
A0A087WW23	ALOX5AP	arachidonate 5-lipoxygenase activating protein	42.4	42.7	39.1	41.4	31.9	29.3	31.2	30.8	0.743961	0.00158963
A0A087WW65	ABCB7	ATP binding cassette subfamily B member 7	99.9	120.6	115.8	112.1	118.7	138.6	126.6	127.967	1.14154	0.136055
A0A087WWU8	TPM3	tropomyosin 3	4752.9	4650	4678.5	4693.8	5467.5	4775.5	5092.6	5111.87	1.08907	0.10769
A0A087WX58	HDGFL2	HDGF like 2	101.6	87.7	103.4	97.5667	87.8	79.7	89.5	85.6667	0.878032	0.109888
A0A087WXB0	SCAMP1	secretory carrier membrane protein 1	37.9	37.3	34.7	36.6333	39.8	43.4	41.3	41.5	1.13285	0.0273945
A0A087WXD0	DCP1A	decapping mRNA 1A	23.4	25.4	23.5	24.1	24.4	30.5	28.6	27.8333	1.15491	0.123171
A0A087WXF7	ING1	inhibitor of growth family member 1	19.7	14.9	17.8	17.4667	20.4	21	13.7	18.3667	1.05153	0.757713
A0A087WXK5	ABCA2	ATP binding cassette subfamily A member 2	19.4	17.3	18.4	18.3667	25.7	19.5	20.9	22.0333	1.19964	0.136631
A0A087WXZ7	HEATR6	HEAT repeat containing 6	105.7	110.2	111.7	109.2	124.8	130	140.9	131.9	1.20788	0.0110483
A0A087WY03	SREK1	splicing regulatory glutamic acid and lysine rich protein 1	116.8	104.1	103.3	108.067	120.3	110.4	107.7	112.8	1.0438	0.46119
A0A087WY31	YTHDF3	YTH N6-methyladenosine RNA binding protein 3	128.1	131.3	112.8	124.067	131.9	145	125.3	134.067	1.0806	0.286104
A0A087WY55	VTA1	vesicle trafficking 1	1093.3	1003.6	1030.8	1042.57	997.4	950.4	946.8	964.867	0.925472	0.0672134
A0A087WYF2	BCAT1	branched chain amino acid transaminase 1	80.7	85.1	95.8	87.2	119.9	139.7	144	134.533	1.54281	0.00547343
A0A087WYI0	INTS11	integrator complex subunit 11	118.6	141.8	153.9	138.1	134.5	123	115.3	124.267	0.899831	0.304831
A0A087WYN9	DHX29	DExH-box helicase 29	29.3	31.2	30.5	30.3333	37.5	37.8	39	38.1	1.25604	0.000417876
A0A087WYT3	PTGES3	prostaglandin E synthase 3	1826.9	1752.9	1964.2	1848	1960.8	1815.4	1912.7	1896.3	1.02614	0.555845
A0A087WYW7	HIKESHI	heat shock protein nuclear import factor hikeshi	364.6	388.9	400.8	384.767	369.8	381.8	374.5	375.367	0.97557	0.448912
A0A087WZ13	RAVER1	ribonucleoprotein, PTB binding 1	805.7	819.6	866.6	830.633	966.5	1063.3	1027.9	1019.23	1.22706	0.00503114
A0A087WZZ7	LRMDA	leucine rich melanocyte differentiation associated	13.8	15.4	15.9	15.0333	15.1	16.4	20.7	17.4	1.15743	0.260398
A0A087X0L7	OXA1L	OXA1L mitochondrial inner membrane protein	151.3	165.6	188.2	168.367	117	110.3	118.7	115.333	0.685013	0.00863373
A0A087X0M4	SLC4A1AP	solute carrier family 4 member 1 adaptor protein	229.3	213.9	244.7	229.3	214.2	221.1	206.4	213.9	0.932839	0.193099
A0A087X0W8	RELA	RELA proto-oncogene, NF-kB subunit	20.7	25	27	24.2333	26.8	28.7	27.3	27.6	1.13893	0.158287
A0A087X0W9	OTUD6B	OTU deubiquitinase 6B	66.2	62	70.5	66.2333	74.4	70.4	69.8	71.5333	1.08002	0.136149
A0A087X0X5	DDB2	damage specific DNA binding protein 2	19.6	15	21.4	18.6667	24.4	23.2	22.6	23.4	1.25357	0.07489
A0A087X1G7	SELENOF	selenoprotein F	149.1	132.1	124.5	135.233	164.1	157.7	177.3	166.367	1.23022	0.0284723
A0A087X1K9	LYPLA1	lysophospholipase 1	668	681.9	640	663.3	683.3	674.3	646	667.867	1.00688	0.79777
A0A087X1Z3	PSME2	proteasome activator subunit 2	867.7	838.3	826.4	844.133	1186.9	893.6	1103.8	1061.43	1.25742	0.0692821
A0A087X211	CIP2A	cellular inhibitor of PP2A	241.2	214.8	221.3	225.767	206.8	217.2	208.7	210.9	0.93415	0.157471
A0A087X2D5	MRPL45	mitochondrial ribosomal protein L45	597.4	563.5	598	586.3	491.5	454.7	519	488.4	0.833021	0.0109659
A0A087X2I1	PSMC6	proteasome 26S subunit, ATPase 6	1503.8	1575.1	1600.5	1559.8	1367.4	1304.3	1326.8	1332.83	0.85449	0.00271381
A0A096LPI6			673.1	608.6	679.5	653.733	646.3	622	563.3	610.533	0.933918	0.266243
A0A0A0MQX8	MBNL1	muscleblind like splicing regulator 1	1261.4	1303	1284.7	1283.03	1277	1259.9	1339.4	1292.1	1.00707	0.75383
A0A0A0MR51	FADS1	fatty acid desaturase 1	197.1	211.9	244.4	217.8	149.7	181.8	178.6	170.033	0.780686	0.0508097
A0A0A0MRG8	BAK1	BCL2 antagonist/killer 1	73	56.5	77.4	68.9667	74.5	90	77.9	80.8	1.17158	0.209054
A0A0A0MRJ9	ARHGAP30	Rho GTPase activating protein 30	57.5	53.3	57.5	56.1	53.8	62.3	65.4	60.5	1.07843	0.304575
A0A0A0MRM8	MYO6	myosin VI	65	60	63.8	62.9333	93	97.3	96.1	95.4667	1.51695	7.9994e-05
A0A0A0MRM9	NOLC1	nucleolar and coiled-body phosphoprotein 1	1065.9	1207.1	1251.1	1174.7	1234.4	1261.5	1257.9	1251.27	1.06518	0.246881
A0A0A0MSB8	EXOC7	exocyst complex component 7	142.9	142.2	159.9	148.333	140.2	154.8	162	152.333	1.02697	0.667381
A0A0A0MSH6	LDAH	lipid droplet associated hydrolase	34.7	28.5	20.1	27.7667	23.7	23.2	22.2	23.0333	0.829532	0.328155
A0A0A0MSI2	PHC2	polyhomeotic homolog 2	40.7	44.5	39	41.4	44.6	52.6	41.6	46.2667	1.11755	0.25476
A0A0A0MSK5	TOR1AIP1	torsin 1A interacting protein 1	365.8	348.1	378.2	364.033	431.9	464	430.4	442.1	1.21445	0.00508711
A0A0A0MSQ0	PLS3	plastin 3	361	411.9	390.8	387.9	417.3	489.6	481.8	462.9	1.19335	0.0512877
A0A0A0MSS8	AKR1C3	aldo-keto reductase family 1 member C3	186.4	169.3	127.5	161.067	126.2	142	160.4	142.867	0.887003	0.416263
A0A0A0MT01	GSN	gelsolin	3607.8	3367.7	2831.6	3269.03	3401.2	3269.7	3133.5	3268.13	0.999725	0.997212
A0A0A0MT64	FDXR	ferredoxin reductase	12	19.6	17.3	16.3	25.8	29	30	28.2667	1.73415	0.00977577
A0A0A0MT83	IVD	isovaleryl-CoA dehydrogenase	346	364.5	401	370.5	395.1	386.2	420.4	400.567	1.08115	0.191151
A0A0A0MTB8	WDR36	WD repeat domain 36	588.9	598	638.6	608.5	566.1	520.8	542.6	543.167	0.892632	0.0314208
A0A0A0MTC1	RNF213	ring finger protein 213	158.4	173.3	181.5	171.067	204.4	220.3	218.9	214.533	1.25409	0.00679731
A0A0A0MTH3	ILK	integrin linked kinase	436.7	440.9	443.8	440.467	436.9	444.5	460.8	447.4	1.01574	0.398651
A0A0A0MTH9	BTAF1	B-TFIID TATA-box binding protein associated factor 1	404	369	425.9	399.633	393.2	427.6	411.6	410.8	1.02794	0.59429
A0A0A0MTQ0	PRORP	protein only RNase P catalytic subunit	316.2	330.8	326.4	324.467	314.8	317.5	335	322.433	0.993733	0.803962
A0A0A0MTQ5	ATP5MJ	ATP synthase membrane subunit j	365.9	319.2	374.8	353.3	358.2	315.9	308.4	327.5	0.926974	0.328191
A0A0A6YYA0	TMED7-TICAM2	TMED7-TICAM2 readthrough	78.8	66	79.2	74.6667	81.6	71	85.6	79.4	1.06339	0.484126
A0A0A6YYG7	NCAPH2	non-SMC condensin II complex subunit H2	70.7	62.1	85.1	72.6333	56.4	60.6	71.7	62.9	0.865994	0.296534
A0A0B4J1S8	PI4KB	phosphatidylinositol 4-kinase beta	17.3	20.7	16.4	18.1333	19.3	30.1	26.1	25.1667	1.38787	0.1084
A0A0B4J1V8	PPAN-P2RY11	PPAN-P2RY11 readthrough	9.8	11.7	14.2	11.9	10.4	16.9	16.1	14.4667	1.21569	0.347002
A0A0B4J286	TRAPPC2L	trafficking protein particle complex subunit 2L	116.3	109.8	115.7	113.933	89	92.9	105	95.6333	0.83938	0.0251335
A0A0C4DFT8	JADE2	jade family PHD finger 2	112.6	106.5	95.2	104.767	85.3	121.6	110.2	105.7	1.00891	0.941094
A0A0C4DFX9	NELFA	negative elongation factor complex member A	298.8	288.7	305.3	297.6	350.1	274.4	282.1	302.2	1.01546	0.860394
A0A0C4DG89	DDX46	DEAD-box helicase 46	461.6	452.5	469.3	461.133	439.3	432.1	410	427.133	0.926269	0.0278263
A0A0C4DGB5	CAST	calpastatin	358.5	359.2	343.2	353.633	402.3	506.7	503.7	470.9	1.33161	0.0278144
A0A0C4DGG8	CCAR1	cell division cycle and apoptosis regulator 1	107.4	117.3	110.6	111.767	129.3	120.2	136.7	128.733	1.1518	0.0386344
A0A0C4DGN6	GIT1	GIT ArfGAP 1	74.1	82.3	82.4	79.6	80.6	82.1	87.5	83.4	1.04774	0.333431
A0A0C4DGP7	NCLN	nicalin	71.2	55.1	55.6	60.6333	59	60.4	74.9	64.7667	1.06817	0.603072
A0A0C4DGQ8	DHRS7B	dehydrogenase/reductase 7B	88.3	83.4	94.3	88.6667	88.2	104.5	87.6	93.4333	1.05376	0.495905
A0A0C4DGS9	CEPT1	choline/ethanolamine phosphotransferase 1	41.8	33.4	38.3	37.8333	38	44.4	37.8	40.0667	1.05903	0.531021
A0A0C4DGT8	RSBN1	round spermatid basic protein 1	16.9	18	17.4	17.4333	16.5	17.6	14.5	16.2	0.929254	0.268867
A0A0C4DGW6	C5orf51	chromosome 5 open reading frame 51	68.5	69	73.5	70.3333	73.7	77.3	79.7	76.9	1.09336	0.0496689
A0A0D9SEM4	SRSF4	serine and arginine rich splicing factor 4	180.9	175.4	169.5	175.267	179.4	157.1	134.2	156.9	0.895207	0.244042
A0A0D9SF54	SPTAN1	spectrin alpha, non-erythrocytic 1	1832.3	1825	1814.3	1823.87	2032.3	1971.5	2083.7	2029.17	1.11256	0.00334052
A0A0D9SF58	CHTF18	chromosome transmission fidelity factor 18	40.1	30.9	37.3	36.1	36.2	40.6	35.4	37.4	1.03601	0.702443
A0A0D9SG79	UBAP1	ubiquitin associated protein 1	49.1	60.6	57.1	55.6	53.4	54.3	58	55.2333	0.993405	0.925486
A0A0G2JH37	TAPBP	TAP binding protein	265.6	276.8	229.3	257.233	299.3	331.2	293.6	308.033	1.19749	0.0516214
A0A0G2JIW1	HSPA1A/HSPA1B	heat shock protein family A (Hsp70) member 1A	1749	1952.2	2002.9	1901.37	2393.9	2547.4	2465.6	2468.97	1.29852	0.00314717
A0A0G2JJD3	ABHD16A	abhydrolase domain containing 16A, phospholipase	27.1	25.3	16.7	23.0333	24.5	24.6	24.8	24.6333	1.06946	0.644357
A0A0G2JLB3	GBA	glucosylceramidase beta	52.5	70.6	75.4	66.1667	46.7	49.7	55.6	50.6667	0.765743	0.105838
A0A0G2JMZ8	OCLN	occludin	50.5	45.6	40.2	45.4333	45.3	40.9	51.5	45.9	1.01027	0.918388
A0A0G2JNU6	LAIR1	leukocyte associated immunoglobulin like receptor 1	50	58.2	53.5	53.9	59.9	54.6	54.5	56.3333	1.04515	0.458704
A0A0G2JPU4	LILRB4	leukocyte immunoglobulin like receptor B4	59.5	61.9	59.7	60.3667	87.8	93.4	88	89.7333	1.48647	0.000122457
A0A0J9YVP6	PUF60	poly(U) binding splicing factor 60	1187.1	1259.5	1265.8	1237.47	1133.1	1142.7	1114.1	1129.97	0.913129	0.0156074
A0A0J9YW33	STX3	syntaxin 3	177.4	166.1	179.8	174.433	234.4	240.9	233.7	236.333	1.35486	0.000209504
A0A0J9YWB6	CTDP1	CTD phosphatase subunit 1	48.4	55.2	54.6	52.7333	64.9	65.1	63.2	64.4	1.22124	0.0066415
A0A0J9YWM9	UTP4	UTP4 small subunit processome component	30.8	31.9	31.5	31.4	33.1	32.2	33.2	32.8333	1.04565	0.0338577
A0A0J9YX62	DNAJB6	DnaJ heat shock protein family (Hsp40) member B6	146.2	154.3	155.9	152.133	148.1	167.7	163.4	159.733	1.04996	0.317649
A0A0J9YXX5	PUF60	poly(U) binding splicing factor 60	15.4	25.8	23.4	21.5333	30.1	37.5	40.6	36.0667	1.67492	0.0303875
A0A0S2Z4L7	TLR2	toll like receptor 2	58	50.5	53.2	53.9	75.6	67.5	77.5	73.5333	1.36425	0.00648002
A0A0U1RQK7	EIF4G3	eukaryotic translation initiation factor 4 gamma 3	367	393.6	381.6	380.733	387.1	398.3	412.9	399.433	1.04912	0.156066
A0A0U1RQX8	CBL	Cbl proto-oncogene	185.7	158.3	183.8	175.933	217.5	210.4	212.4	213.433	1.21315	0.0145109
A0A0U1RRK1	MICU1	mitochondrial calcium uptake 1	20.7	16.3	20.4	19.1333	14.3	20.5	17.2	17.3333	0.905923	0.474941
A0A0U1RRL5	ELF1	E74 like ETS transcription factor 1	116.8	101.7	115.1	111.2	138.6	135.8	146.6	140.333	1.26199	0.00722853
A0A182DWF2	TXNRD2	thioredoxin reductase 2	18.7	20.4	15.9	18.3333	14.9	17	17	16.3	0.889091	0.24329
A0A1B0GU58	PCCA	propionyl-CoA carboxylase subunit alpha	33.7	30	25.7	29.8	50.1	46.9	47.9	48.3	1.62081	0.00177161
A0A1B0GU62	ASAH1	N-acylsphingosine amidohydrolase 1	45.7	41.6	50.9	46.0667	49.9	61.5	64.7	58.7	1.27424	0.0734688
A0A1B0GU92			747	787.8	888.1	807.633	435.7	445.2	436	438.967	0.543522	0.000932033
A0A1B0GV02	ZEB2	zinc finger E-box binding homeobox 2	43.2	45.2	53.6	47.3333	47.2	55.2	53.3	51.9	1.09648	0.316958
A0A1B0GVH5	FTO	FTO alpha-ketoglutarate dependent dioxygenase	147.3	144.1	145.7	145.7	135.3	158.4	156.3	150	1.02951	0.593916
A0A1B0GVI3	KRT10	keratin 10	709	361.7	399.7	490.133	398.6	334.7	247.5	326.933	0.667029	0.240093
A0A1B0GVT3	PPFIA1	PTPRF interacting protein alpha 1	13.8	17.2	17.8	16.2667	16.4	19.2	14.1	16.5667	1.01844	0.884013
A0A1B0GVU9	QARS1	glutaminyl-tRNA synthetase 1	117.5	89.7	103.9	103.7	144.7	121.5	118.5	128.233	1.23658	0.100467
A0A1P0AYU5	SFXN3	sideroflexin 3	216.5	205.2	198	206.567	279.7	306.9	290	292.2	1.41456	0.000867614
A0A1W2PNP0	PIGT	phosphatidylinositol glycan anchor biosynthesis class T	260.5	262	240.9	254.467	316.5	329.5	332	326	1.28111	0.00100732
A0A1W2PNW1	STAT6	signal transducer and activator of transcription 6	212.6	267.7	255.3	245.2	306.3	322.3	321	316.533	1.29092	0.0150279
A0A1W2PNX8	UNC45A	unc-45 myosin chaperone A	498.1	496.7	495.2	496.667	496	495.9	514	501.967	1.01067	0.432196
A0A1W2PNY5	ELP4	elongator acetyltransferase complex subunit 4	31.7	32.2	21	28.3	29.1	27.7	24.5	27.1	0.957597	0.773577
A0A1W2PPS1	HNRNPU	heterogeneous nuclear ribonucleoprotein U	14.1	14.4	19.3	15.9333	41.6	31.4	35.1	36.0333	2.26151	0.00420898
A0A1W2PPS8	ERGIC3	ERGIC and golgi 3	102.5	113.5	125.2	113.733	94	99.8	93.8	95.8667	0.842907	0.0593594
A0A1W2PPZ5	TCEA1	transcription elongation factor A1	839.5	804.8	739.1	794.467	959.4	1000.7	1080.3	1013.47	1.27566	0.00896963
A0A1W2PQV2	GCSH	glycine cleavage system protein H	112.6	112	119.7	114.767	116.4	104.1	102.6	107.7	0.938426	0.232163
A0A1W2PR36	GAMT	guanidinoacetate N-methyltransferase	74.6	65.1	62.1	67.2667	88.5	105.8	99.3	97.8667	1.45491	0.00828133
A0A1W2PRB8			174.4	156.5	151.3	160.733	191.4	202.9	193.3	195.867	1.21858	0.0110251
A0A1W2PRF6	SCARB2	scavenger receptor class B member 2	21.8	21.1	25	22.6333	17.4	25.6	17.8	20.2667	0.895434	0.464069
A0A1W2PRU0	ENSA	endosulfine alpha	309	313.6	314.7	312.433	338.9	300.6	346.8	328.767	1.05228	0.319262
A0A286YFF8	MON2	MON2 homolog, regulator of endosome-to-Golgi trafficking	564.2	560.3	544.3	556.267	531.7	567.4	572.8	557.3	1.00186	0.94571
A0A2R8Y4Z6	INTS2	integrator complex subunit 2	145.5	120.7	136.1	134.1	156.7	140.3	136.5	144.5	1.07755	0.33611
A0A2R8Y566	RELCH	RAB11 binding and LisH domain, coiled-coil and HEAT repeat containing	92.4	76.5	73.4	80.7667	73	79.2	71.6	74.6	0.923648	0.385223
A0A2R8Y595	CTCF	CCCTC-binding factor	127.1	153.5	125.3	135.3	209.8	305.5	227.9	247.733	1.83099	0.021615
A0A2R8Y5P7	HARS2	histidyl-tRNA synthetase 2, mitochondrial	199.8	235	207.3	214.033	207.2	246.7	218.3	224.067	1.04688	0.562365
A0A2R8Y5V8	FRY	FRY microtubule binding protein	153.8	155.2	185.9	164.967	172.4	172.3	173.6	172.767	1.04728	0.498164
A0A2R8Y5V9	TPM4	tropomyosin 4	313.1	289.2	322.2	308.167	445.1	441.1	453.4	446.533	1.449	0.000190551
A0A2R8Y600	COMMD7	COMM domain containing 7	29.2	35.1	39.9	34.7333	28.3	32.3	34.1	31.5667	0.908829	0.421266
A0A2R8Y6J3	RPL5	ribosomal protein L5	2026.8	2179.9	2113.6	2106.77	1777.4	1757	1680.5	1738.3	0.825103	0.00228804
A0A2R8Y6W5	MEA1	male-enhanced antigen 1	124.9	123.5	137.8	128.733	134.1	129.9	124.9	129.633	1.00699	0.872717
A0A2R8Y811	RPS14	ribosomal protein S14	587.2	637.5	645.7	623.467	557.8	620.7	592.5	590.333	0.946856	0.268289
A0A2R8Y849	RPS24	ribosomal protein S24	1094.6	1074.5	1134.2	1101.1	1025.6	927.2	1063.6	1005.47	0.913147	0.0968336
A0A2R8Y852	CUX1	cut like homeobox 1	13.7	11.2	12.5	12.4667	16.8	21.4	18.1	18.7667	1.50535	0.0152179
A0A2R8Y855	SMARCE1	SWI/SNF related, matrix associated, actin dependent regulator of chromatin, subfamily e, member 1	233.8	234.1	255.6	241.167	255.4	257.1	277	263.167	1.09122	0.0928445
A0A2R8Y880	RBBP6	RB binding protein 6, ubiquitin ligase	25.7	28.1	18.2	24	22.3	25.4	26.5	24.7333	1.03056	0.831827
A0A2R8YDQ0			105.8	110.1	99.9	105.267	90.9	97.2	92.8	93.6333	0.889487	0.0291713
A0A2R8YDQ9	SUCLA2	succinate-CoA ligase ADP-forming subunit beta	347.4	346.1	351.9	348.467	366.3	400.8	327.2	364.767	1.04678	0.487403
A0A2R8YDR3	TSC2	TSC complex subunit 2	23.6	28.3	25.4	25.7667	28.4	26	29.7	28.0333	1.08797	0.264035
A0A2R8YE10	VPS45	vacuolar protein sorting 45 homolog	47.4	43.2	44.5	45.0333	56.9	46.7	42.8	48.8	1.08364	0.438588
A0A2R8YE59	CERT1	ceramide transporter 1	229.1	247.6	272	249.567	230.7	227.6	232.1	230.133	0.922132	0.194828
A0A2R8YG42	ARHGEF7	Rho guanine nucleotide exchange factor 7	168	153.8	144.5	155.433	188.9	201.1	188.1	192.7	1.23976	0.00970109
A0A2R8YGH5	AP1S1	adaptor related protein complex 1 subunit sigma 1	353.8	353.5	307.6	338.3	275.1	316.7	284.1	291.967	0.863041	0.0802208
A0A2U3TZM0	CHD4	chromodomain helicase DNA binding protein 4	1053.3	1082.8	1149.4	1095.17	1056.9	1101.5	1136.4	1098.27	1.00283	0.936513
A0A2U3TZV8	PLCH1	phospholipase C eta 1	141.5	130.5	126.4	132.8	113.9	114.9	117.7	115.5	0.869729	0.0204579
A0A2Y9D025	NDUFA6	NADH:ubiquinone oxidoreductase subunit A6	273.7	254.3	256	261.333	148.7	181.5	135.6	155.267	0.594133	0.00210747
A0A3B3IRL5	IMPDH1	inosine monophosphate dehydrogenase 1	64.1	68.5	63.6	65.4	65.2	57	56.5	59.5667	0.910805	0.144417
A0A3B3IRR6	C8orf33	chromosome 8 open reading frame 33	53	46.3	46.5	48.6	36.7	52.7	55.2	48.2	0.99177	0.951646
A0A3B3IRT8	SSR1	signal sequence receptor subunit 1	509.1	509.8	512.6	510.5	327.9	333.7	265.6	309.067	0.60542	0.000765799
A0A3B3IS71	RB1	RB transcriptional corepressor 1	446.1	413.4	448.9	436.133	364.9	380.5	342	362.467	0.831091	0.00992207
A0A3B3ISF0	LARP1B	La ribonucleoprotein 1B	42.2	47.5	44.4	44.7	36.8	39.8	37.3	37.9667	0.849366	0.0199514
A0A3B3ISP1	ANKS1A	ankyrin repeat and sterile alpha motif domain containing 1A	13.4	17.3	20.4	17.0333	14	9.1	11.2	11.4333	0.671233	0.0862514
A0A3B3ISV5			539.9	507.1	514.2	520.4	616.6	631.7	600.1	616.133	1.18396	0.00209412
A0A3B3ISV9	ERI3	ERI1 exoribonuclease family member 3	161.7	150.3	144.7	152.233	157.8	187.6	182.7	176.033	1.15634	0.0859288
A0A3B3IT01	DARS2	aspartyl-tRNA synthetase 2, mitochondrial	58.8	43	55	52.2667	55.6	50.9	49.5	52	0.994898	0.960855
A0A3B3ITJ4	HNRNPL	heterogeneous nuclear ribonucleoprotein L	34.7	34.2	34.3	34.4	39.3	39.5	45.8	41.5333	1.20736	0.0289974
A0A3B3ITT5	RPL29	ribosomal protein L29	1555.4	1749.2	1508.3	1604.3	1915	1684.4	1697	1765.47	1.10046	0.199795
A0A3B3ITW3	ABCD3	ATP binding cassette subfamily D member 3	773.8	763.2	729.7	755.567	740.5	792.2	766.6	766.433	1.01438	0.615499
A0A3B3ITX4			265	327.2	325.4	305.867	327.7	325.8	301.1	318.2	1.04032	0.607541
A0A3B3IU30	MYO1G	myosin IG	84.3	93.3	75.6	84.4	95	100.8	104.5	100.1	1.18602	0.0539629
A0A3B3IUA2	SNU13	small nuclear ribonucleoprotein 13	634.6	664.3	701.9	666.933	686.1	744	777.3	735.8	1.10326	0.105214
A0A3B3IUB5	HM13	histocompatibility minor 13	629.9	568	628.2	608.7	399.2	453.6	448.6	433.8	0.712666	0.00282891
A0A3B3IUB9	BIRC6	baculoviral IAP repeat containing 6	75.7	85.3	90.1	83.7	82.6	89.9	86.9	86.4667	1.03305	0.590285
A0A3B3IUD2	MSTO1	misato mitochondrial distribution and morphology regulator 1	102.6	107.4	123.5	111.167	86.1	96.7	102.6	95.1333	0.855772	0.114012
A0A3F2YNW7	ARID1B	AT-rich interaction domain 1B	21.9	20	21.1	21	22.3	10.4	26.3	19.6667	0.936508	0.795226
A0A3F2YNW8	ITPR1	inositol 1,4,5-trisphosphate receptor type 1	27.9	34	30.4	30.7667	27.9	34.2	30.1	30.7333	0.998917	0.990226
A0A3F2YNX7	ENOSF1	enolase superfamily member 1	171.2	183.7	174.9	176.6	188.3	184.4	201.7	191.467	1.08418	0.0814586
A0A494C0L6	TYMP	thymidine phosphorylase	31.8	27.5	27	28.7667	23.7	27.6	37.8	29.7	1.03244	0.844846
A0A494C0P1	NR3C1	nuclear receptor subfamily 3 group C member 1	61	53.1	55.8	56.6333	64.4	68.2	65.5	66.0333	1.16598	0.0218588
A0A494C0R8	CLUH	clustered mitochondria homolog	369.7	425.1	474.5	423.1	344.5	331.7	343.4	339.867	0.803277	0.0527197
A0A494C0W0	PARN	poly(A)-specific ribonuclease	142.2	118.5	170.2	143.633	141.3	135.7	122.6	133.2	0.927361	0.548397
A0A494C0X0	TBCB	tubulin folding cofactor B	339	317.7	337.5	331.4	317.4	306.8	319.2	314.467	0.948904	0.0980646
A0A494C0X7	ITGB2	integrin subunit beta 2	1458.3	1489.2	1427.1	1458.2	2090.9	2093.7	2115.4	2100	1.44013	5.11024e-06
A0A494C108	KRI1	KRI1 homolog	58.2	50.2	62	56.8	62.1	70.5	62.9	65.1667	1.1473	0.129258
A0A494C1E2	PGM3	phosphoglucomutase 3	95.1	76.1	81	84.0667	82.9	77.4	83.1	81.1333	0.965107	0.650172
A0A494C1E9	NFKB1	nuclear factor kappa B subunit 1	65.3	63.5	64.2	64.3333	82.5	85.4	84.9	84.2667	1.30984	4.31818e-05
A0A494C1M4	ALDH1L2	aldehyde dehydrogenase 1 family member L2	916.4	937.7	892	915.367	1051.6	1068	1029	1049.53	1.14657	0.00151653
A0A494C1V1	NBEAL2	neurobeachin like 2	121	93.7	116.2	110.3	99.8	95.6	89.5	94.9667	0.860985	0.161116
A0A499FIX8	ESYT2	extended synaptotagmin 2	1579.1	1537.8	1489.8	1535.57	1828.6	1927.1	1940.4	1898.7	1.23648	0.00114477
A0A499FJY3	RBM15	RNA binding motif protein 15	91.4	73.5	64.9	76.6	73.6	74.6	79.1	75.7667	0.989121	0.92192
A0A590UJ50	CUL1	cullin 1	514.9	485.8	525.9	508.867	663.3	643.3	539	615.2	1.20896	0.0578619
A0A5F9ZGM7	DOHH	deoxyhypusine hydroxylase	19.1	17.2	20.5	18.9333	13.2	11.7	18.2	14.3667	0.758803	0.104864
A0A5F9ZHB6	PRIM1	DNA primase subunit 1	139.8	137	153	143.267	113.4	110.3	120.7	114.8	0.801303	0.00808202
A0A5F9ZHM4	LDHB	lactate dehydrogenase B	5347.4	5485.1	5275.5	5369.33	5442.1	5830.7	5580.6	5617.8	1.04628	0.126973
A0A5F9ZHN7	SACM1L	SAC1 like phosphatidylinositide phosphatase	310.5	313.3	289.8	304.533	275.3	286.4	275	278.9	0.915827	0.0367136
A0A5F9ZHU7	PRIM2	DNA primase subunit 2	149.3	156.7	168.2	158.067	136.7	143.5	148	142.733	0.902995	0.0748407
A0A5F9ZHW5	ATXN2	ataxin 2	52.3	56.2	69.3	59.2667	61.3	62.9	67.1	63.7667	1.07593	0.453422
A0A5H1ZRP4	NELFB	negative elongation factor complex member B	401.2	431.2	436.5	422.967	433.3	444.1	458	445.133	1.05241	0.166155
A0A5H1ZRQ2	DDX17	DEAD-box helicase 17	2832.1	2821.1	2699	2784.07	2467	2551.8	2419.7	2479.5	0.890604	0.00612075
A0A669KB29	CXXC1	CXXC finger protein 1	172.7	175.4	183.2	177.1	191.7	192	192.2	191.967	1.08395	0.00918835
A0A669KB89	SCRIB	scribble planar cell polarity protein	164.5	179	178.8	174.1	177.8	239.5	193.8	203.7	1.17002	0.196124
A0A6I8PIV1	LARS1	leucyl-tRNA synthetase 1	3283.7	3355.2	3307.9	3315.6	3645.1	3736	3644.1	3675.07	1.10842	0.000628556
A0A6I8PIV6	ADGRL2	adhesion G protein-coupled receptor L2	63.5	58.1	46.8	56.1333	77.6	97.5	83.4	86.1667	1.53504	0.0174532
A0A6I8PTT9	GFPT1	glutamine--fructose-6-phosphate transaminase 1	969.6	956.1	948.5	958.067	991.9	960.6	1015.2	989.233	1.03253	0.140307
A0A6I8PU73	DNAJC7	DnaJ heat shock protein family (Hsp40) member C7	528.9	590.3	535	551.4	482.7	522.9	526.1	510.567	0.925946	0.1642
A0A6Q8KRG2	GOLGA2	golgin A2	43	42.9	46.5	44.1333	35.4	46.7	41.9	41.3333	0.936556	0.466355
A0A6Q8PEX8	GDAP1	ganglioside induced differentiation associated protein 1	18.2	20.3	19.8	19.4333	16.2	22.6	20.4	19.7333	1.01544	0.886977
A0A6Q8PF47	HARS1	histidyl-tRNA synthetase 1	1327.2	1390.2	1330.2	1349.2	1167.5	1221.4	1150.3	1179.73	0.874395	0.00464092
A0A6Q8PFH9	ELP1	elongator acetyltransferase complex subunit 1	195.9	203.9	209	202.933	188.6	211.7	185.8	195.367	0.962714	0.450086
A0A6Q8PFI7	NEDD4L	NEDD4 like E3 ubiquitin protein ligase	97.4	94.7	82.1	91.4	83.7	108.2	110.3	100.733	1.10212	0.392797
A0A6Q8PFJ0	LMNA	lamin A/C	2757.6	2670	2459.8	2629.13	2948.3	2888.7	2876.2	2904.4	1.1047	0.0391269
A0A6Q8PGA2	GATM	glycine amidinotransferase	470.9	443.5	482.1	465.5	367.5	399.1	392.5	386.367	0.830004	0.00614311
A0A6Q8PGG1	KIF2A	kinesin family member 2A	53.3	51.9	55.7	53.6333	56	52.8	52.1	53.6333	1	1
A0A6Q8PGI6	GARS1	glycyl-tRNA synthetase 1	3299.9	3452	3355.3	3369.07	3163.2	3370.6	3183.5	3239.1	0.961424	0.177765
A0A6Q8PGN3	INF2	inverted formin 2	384.2	391.7	371.8	382.567	375.5	399	380.1	384.867	1.00601	0.815674
A0A6Q8PGN5	AARS1	alanyl-tRNA synthetase 1	5175.4	5085.9	4867.3	5042.87	5210.4	5128.2	5177.3	5171.97	1.0256	0.243955
A0A6Q8PGP3	LCOR	ligand dependent nuclear receptor corepressor	49.3	45.5	58.6	51.1333	36.3	37	38	37.1	0.725554	0.0232126
A0A6Q8PGU6	SPATA5	spermatogenesis associated 5	85.2	74.7	71.4	77.1	85.1	80.3	74.9	80.1	1.03891	0.587845
A0A6Q8PHB5	NT5C2	5'-nucleotidase, cytosolic II	112.7	90.6	106.4	103.233	110.1	96.2	120.6	108.967	1.05554	0.584437
A0A6Q8PHE5	UBE3A	ubiquitin protein ligase E3A	98.1	98.5	104.4	100.333	103.3	98.2	109.1	103.533	1.03189	0.441557
A0A6Q8PHK0	TRIP12	thyroid hormone receptor interactor 12	792.6	795.4	822.2	803.4	725.4	755.8	726.9	736.033	0.916148	0.00788465
A0A7I2ST14			412.3	420.3	331	387.867	384.9	421.6	451.2	419.233	1.08087	0.413109
A0A7I2SU25			44	49	54.5	49.1667	59.2	65.1	58.9	61.0667	1.24203	0.0308806
A0A7I2V2U2			48.5	50.8	58.4	52.5667	52.1	39.8	37.2	43.0333	0.818643	0.157069
A0A7I2V2U6			131.3	140.3	149.7	140.433	102.5	115	123.5	113.667	0.809399	0.0296678
A0A7I2V2U8			1096	1035.4	1109.2	1080.2	1045	1082.3	1025.8	1051.03	0.972999	0.358397
A0A7I2V383			233.6	234.4	261	243	270.7	245.9	251.1	255.9	1.05309	0.333915
A0A7I2V3F9			24.5	29.5	32.1	28.7	33.6	50.3	33.2	39.0333	1.36005	0.163351
A0A7I2V3G4			428.8	365	352.8	382.2	384.1	434.8	442.9	420.6	1.10047	0.268338
A0A7I2V4B4			1151.8	1149.7	1234.3	1178.6	1023.9	1044	984.3	1017.4	0.863228	0.0080608
A0A7I2V4E4			815.9	851.6	788.4	818.633	918.5	933.5	1004.2	952.067	1.163	0.0142406
A0A7I2V4E5			10.9	10.3	11.9	11.0333	15.7	17.3	17.3	16.7667	1.51964	0.0012686
A0A7I2V4F0			1781.7	1742.6	1793.8	1772.7	1794.2	1750.7	1762.6	1769.17	0.998007	0.869504
A0A7I2V4F7			24.1	17.9	14.8	18.9333	20.4	23.3	21.7	21.8	1.15141	0.372854
A0A7I2V4W4			244.3	248.2	242.8	245.1	229.9	256.7	272.5	253.033	1.03237	0.561244
A0A7I2V4Y9			1501.2	1421.4	1483	1468.53	1335.2	1364.7	1332.4	1344.1	0.915267	0.00905048
A0A7I2V535			2338.9	2349.1	2511.7	2399.9	2459.7	2067.4	2085.2	2204.1	0.918413	0.233433
A0A7I2V539			257.4	252.3	255.8	255.167	290.9	291.7	305.2	295.933	1.15976	0.00112029
A0A7I2V5H2			104	117	117.1	112.7	118.5	130.7	132.5	127.233	1.12896	0.0785531
A0A7I2V5Q5			437.1	422.3	425.6	428.333	473.1	503.6	527.3	501.333	1.17043	0.0110393
A0A7I2V5Q7			108	94.1	104.3	102.133	135.9	118.1	112	122	1.19452	0.0745769
A0A7I2V5R1			770	839.7	839.3	816.333	938.9	741	738.5	806.133	0.987505	0.891676
A0A7I2V5S2			9465.6	9439.1	9571	9491.9	7812.2	7875.3	7441.8	7709.77	0.812247	0.000226167
A0A7I2V5T7			279.9	290.5	291.7	287.367	273.1	261.2	267.8	267.367	0.930403	0.0171107
A0A7I2V610			525.1	492.1	534.6	517.267	443.8	459.3	513.9	472.333	0.913133	0.144929
A0A7I2YQ97			19.9	22.7	20.4	21	34.7	29.9	28.2	30.9333	1.47302	0.00954307
A0A7I2YQF8			778.9	786	808.9	791.267	712.9	695	745.6	717.833	0.907195	0.0133707
A0A7I2YQG2			2807.2	2835.8	2971.2	2871.4	2553.6	2218.6	2384.1	2385.43	0.830756	0.011222
A0A7I2YQK0			16.9	20.3	15.9	17.7	16.6	20.5	22.3	19.8	1.11864	0.38311
A0A7I2YQN2			347	335.2	312.9	331.7	328.8	369.8	357.1	351.9	1.0609	0.267901
A0A7I2YQQ9			105.4	107.2	102.8	105.133	98.7	96.3	98.4	97.8	0.930247	0.0078007
A0A7I2YQU0			273.2	264.5	249	262.233	301	358.2	344.2	334.467	1.27545	0.0178276
A0A7P0MUT5			124.2	119.4	121.7	121.767	118.2	138.2	134	130.133	1.06871	0.25134
A0A7P0T7V2			35	30.5	26.1	30.5333	38.6	44.4	29.3	37.4333	1.22598	0.246974
A0A7P0T862			241.2	236.9	232	236.7	241.5	230.7	244.1	238.767	1.00873	0.694189
A0A7P0T868			230.9	221.3	215.9	222.7	253.1	274.7	263.4	263.733	1.18425	0.00576444
A0A7P0T8D4			210.1	184.3	191	195.133	219.5	154.8	172.1	182.133	0.933379	0.566331
A0A7P0T8N6			34.6	39.2	45	39.6	38	31	28.8	32.6	0.823232	0.162338
A0A7P0T8N8			565	596.9	613.5	591.8	666.9	638.6	647.8	651.1	1.1002	0.0228459
A0A7P0T906			96.8	70	71.3	79.3667	105.3	113.8	87.3	102.133	1.28685	0.123803
A0A7P0T961			99.6	103.4	104.3	102.433	158.6	164.9	126.7	150.067	1.46502	0.0161441
A0A7P0T989			104.5	110.9	110.9	108.767	106.7	105.5	103.4	105.2	0.967208	0.202317
A0A7P0T9A7			523	568.4	572	554.467	501.7	565	567.6	544.767	0.982506	0.734765
A0A7P0T9E5			967	966.9	991.8	975.233	937.1	944.9	955.4	945.8	0.969819	0.0402285
A0A7P0T9X2			17.7	13.9	17.2	16.2667	13.7	16.6	11	13.7667	0.846311	0.28126
A0A7P0TA35			14271.4	13781.6	12997.1	13683.4	12460.7	11814	11623.7	11966.1	0.874502	0.0187502
A0A7P0TA76			390.4	411.9	392.7	398.333	369.8	427.3	397.4	398.167	0.999582	0.993035
A0A7P0TAC5			202.6	201.9	201.6	202.033	231.7	261.9	253.4	249	1.23247	0.00642422
A0A7P0TAE3			93.5	78.8	87.7	86.6667	83.5	90.8	91.1	88.4667	1.02077	0.734259
A0A7P0TAG0			39	44.7	45.2	42.9667	50	52.6	45.1	49.2333	1.14585	0.102049
A0A7P0TAL9			17.6	17.4	19.5	18.1667	20.8	19.3	22.3	20.8	1.14495	0.0738644
A0A7P0TAQ9			131.7	121.5	124.8	126	154.7	148	153.7	152.133	1.20741	0.0020317
A0A7P0TB04			680.4	724.7	734.6	713.233	821.8	845.9	854.9	840.867	1.17895	0.00274883
A0A7P0TBF0			56	54.5	59.3	56.6	61.3	63.9	73.7	66.3	1.17138	0.0739313
A0A7P0TBJ4			23.4	29.8	24.8	26	18.6	23.9	20	20.8333	0.801282	0.108397
A0A7P0Z436			42	49.8	45.3	45.7	53.6	66.3	60	59.9667	1.31218	0.029589
A0A7P0Z441			456.2	342	540.7	446.3	373.6	320	317	336.867	0.754799	0.144434
A0A7P0Z497			4556.4	4541.3	4903.4	4667.03	3036.5	3016.4	3095.3	3049.4	0.653392	0.000178744
A0A804CDA6			406.5	392.7	399.7	399.633	344.7	345.4	366.6	352.233	0.881391	0.00448179
A0A804HHY2			87.1	93.7	93.7	91.5	92.7	84.9	92.9	90.1667	0.985428	0.717428
A0A804HJ84			376.7	340.8	335.6	351.033	430.4	401.5	375.7	402.533	1.14671	0.0651267
A0A804HJA9			59.5	36.7	66	54.0667	48.7	39	37.2	41.6333	0.770037	0.263901
A0A804HJB7			27.2	28.3	32.2	29.2333	32.2	28.3	23.3	27.9333	0.95553	0.686075
A0A804HJG7			171.1	181.3	182.8	178.4	129.1	141.6	154.2	141.633	0.793909	0.0106154
A0A804HK53			44.4	47.5	44.6	45.5	36.8	44.1	43	41.3	0.907692	0.166037
A0A804HK65			1158.7	1120.3	1130.7	1136.57	1241.9	1220.1	1277	1246.33	1.09658	0.00552
A0A804HK86			167.1	167.3	176	170.133	153.8	155.3	179.9	163	0.958072	0.470317
A0A804HKC5			99.3	102.9	100.8	101	102.1	110.2	119.3	110.533	1.09439	0.133601
A0A804HKH9			667.7	659.8	678.6	668.7	590.8	662.4	680	644.4	0.963661	0.431655
A0A804HKI2			9488.3	9816.2	10402.5	9902.33	7851.6	8005.3	7781.5	7879.47	0.795718	0.00183044
A0A804HKQ1			23	16.1	14.1	17.7333	19.7	18.9	17.7	18.7667	1.05827	0.726908
A0AVT1	UBA6	ubiquitin like modifier activating enzyme 6	800.6	729.5	783	771.033	920.5	934.3	922.1	925.633	1.20051	0.0020944
A0MZ66	SHTN1	shootin 1	714.6	675	659.4	683	778.5	791.8	803.3	791.2	1.15842	0.00379677
A2A274	ACO2	aconitase 2	3099.2	2834.8	3034.7	2989.57	3220.2	2951.9	3097.2	3089.77	1.03352	0.418185
A2A288	ZC3H12D	zinc finger CCCH-type containing 12D	260.1	263.4	283.7	269.067	318	303.2	365.3	328.833	1.22213	0.0411735
A2A2L5	RTF2	replication termination factor 2	270.7	288.3	284	281	208.6	156	243.8	202.8	0.721708	0.0398903
A2ACR1	PSMB9	proteasome 20S subunit beta 9	170.1	165.6	166.8	167.5	215.7	240.8	211.6	222.7	1.32955	0.00392241
A2IDA3	MPG	N-methylpurine DNA glycosylase	13.6	16.7	13.7	14.6667	15.1	13.6	13.8	14.1667	0.965909	0.678527
A3KFL2	EXOSC2	exosome component 2	49.5	52.5	55.4	52.4667	56.3	63.3	53.6	57.7333	1.10038	0.191541
A3KN83	SBNO1	strawberry notch homolog 1	45.5	46.2	45.9	45.8667	51.6	51.4	61.2	54.7333	1.19331	0.0520952
A4D1P6	WDR91	WD repeat domain 91	75.8	84.7	79.2	79.9	89.5	76.8	91.5	85.9333	1.07551	0.31717
A5D8V6	VPS37C	VPS37C subunit of ESCRT-I	279	236.1	268.3	261.133	219.6	196.3	193.7	203.2	0.778147	0.0193166
A5YKK6	CNOT1	CCR4-NOT transcription complex subunit 1	899.8	815.1	869.6	861.5	821.2	866.7	834.7	840.867	0.97605	0.505183
A6NDF3	PBDC1	polysaccharide biosynthesis domain containing 1	167.8	170.4	169	169.067	162.6	157.3	164.4	161.433	0.95485	0.0278303
A6NDG6	PGP	phosphoglycolate phosphatase	270.7	260.4	247.5	259.533	205.4	236	230.6	224	0.863088	0.0372909
A6NFX8	NUDT5	nudix hydrolase 5	628.8	611.8	620.9	620.5	595.5	640.9	569.4	601.933	0.970078	0.435727
A6NG13	MGAT4D	MGAT4 family member D	42.1	42.1	42.5	42.2333	33.4	38.6	36.4	36.1333	0.855564	0.0157079
A6NHJ8	CRYZL1	crystallin zeta like 1	832	859.3	830.9	840.733	770.6	736.3	779.6	762.167	0.90655	0.00822166
A6NHL2	TUBAL3	tubulin alpha like 3	22.2	13.6	17.2	17.6667	34.7	14.1	13.3	20.7	1.1717	0.704161
A6NHR9	SMCHD1	structural maintenance of chromosomes flexible hinge domain containing 1	1381.2	1372.7	1389.3	1381.07	1352.3	1314.8	1246.5	1304.53	0.944584	0.0710455
A6NHT5	HMX3	H6 family homeobox 3	36.6	40	38.6	38.4	34.8	39.3	37.9	37.3333	0.972222	0.554488
A6NIR2	HSPB11	heat shock protein family B (small) member 11	322.9	294.4	328.6	315.3	278.6	282.3	278.4	279.767	0.887303	0.0289686
A6NJ78	METTL15	methyltransferase like 15	30	30	30.5	30.1667	42.1	39.7	42.9	41.5667	1.3779	0.000306964
A6NLN1	PTBP1	polypyrimidine tract binding protein 1	2879.2	2911.7	2829.3	2873.4	3142.1	3090.1	3058.1	3096.77	1.07774	0.00285578
A6NMN0	PHKA1	phosphorylase kinase regulatory subunit alpha 1	85.5	78.9	90.8	85.0667	79.4	69.3	88.9	79.2	0.931034	0.425799
A6NMQ1	POLA1	DNA polymerase alpha 1, catalytic subunit	26.3	30.7	46	34.3333	38.9	22.6	25.7	29.0667	0.846602	0.535845
A8MQB8	FMR1	FMRP translational regulator 1	108.9	94.1	97.4	100.133	123.3	133.6	124.8	127.233	1.27064	0.00797676
A8MT69	CENPX	centromere protein X	318.2	292	304.8	305	270.8	291.8	269	277.2	0.908852	0.0574987
A8MT72	RTN1	reticulon 1	96.9	46	76.5	73.1333	80.8	81.2	79.7	80.5667	1.10164	0.641802
A8MTY9	VPS26C	VPS26 endosomal protein sorting factor C	59.7	63	62.1	61.6	61.8	58.4	57.9	59.3667	0.963745	0.228437
A8MU27	SUMO3	small ubiquitin like modifier 3	502.8	491.7	474.8	489.767	551.2	515.9	528.9	532	1.08623	0.0324193
A8MUM1	EIPR1	EARP complex and GARP complex interacting protein 1	147	150.4	152.2	149.867	161	152.3	158	157.1	1.04827	0.0717019
A8MX49	PPM1F	protein phosphatase, Mg2+/Mn2+ dependent 1F	32.8	27.1	30.2	30.0333	42.3	35.1	38.3	38.5667	1.28413	0.0324857
A8MXF6	RABL2B	RAB, member of RAS oncogene family like 2B	67.5	58.2	64	63.2333	69.2	87.1	88.7	81.6667	1.29151	0.0537894
A8MXL6	SEC13	SEC13 homolog, nuclear pore and COPII coat complex component	391.7	393.9	383.8	389.8	417.7	440.7	413.9	424.1	1.08799	0.0183499
A8MXP9	MATR3	matrin 3	1537.4	1529.2	1603.2	1556.6	1702.4	1675.5	1715.2	1697.7	1.09065	0.00573122
A8MZF9	DRG2	developmentally regulated GTP binding protein 2	446.3	403.9	420.8	423.667	372.6	346.3	353.4	357.433	0.843666	0.0105603
B0QY91	MICALL1	MICAL like 1	94.3	105.2	102.3	100.6	135.9	129.3	133.9	133.033	1.3224	0.0010343
B0QYK0	EWSR1	EWS RNA binding protein 1	375.1	358.8	388.6	374.167	423.5	396.3	391.7	403.833	1.07929	0.0869098
B0QYS7	TFEB	transcription factor EB	35.3	29.5	40.2	35	59.9	47.2	51.1	52.7333	1.50667	0.0218705
B0QZ18	CPNE1	copine 1	1679.3	1635.9	1586.8	1634	1637.4	1526.8	1609	1591.07	0.973725	0.370428
B0QZ40	COMMD6	COMM domain containing 6	186	184.9	178.4	183.1	151	155.6	161.5	156.033	0.852175	0.00216655
B0S8I6	FAM50A	family with sequence similarity 50 member A	81.3	82	106.3	89.8667	84.9	47.4	51.2	61.1667	0.680638	0.118463
B1AH56	IFT27	intraflagellar transport 27	22.5	29	32	27.8333	10.7	6.9	9.8	9.13333	0.328144	0.00349669
B1AH77	RAC2	Rac family small GTPase 2	2068.6	1991.6	1716.9	1925.7	2006.6	2116.9	2123.4	2082.3	1.08132	0.238976
B1AJY5	PSMD10	proteasome 26S subunit, non-ATPase 10	617.3	631	631.3	626.533	654.9	540.3	624.8	606.667	0.968291	0.596707
B1AK88	CAPZB	capping actin protein of muscle Z-line subunit beta	3235.2	3153.1	2930.1	3106.13	3001.1	3124	3106.2	3077.1	0.990653	0.78367
B1AKL4	EIF4ENIF1	eukaryotic translation initiation factor 4E nuclear import factor 1	41.8	47.7	42.3	43.9333	51	55.5	53.7	53.4	1.21548	0.014604
B1AKR6	DYNLRB1	dynein light chain roadblock-type 1	326.7	291.3	310.5	309.5	315.2	272	344	310.4	1.00291	0.971027
B1ALA9	PRPS1	phosphoribosyl pyrophosphate synthetase 1	246.5	238.4	249.5	244.8	249.9	258.6	268.1	258.867	1.05746	0.0863185
B1AP46	EXOC6	exocyst complex component 6	87.3	97.2	95.5	93.3333	107	109.7	107.8	108.167	1.15893	0.00934378
B1AXG1	RPS6KA3	ribosomal protein S6 kinase A3	318.6	314.4	345.7	326.233	361.2	324.9	376.9	354.333	1.08613	0.198611
B2WTI3	JMJD6	jumonji domain containing 6, arginine demethylase and lysine hydroxylase	79.8	90.8	88.8	86.4667	64.6	70.5	77.9	71	0.821126	0.0392051
B3KNS4	ERVK3-1	endogenous retrovirus group K3 member 1	61.5	69.6	73.7	68.2667	64.4	67	59.8	63.7333	0.933594	0.336749
B3KQ23	MEF2B	myocyte enhancer factor 2B	91.3	75.6	88.8	85.2333	88.3	89.3	81.5	86.3667	1.0133	0.845485
B3KS98	EIF3H	eukaryotic translation initiation factor 3 subunit H	824.1	843.4	846.3	837.933	766.8	814.7	817.4	799.633	0.954292	0.0984725
B3KSI3	BCAT2	branched chain amino acid transaminase 2	22.2	22.1	20.9	21.7333	25.8	17.5	11	18.1	0.832822	0.446026
B4DDD6	DBNL	drebrin like	138.8	111.9	123	124.567	115.7	133.2	162.4	137.1	1.10062	0.46938
B4DDF4	CNN2	calponin 2	2860	2841.4	2812	2837.8	2471.8	2421	2321.4	2404.73	0.847394	0.000729332
B4DEQ0	ETFDH	electron transfer flavoprotein dehydrogenase	64.4	63	56.2	61.2	61.5	65.3	62	62.9333	1.02832	0.569269
B4DH23	MAN2C1	mannosidase alpha class 2C member 1	18.1	15.8	19.6	17.8333	18	24.1	29.5	23.8667	1.33832	0.159909
B4DHE8	MSI2	musashi RNA binding protein 2	121.8	116.5	121.1	119.8	178.1	186.3	178.3	180.9	1.51002	4.27696e-05
B4DIP2	ERBIN	erbb2 interacting protein	306.2	307.8	311.1	308.367	307.3	317.7	325	316.667	1.02692	0.194704
B4DJL6	INTS14	integrator complex subunit 14	413.6	365	373.8	384.133	390.9	434.4	428.8	418.033	1.08825	0.169482
B4DK77	OPA3	outer mitochondrial membrane lipid metabolism regulator OPA3	20.9	18.3	16.9	18.7	17.4	23.5	17.2	19.3667	1.03565	0.792987
B4DKY1	CARS1	cysteinyl-tRNA synthetase 1	1831	1756.5	1806.6	1798.03	2105.9	2079.2	2048.5	2077.87	1.15563	0.000524821
B4DR61	SEC61A1	SEC61 translocon subunit alpha 1	255.7	268.6	290	271.433	284.3	307.6	289.3	293.733	1.08216	0.14295
B4DSN5	PTPN1	protein tyrosine phosphatase non-receptor type 1	138.3	144	131.9	138.067	150.9	140.1	154.9	148.633	1.07653	0.134021
B4DY08	HNRNPC	heterogeneous nuclear ribonucleoprotein C	3114.6	3037.7	3138.8	3097.03	3103.6	3194.2	3200.6	3166.13	1.02231	0.189004
B4DY09	ILF2	interleukin enhancer binding factor 2	1682.1	1659.4	1664.5	1668.67	1626.8	1734	1747.2	1702.67	1.02038	0.429683
B4E1N1	ARMC6	armadillo repeat containing 6	123.5	170.9	167.9	154.1	195.1	194.6	189.6	193.1	1.25308	0.0647747
B4E321	OS9	OS9 endoplasmic reticulum lectin	251.7	252.5	310.2	271.467	168.5	192.5	200.7	187.233	0.68971	0.017664
B5MBW9	CHCHD10	coiled-coil-helix-coiled-coil-helix domain containing 10	22.1	27.2	18.8	22.7	37.7	32.8	34.9	35.1333	1.54772	0.01169
B5MCB5	CRABP1	cellular retinoic acid binding protein 1	91.9	117.2	87.5	98.8667	330	293.5	296.2	306.567	3.10081	0.000155674
B5MCF9	PES1	pescadillo ribosomal biogenesis factor 1	296.4	305	362.6	321.333	308.6	286.3	300.1	298.333	0.928423	0.350408
B5MD00	TOMM7	translocase of outer mitochondrial membrane 7	546.6	524.5	523.2	531.433	572.7	620.7	629.1	607.5	1.14313	0.0164765
B5MDE0	RFT1	RFT1 homolog	57.8	65.7	59.9	61.1333	53.5	59.5	52.4	55.1333	0.901854	0.137008
B5MDF5	RAN	RAN, member RAS oncogene family	2500	2552	2569.1	2540.37	2345.7	2520.9	2363.3	2409.97	0.948669	0.0933265
B5MDQ0	ERCC6L	ERCC excision repair 6 like, spindle assembly checkpoint helicase	95.4	97.8	91.5	94.9	94.5	96.5	80.8	90.6	0.954689	0.459888
B7WP74	CWC22	CWC22 spliceosome associated protein homolog	33.9	35.7	47.4	39	37.6	45.6	35.3	39.5	1.01282	0.928823
B7Z6Z4	MYL6	myosin light chain 6	2269.1	2205.2	2234.5	2236.27	2500.4	2276	2441.1	2405.83	1.07583	0.0715725
B7Z7P8	ETF1	eukaryotic translation termination factor 1	642	594.9	630.9	622.6	617.1	620.2	615.8	617.7	0.99213	0.748697
B7ZAX5	GALK2	galactokinase 2	114.3	128.9	107.5	116.9	91.4	103.3	123.2	105.967	0.906473	0.385032
B8ZWD1	DBI	diazepam binding inhibitor, acyl-CoA binding protein	657.1	600.4	594.5	617.333	644.3	603.6	571.8	606.567	0.982559	0.728883
B8ZZ87	MZT2B	mitotic spindle organizing protein 2B	291.3	293.7	332.5	305.833	325.2	375.1	352.5	350.933	1.14747	0.0834496
B8ZZA8	GLS	glutaminase	28.8	28.3	37	31.3667	29.2	26.9	28.7	28.2667	0.901169	0.346121
B8ZZS4	ANKZF1	ankyrin repeat and zinc finger peptidyl tRNA hydrolase 1	30.1	28.2	24.1	27.4667	35.7	33	30.1	32.9333	1.19903	0.0847886
B9ZVT1	RBM12B	RNA binding motif protein 12B	155.8	190.9	151.4	166.033	181.1	198	226.2	201.767	1.21522	0.120266
C9IY88	HAAO	3-hydroxyanthranilate 3,4-dioxygenase	36.6	31.1	36.1	34.6	53.9	61	53.4	56.1	1.62139	0.00205176
C9IYN9	SMYD5	SMYD family member 5	80.1	81.6	71	77.5667	101.3	93.4	88.2	94.3	1.21573	0.0295003
C9J151	CLASP1	cytoplasmic linker associated protein 1	18.6	19.1	19.1	18.9333	17.5	13.1	17.8	16.1333	0.852113	0.140874
C9J2Y9	POLR2B	RNA polymerase II subunit B	236.3	233	265.3	244.867	252.6	285.2	249.6	262.467	1.07188	0.315136
C9J5C3	PDCD10	programmed cell death 10	33.9	30.3	33.6	32.6	51.8	45.4	42.9	46.7	1.43252	0.00816925
C9J7E8	MKLN1	muskelin 1	122.9	123.6	145.8	130.767	125.1	138.8	127.8	130.567	0.998471	0.982576
C9J8R7	GTPBP10	GTP binding protein 10	27.5	21.2	25.6	24.7667	20.9	15.1	19	18.3333	0.740242	0.0637177
C9J9P1	PRKCD	protein kinase C delta	9.1	12.2	12.9	11.4	2.7	3.2	5.8	3.9	0.342105	0.00770748
C9JA28	SSR3	signal sequence receptor subunit 3	70.8	64.9	68.3	68	58.4	63.3	68	63.2333	0.929902	0.217102
C9JA93	TBC1D15	TBC1 domain family member 15	45.9	53.8	47.8	49.1667	54.6	56.3	50.8	53.9	1.09627	0.175962
C9JAZ1	MTX2	metaxin 2	96.5	113.6	98.9	103	135.9	129	125.7	130.2	1.26408	0.0113706
C9JBY7	MRPS33	mitochondrial ribosomal protein S33	96.5	100.6	96.6	97.9	110.4	98.4	92.5	100.433	1.02588	0.665481
C9JEL3	EIF4E2	eukaryotic translation initiation factor 4E family member 2	81.5	86.1	80.5	82.7	112.7	113.7	108.4	111.6	1.34946	0.000259593
C9JFR7	CYCS	cytochrome c, somatic	3012.7	2864.4	3220.1	3032.4	3600.7	3240.8	3330	3390.5	1.11809	0.0747323
C9JG87	MRPL39	mitochondrial ribosomal protein L39	294	310.6	319.1	307.9	301.9	222.6	293.1	272.533	0.885136	0.247716
C9JGJ9	BCAP29	B cell receptor associated protein 29	28.1	35.6	42.5	35.4	43.5	37.1	43.1	41.2333	1.16478	0.277513
C9JIZ6	PSAP	prosaposin	1747.3	1683.5	1616.4	1682.4	1593.8	1480.3	1712.7	1595.6	0.948407	0.3227
C9JJ19	MRPS34	mitochondrial ribosomal protein S34	62.7	67.8	66.9	65.8	62.7	45.4	48.3	52.1333	0.7923	0.0703491
C9JJU7	FAM207A	family with sequence similarity 207 member A	51.9	50.1	48.2	50.0667	34.8	29.8	39	34.5333	0.689747	0.00561538
C9JL30	SUMF2	sulfatase modifying factor 2	315.1	323.8	323.3	320.733	403.5	437.7	407.9	416.367	1.29817	0.000999743
C9JNL8	PUS10	pseudouridine synthase 10	53.2	55.7	50.8	53.2333	52.6	71.5	61.5	61.8667	1.16218	0.200543
C9JPG5	SEMA3F	semaphorin 3F	326.3	282.8	307.2	305.433	357.7	337	357.1	350.6	1.14788	0.0342959
C9JQ41	MIX23	mitochondrial matrix import factor 23	83	72.3	70.3	75.2	74.6	77.7	75.8	76.0333	1.01108	0.84682
C9JQD4	PPIH	peptidylprolyl isomerase H	1774.2	1727.5	1761	1754.23	1437.3	1561.7	1554.9	1517.97	0.865316	0.00521641
C9JQS9	PCCB	propionyl-CoA carboxylase subunit beta	79.8	65.1	69.8	71.5667	88.3	89.5	89.9	89.2333	1.24686	0.015463
C9JR33	SIRT2	sirtuin 2	84	70	79.5	77.8333	77.3	83.7	61.2	74.0667	0.951606	0.656929
C9JRZ6	CHCHD3	coiled-coil-helix-coiled-coil-helix domain containing 3	841.6	805.2	822.6	823.133	770.7	812.6	739.1	774.133	0.940471	0.107965
C9JSK0	UNC119	unc-119 lipid binding chaperone	37.2	47	38.7	40.9667	36.2	43.6	33.6	37.8	0.922701	0.499816
C9JTS3	AAMP	angio associated migratory cell protein	124.5	142.4	155.8	140.9	108.5	123.8	123.3	118.533	0.841259	0.097071
C9JU34	RREB1	ras responsive element binding protein 1	73.8	50.2	65.9	63.3	63.2	69.5	68.4	67.0333	1.05898	0.63158
C9JUJ0	CGGBP1	CGG triplet repeat binding protein 1	31.8	20.8	36.3	29.6333	21.3	27.7	29.9	26.3	0.887514	0.561908
C9JVE2	DCUN1D1	defective in cullin neddylation 1 domain containing 1	51	32.2	37.8	40.3333	30.9	29.3	22.5	27.5667	0.683471	0.106076
C9JVN9	L2HGDH	L-2-hydroxyglutarate dehydrogenase	91.9	92	78.5	87.4667	98.7	100.6	99.5	99.6	1.13872	0.0548813
C9JZ81	XRCC5	X-ray repair cross complementing 5	16.1	18.2	20.8	18.3667	6.4	8.8	10.8	8.66667	0.471869	0.00646909
C9JZR9	SLC30A6	solute carrier family 30 member 6	12.6	11.9	15.1	13.2	18.3	21.9	21	20.4	1.54545	0.00774587
C9K052	SCRN1	secernin 1	124.1	99.4	86.3	103.267	113.3	134.2	143.4	130.3	1.26178	0.130008
D3DQV9	EIF4G2	eukaryotic translation initiation factor 4 gamma 2	816.4	813.1	940.4	856.633	747.9	797.2	797.9	781	0.911709	0.168441
D3YTB1	RPL32	ribosomal protein L32	773.1	885.5	773.3	810.633	790.5	887.3	893.5	857.1	1.05732	0.40646
D6RAA6	TMEM33	transmembrane protein 33	136.8	136.1	131.4	134.767	128.5	130.6	139.6	132.9	0.986149	0.649267
D6RAJ6	FBXO4	F-box protein 4	534.3	515.1	490.5	513.3	527.4	569.6	572.4	556.467	1.0841	0.0889735
D6RAR6	FASTKD3	FAST kinase domains 3	18.1	21.6	22.3	20.6667	20.8	27.7	22.9	23.8	1.15161	0.265131
D6RBV2	LMAN2	lectin, mannose binding 2	2495.4	2311.1	2227.2	2344.57	2330.1	2348.5	2352.6	2343.73	0.999645	0.99214
D6RBW1	EIF4E	eukaryotic translation initiation factor 4E	862.5	885.9	868.2	872.2	591.1	519	358.8	489.633	0.561377	0.00517779
D6RBZ0	HNRNPAB	heterogeneous nuclear ribonucleoprotein A/B	2014	1880.8	1841.3	1912.03	2039	1936.6	1989.5	1988.37	1.03992	0.272418
D6RCB9	NHP2	NHP2 ribonucleoprotein	138.8	161.8	147.8	149.467	174	163.9	155.7	164.533	1.1008	0.152145
D6RCC9	GSTCD	glutathione S-transferase C-terminal domain containing	65	63.7	63.1	63.9333	60.6	73.6	71.7	68.6333	1.07351	0.314798
D6RDX7	EMB	embigin	29.3	22.7	29.9	27.3	45.2	36.4	31.7	37.7667	1.38339	0.0842828
D6RER5	SEPTIN11	septin 11	205	223.5	202.5	210.333	232.7	248.1	250.6	243.8	1.15911	0.0181526
D6REX3	SEC31A	SEC31 homolog A, COPII coat complex component	379.5	379.8	376.2	378.5	376.1	388.2	346.7	370.333	0.978424	0.54539
D6RFH4	CYB5B	cytochrome b5 type B	220.5	236.2	212	222.9	203	222.1	199.1	208.067	0.933453	0.213518
D6RFN0	COPS4	COP9 signalosome subunit 4	365.2	374.1	363.1	367.467	434.3	465	451.3	450.2	1.22515	0.000956583
D6RG19	RPL37	ribosomal protein L37	204.1	242.4	200.7	215.733	242.3	263.9	238.7	248.3	1.15096	0.103738
D6RGX2	UFSP2	UFM1 specific peptidase 2	88	112.3	102.6	100.967	138.7	133.8	143.2	138.567	1.3724	0.00765316
D6RHI9	RNASET2	ribonuclease T2	3065.9	3120.5	3087.6	3091.33	3390.3	3066.7	3401.6	3286.2	1.06304	0.153842
D6RIZ4	MFSD10	major facilitator superfamily domain containing 10	262.2	251.1	212.4	241.9	230.4	170.7	248.9	216.667	0.895687	0.418601
D6W5Y5	CIRBP	cold inducible RNA binding protein	288.6	257.6	266.9	271.033	360.4	317.8	363.7	347.3	1.28139	0.0118501
D9J307	HLA-B	major histocompatibility complex, class I, B	108.5	94.3	104.5	102.433	133.5	155.4	144.8	144.567	1.41132	0.00519241
E1CEI4	GCLC	glutamate-cysteine ligase catalytic subunit	163.4	154.8	176.3	164.833	200.5	220.2	219.7	213.467	1.29505	0.0056894
E5RFH6	EPHX2	epoxide hydrolase 2	93.2	91.6	87.7	90.8333	128.3	144	124.5	132.267	1.45615	0.0025878
E5RFK8	LUZP1	leucine zipper protein 1	67.9	41.2	43.8	50.9667	43.6	51.8	46.2	47.2	0.926095	0.691887
E5RGS4	PFDN1	prefoldin subunit 1	214	201.6	201.9	205.833	229	180.7	186.9	198.867	0.966154	0.680418
E5RGT9	SLC25A32	solute carrier family 25 member 32	26.4	28	21.4	25.2667	30.3	19.4	26.3	25.3333	1.00264	0.986678
E5RGY0	DERL1	derlin 1	17.7	18.5	19.4	18.5333	12.6	10.6	10.9	11.3667	0.613309	0.000830587
E5RH53	RMDN1	regulator of microtubule dynamics 1	793.6	720.1	728.1	747.267	714.3	744	738.5	732.267	0.979927	0.580913
E5RHI8	FAM114A2	family with sequence similarity 114 member A2	50.9	58.3	51.8	53.6667	66.2	66.9	68	67.0333	1.24907	0.00501052
E5RHK8	DNM3	dynamin 3	324.7	307.5	324.3	318.833	366.9	377.4	362.9	369.067	1.15755	0.00213828
E5RHT9	ENY2	ENY2 transcription and export complex 2 subunit	24	26	25.7	25.2333	21	19.4	23.4	21.2667	0.842801	0.0396251
E5RIA4	DNPEP	aspartyl aminopeptidase	84.9	81	76.1	80.6667	83.2	87	93.9	88.0333	1.09132	0.142006
E5RIZ4	MRPL15	mitochondrial ribosomal protein L15	105.5	128.4	116.4	116.767	121.5	120.1	134.9	125.5	1.07479	0.342857
E5RJU1	H2AZ2	H2A.Z variant histone 2	10.8	14.5	18.8	14.7	2.4	3.6	5.4	3.8	0.258503	0.0115819
E7EM64	COPS6	COP9 signalosome subunit 6	145.7	142.3	125.7	137.9	150.7	156.6	156.9	154.733	1.12207	0.060696
E7EMG9	LSP1	lymphocyte specific protein 1	49.8	48.7	40.2	46.2333	47.2	42.8	46.9	45.6333	0.987022	0.866521
E7ENY0	ADD1	adducin 1	116	116.6	113.7	115.433	126.8	134.3	132.7	131.267	1.13716	0.00293409
E7EPA1	PRPSAP2	phosphoribosyl pyrophosphate synthetase associated protein 2	303.5	333.6	313.3	316.8	339.2	372.1	392.3	367.867	1.1612	0.0457617
E7EPF5	NCK2	NCK adaptor protein 2	106.5	90.2	101.3	99.3333	106	105.7	109.6	107.1	1.07819	0.192989
E7EPM6	ACSL1	acyl-CoA synthetase long chain family member 1	164.6	182.1	181.4	176.033	126.5	118.8	108.6	117.967	0.670138	0.00167245
E7EPT4	NDUFV2	NADH:ubiquinone oxidoreductase core subunit V2	514.1	491.2	489.2	498.167	586.6	594.2	639.8	606.867	1.2182	0.00413625
E7EQ69	NAA50	N-alpha-acetyltransferase 50, NatE catalytic subunit	186.6	175.4	169.4	177.133	231.1	215.1	232.4	226.2	1.277	0.00283048
E7EQB8	IDH3G	isocitrate dehydrogenase (NAD(+)) 3 non-catalytic subunit gamma	156.5	153.3	165.8	158.533	154.4	170.9	176.3	167.2	1.05467	0.316625
E7EQL5	DYNC1I2	dynein cytoplasmic 1 intermediate chain 2	108.1	95.7	109.3	104.367	101.6	101.5	117.6	106.9	1.02427	0.73187
E7EQV9	RPL15	ribosomal protein L15	1025.6	1137.9	1131.6	1098.37	997.4	1057.5	1039.9	1031.6	0.939213	0.175101
E7ER68	FAM91A1	family with sequence similarity 91 member A1	107.5	113	116	112.167	111.9	126.6	121.3	119.933	1.06924	0.192925
E7ERK9	EIF2B4	eukaryotic translation initiation factor 2B subunit delta	85.8	100.6	91.4	92.6	147.2	150.8	176.6	158.2	1.70842	0.00302173
E7ESA6	PTK2	protein tyrosine kinase 2	130.7	111.7	106.8	116.4	244.5	250	270.4	254.967	2.19044	0.000207578
E7ESC6	XPO7	exportin 7	330.4	299.5	317.3	315.733	382	384.7	353.7	373.467	1.18285	0.0124316
E7ESY4	MTA1	metastasis associated 1	230.8	243.7	222.3	232.267	256	259.7	274.4	263.367	1.1339	0.0206564
E7ETY2	TCOF1	treacle ribosome biogenesis factor 1	612	648.5	679.1	646.533	848.2	622.4	679	716.533	1.10827	0.377255
E7ETY4	MARK2	microtubule affinity regulating kinase 2	28.9	32.2	26.8	29.3	34.5	31.1	33.7	33.1	1.12969	0.112924
E7EU96	CSNK2A1	casein kinase 2 alpha 1	394.6	330.9	409.4	378.3	399.5	376.9	395.3	390.567	1.03243	0.65015
E7EUC7	UGP2	UDP-glucose pyrophosphorylase 2	1556.3	1552.6	1446.3	1518.4	1661.8	1588.9	1665.1	1638.6	1.07916	0.0517047
E7EUI6	ITGB1	integrin subunit beta 1	151	140.7	138.3	143.333	170.6	182.4	177.7	176.9	1.23419	0.00294447
E7EVJ4	STAU2	staufen double-stranded RNA binding protein 2	29.4	33.3	31.4	31.3667	39.8	37.5	36.5	37.9333	1.20935	0.0116453
E7EVX8	PRPF31	pre-mRNA processing factor 31	50.8	47.8	39.1	45.9	49.5	45.1	44.1	46.2333	1.00726	0.93568
E7EW32	MON1B	MON1 homolog B, secretory trafficking associated	43.3	39.1	36.2	39.5333	43.6	57.5	45.7	48.9333	1.23777	0.121325
E7EWM1	NCOA2	nuclear receptor coactivator 2	13.3	18	17	16.1	13	16.3	14.4	14.5667	0.904762	0.42301
E7EWW9	GSTM1	glutathione S-transferase mu 1	263.2	264	241.4	256.2	273.7	313.3	283.2	290.067	1.13219	0.0734608
E7EX17	EIF4B	eukaryotic translation initiation factor 4B	314.5	338.6	347.7	333.6	378.5	356.8	400.9	378.733	1.13529	0.0489083
E7EX73	EIF4G1	eukaryotic translation initiation factor 4 gamma 1	3216.6	3139.8	3514.3	3290.23	2607	2453.2	2544.6	2534.93	0.770442	0.00352629
E9PB39	ARHGEF10	Rho guanine nucleotide exchange factor 10	28.8	24.3	25.9	26.3333	25.7	29.2	26.7	27.2	1.03291	0.632877
E9PB61	ALYREF	Aly/REF export factor	774.2	796.4	814	794.867	880.4	903.9	902.6	895.633	1.12677	0.00187616
E9PB90	HK2	hexokinase 2	257.8	271.9	275.6	268.433	265.2	271	247	261.067	0.972557	0.460759
E9PB93	POLR2D	RNA polymerase II subunit D	143.9	142.2	157	147.7	147.9	152.1	130.9	143.633	0.972467	0.637635
E9PC62	CELF2	CUGBP Elav-like family member 2	337	350	332.2	339.733	327.3	332.4	323.8	327.833	0.964973	0.112747
E9PCW1	GOSR1	golgi SNAP receptor complex member 1	157.2	146.3	131.2	144.9	125.4	140.6	140.2	135.4	0.934438	0.352908
E9PDF2	OGDH	oxoglutarate dehydrogenase	1063.6	1041	1074.1	1059.57	1053.8	1072.7	1040.9	1055.8	0.996445	0.793179
E9PDQ8	SUCLG2	succinate-CoA ligase GDP-forming subunit beta	484.5	496.6	483.8	488.3	473.5	464.2	418.8	452.167	0.926002	0.106447
E9PE17	MRPS17	mitochondrial ribosomal protein S17	104.7	109.3	127.4	113.8	91.5	102.4	99	97.6333	0.857938	0.101796
E9PEX6	DLD	dihydrolipoamide dehydrogenase	1431	1468	1476.3	1458.43	1495.6	1471.9	1521.5	1496.33	1.02599	0.130647
E9PF32	DENND3	DENN domain containing 3	87.7	90.3	96.4	91.4667	104.9	111.1	139.8	118.6	1.29665	0.0701114
E9PFF5	FXR1	FMR1 autosomal homolog 1	428.7	423.8	439	430.5	449.2	452	454.5	451.9	1.04971	0.010651
E9PFH4	TNPO3	transportin 3	550.6	581.7	572.4	568.233	515	616.4	596.2	575.867	1.01343	0.824939
E9PFP8	PCBP3	poly(rC) binding protein 3	222.8	209.3	194.7	208.933	245.2	252	220.7	239.3	1.14534	0.0719891
E9PFR3	PPP2R5D	protein phosphatase 2 regulatory subunit B'delta	452.8	454.6	436.1	447.833	492.6	520.7	505.1	506.133	1.13018	0.00437237
E9PFT6			342.7	337.9	296.8	325.8	432	438.7	400.7	423.8	1.3008	0.00632529
E9PGM4	GBE1	1,4-alpha-glucan branching enzyme 1	822	782	730	778	714.5	766.8	751.1	744.133	0.95647	0.333424
E9PH05	FAM162A	family with sequence similarity 162 member A	234.4	230.8	218.7	227.967	244.8	240.6	280.7	255.367	1.12019	0.113832
E9PH99	ZNF451	zinc finger protein 451	56.2	44.9	54.4	51.8333	65.2	60.2	65.9	63.7667	1.23023	0.0387729
E9PHA2	NCAPH	non-SMC condensin I complex subunit H	770.2	827.3	812.7	803.4	738.6	816.4	887.9	814.3	1.01357	0.825772
E9PHY5	EPB41L2	erythrocyte membrane protein band 4.1 like 2	2653.8	2671.8	2534.8	2620.13	2134.9	2316.2	2164.6	2205.23	0.841649	0.00421185
E9PHY8	MROH1	maestro heat like repeat family member 1	104.4	96.3	84.4	95.0333	82.3	83.5	82.6	82.8	0.871273	0.103397
E9PI99	NFYC	nuclear transcription factor Y subunit gamma	200	198.5	207.6	202.033	218.3	212.3	191.4	207.333	1.02623	0.572151
E9PJS8	ECHDC1	ethylmalonyl-CoA decarboxylase 1	52.3	50.4	53.3	52	58.6	45.3	34.2	46.0333	0.885256	0.44825
E9PK25	CFL1	cofilin 1	8468.9	7974.9	7554.8	7999.53	8390.1	8135.3	7407.6	7977.67	0.997267	0.958562
E9PK54	HSPA8	heat shock protein family A (Hsp70) member 8	86.5	41	60.7	62.7333	42.3	37.5	46.9	42.2333	0.67322	0.202163
E9PKG1	PRMT1	protein arginine methyltransferase 1	1278.4	1280.3	1321.7	1293.47	1038.3	1080.6	1106.8	1075.23	0.83128	0.000871137
E9PKP7	UBTF	upstream binding transcription factor	429.8	438.1	432.8	433.567	378.7	357.8	374.6	370.367	0.854232	0.000762139
E9PKZ0	RPL8	ribosomal protein L8	910.4	849.3	830.6	863.433	877.6	861.1	826	854.9	0.990117	0.779516
E9PLK3	NPEPPS	aminopeptidase puromycin sensitive	2355.6	2062.5	1677.7	2031.93	2207	2177.3	2152.4	2178.9	1.07233	0.49695
E9PLL6	RPL27A	ribosomal protein L27a	1479.2	1461.7	1523.2	1488.03	1187.4	1176.5	1024.9	1129.6	0.759123	0.00296857
E9PM67	INCENP	inner centromere protein	18.1	28.5	26.4	24.3333	22.4	22.7	22.2	22.4333	0.921918	0.582181
E9PN10	EBAG9	estrogen receptor binding site associated antigen 9	11.5	15.7	13.3	13.5	16.8	14.8	14.1	15.2333	1.1284	0.301108
E9PN81	RNASEH2C	ribonuclease H2 subunit C	223.8	226.2	220	223.333	230.9	260	233.4	241.433	1.08104	0.128992
E9PNM1	FDFT1	farnesyl-diphosphate farnesyltransferase 1	38.1	50	54.1	47.4	26.6	28.8	24	26.4667	0.558368	0.0137949
E9PNS0	TBCEL	tubulin folding cofactor E like	10	12.3	16.1	12.8	18.8	15	22	18.6	1.45312	0.0976441
E9PPF2	TYK2	tyrosine kinase 2	23.9	28.1	24.6	25.5333	23.6	24	24.9	24.1667	0.946475	0.370165
E9PPJ7	CCDC90B	coiled-coil domain containing 90B	176.2	168.9	137.9	161	209.5	257.3	190.2	219	1.36025	0.0663302
E9PPP6	RRP8	ribosomal RNA processing 8	35.3	37.1	39.2	37.2	49.6	55.1	51.7	52.1333	1.40143	0.00159012
E9PPW5	SC5D	sterol-C5-desaturase	98.6	102.4	121.6	107.533	89.8	83.3	95.8	89.6333	0.83354	0.088349
E9PQX9	DRAP1	DR1 associated protein 1	324.8	327.6	340.1	330.833	375.8	373.6	398.2	382.533	1.15627	0.00485012
E9PQY2	PFDN4	prefoldin subunit 4	239	238	234.3	237.1	286.6	248.5	269.6	268.233	1.13131	0.048724
E9PR18	FAM111A	FAM111 trypsin like peptidase A	16.8	9.4	19	15.0667	19.9	14.2	14	16.0333	1.06416	0.795454
E9PRJ8	CD81	CD81 molecule	82	66.5	81.4	76.6333	90.3	79.4	76.9	82.2	1.07264	0.441904
E9PSD7	UPRT	uracil phosphoribosyltransferase homolog	18.4	11.9	23.1	17.8	18.9	19.9	22	20.2667	1.13858	0.505143
E9PSH0	CELF1	CUGBP Elav-like family member 1	177.6	172.8	197	182.467	180.5	136.6	160.2	159.1	0.87194	0.18676
E9PSI1			200.9	233.4	214.3	216.2	264.3	203.2	245.8	237.767	1.09975	0.350043
F1T0I1	SEC16A	SEC16 homolog A, endoplasmic reticulum export factor	44.7	49.8	46.6	47.0333	50.8	57.7	58	55.5	1.18001	0.0383118
F2Z2E2	IQGAP3	IQ motif containing GTPase activating protein 3	196.4	190.3	215	200.567	195	205	203.1	201.033	1.00233	0.956478
F2Z2Y4	PDXK	pyridoxal kinase	270.4	235.3	223.6	243.1	225.6	243.8	246.6	238.667	0.981763	0.789409
F5GWI4	ADA	adenosine deaminase	48.2	43.4	42.2	44.6	38.7	35	44.9	39.5333	0.886398	0.212677
F5GWT4	WNK1	WNK lysine deficient protein kinase 1	44.9	46.3	56.1	49.1	60.3	41.1	56.7	52.7	1.07332	0.627736
F5GXR3	PTMS	parathymosin	243.6	267.2	244.6	251.8	395	360	366.2	373.733	1.48425	0.000775313
F5GXX5	DAD1	defender against cell death 1	153.3	146.3	150.2	149.933	124.4	143	133.3	133.567	0.89084	0.0463358
F5GYF7	COPS7A	COP9 signalosome subunit 7A	116.4	108	117.9	114.1	118.4	101.5	109.6	109.833	0.962606	0.500745
F5GYQ1	ATP6V0D1	ATPase H+ transporting V0 subunit d1	304.1	299.2	286	296.433	264.5	249.1	228.4	247.333	0.834364	0.0140235
F5GZ28	LIG1	DNA ligase 1	186.8	184.9	191.6	187.767	184.1	169	173.2	175.433	0.934316	0.0663431
F5GZ97	WASHC3	WASH complex subunit 3	35.9	38.5	45.1	39.8333	31.8	31.7	38.6	34.0333	0.854393	0.179121
F5GZP3	TRIM59	tripartite motif containing 59	21.8	15.5	16.6	17.9667	17.3	14.9	14.1	15.4333	0.858998	0.307432
F5GZS6	SLC3A2	solute carrier family 3 member 2	1830.5	1888.8	1931.9	1883.73	1728.6	1723	1828.6	1760.07	0.93435	0.0520135
F5H006	IRAG2	inositol 1,4,5-triphosphate receptor associated 2	114.4	90.4	101.8	102.2	172.3	176.7	166.2	171.733	1.68037	0.000780269
F5H157	RAB35	RAB35, member RAS oncogene family	290.2	230.7	230.2	250.367	255.3	259	265.7	260	1.03848	0.657523
F5H2Q3	KICS2	KICSTOR subunit 2	28.3	25.4	27.6	27.1	24	29.8	28.7	27.5	1.01476	0.849877
F5H345	HMBS	hydroxymethylbilane synthase	1007.3	991.6	1078.8	1025.9	968.7	1030.1	1033.7	1010.83	0.985314	0.681723
F5H365	SEC23A	SEC23 homolog A, COPII coat complex component	259.7	241.7	244.6	248.667	286.5	290.8	297.3	291.533	1.17239	0.0025884
F5H442	TSG101	tumor susceptibility 101	280.8	296.4	276.4	284.533	321.4	294.6	340.5	318.833	1.12055	0.0789867
F5H4F1	RAD9A	RAD9 checkpoint clamp component A	57	64.2	43.2	54.8	68.6	68.7	64.9	67.4	1.22993	0.115559
F5H5D3	TUBA1C	tubulin alpha 1c	12983	12490.6	12730.5	12734.7	12396.5	12197.8	11878.5	12157.6	0.954683	0.0496213
F5H5I6	GRSF1	G-rich RNA sequence binding factor 1	179	208.9	213	200.3	174.7	163.3	180.3	172.767	0.86254	0.0804006
F5H5P2			155.1	161.9	163.9	160.3	173.5	172.6	182.1	176.067	1.09836	0.0173954
F5H5P4	VAV1	vav guanine nucleotide exchange factor 1	377.1	393.1	363.6	377.933	413.7	404.2	443.1	420.333	1.11219	0.0429292
F5H610	PRKAB1	protein kinase AMP-activated non-catalytic subunit beta 1	31.2	32.9	34.6	32.9	40	48.7	50.5	46.4	1.41033	0.0163253
F5H658	DHX8	DEAH-box helicase 8	25.5	28.6	25	26.3667	32.1	33.7	25.8	30.5333	1.15803	0.19248
F5H7W8	C12orf43	chromosome 12 open reading frame 43	123.8	105.6	120.5	116.633	125.7	76.4	89.1	97.0667	0.832238	0.283371
F5H8A0	TRPT1	tRNA phosphotransferase 1	60.8	57.3	51.3	56.4667	71.7	75.7	68.4	71.9333	1.27391	0.0113568
F5H8H2	MVK	mevalonate kinase	63.5	66.7	57.4	62.5333	58.6	64	53.4	58.6667	0.938166	0.398978
F6QTA4	CDK19	cyclin dependent kinase 19	41.3	33.2	34.2	36.2333	44.7	43	44.6	44.1	1.21711	0.0393275
F6T1Q0	PDE12	phosphodiesterase 12	220.4	233.1	231.8	228.433	225.2	237.2	246.4	236.267	1.03429	0.346283
F6U1T9	PPP3R1	protein phosphatase 3 regulatory subunit B, alpha	334.1	311.3	290.4	311.933	339.2	345.7	376.3	353.733	1.134	0.070123
F6WIT2	PTPA	protein phosphatase 2 phosphatase activator	480.1	445.9	446.2	457.4	467.2	463.7	460.8	463.9	1.01421	0.602126
F8VQE1	LIMA1	LIM domain and actin binding 1	208.1	230.6	262.8	233.833	195.3	183.8	237.4	205.5	0.878831	0.280876
F8VQZ7	METAP2	methionyl aminopeptidase 2	90.9	110.4	108.7	103.333	93.2	95.3	85.1	91.2	0.882581	0.156617
F8VV52	CNOT2	CCR4-NOT transcription complex subunit 2	59.6	61.1	67.1	62.6	46.3	57	51.1	51.4667	0.822151	0.044492
F8VV59	NAP1L1	nucleosome assembly protein 1 like 1	34.2	23.3	35.4	30.9667	26	22.2	24.2	24.1333	0.779333	0.16295
F8VVM2	SLC25A3	solute carrier family 25 member 3	66.4	86.6	75.4	76.1333	42.6	56.9	42.8	47.4333	0.62303	0.0188323
F8VWK8	CD63	CD63 molecule	169.5	165.1	162.5	165.7	109.1	118.1	84.6	103.933	0.627238	0.00377521
F8VXI9	GIT2	GIT ArfGAP 2	40.5	42.1	36.4	39.6667	43.3	43.1	39.2	41.8667	1.05546	0.365869
F8VXU5	VPS29	VPS29 retromer complex component	1031.9	996.1	1016.9	1014.97	952.3	802.2	896.8	883.767	0.870735	0.0435207
F8VZQ9	SARNP	SAP domain containing ribonucleoprotein	673.6	664	687.5	675.033	726.3	655	682.9	688.067	1.01931	0.582748
F8VZX2	PCBP2	poly(rC) binding protein 2	2433.1	2521.2	2616.1	2523.47	2394.4	2546.1	2491.7	2477.4	0.981745	0.540909
F8W031			1196.5	1159.2	1110.3	1155.33	1236.1	1165.1	1206.3	1202.5	1.04083	0.218603
F8W038	C17orf49	chromosome 17 open reading frame 49	145.3	176.6	164.3	162.067	162	118.9	129.7	136.867	0.844508	0.186577
F8W0M9	SCRN3	secernin 3	85	88.1	87	86.7	96.2	98.3	91.6	95.3667	1.09996	0.0163783
F8W1H4			372.2	379.1	388	379.767	379.4	379.9	364	374.433	0.985956	0.484992
F8W689	RFX5	regulatory factor X5	90.7	90.8	92.9	91.4667	140	145.2	125.4	136.867	1.49636	0.00160436
F8W6I7	HNRNPA1	heterogeneous nuclear ribonucleoprotein A1	2285.6	2231.9	2269.7	2262.4	2268.1	1885.8	2299.7	2151.2	0.950849	0.453163
F8W6M3	ZDHHC3	zinc finger DHHC-type palmitoyltransferase 3	96.3	98.6	105.8	100.233	112.6	113.2	125.5	117.1	1.16827	0.0294635
F8W733	BABAM2	BRISC and BRCA1 A complex member 2	159.2	168.1	163.6	163.633	173.6	192.7	196.5	187.6	1.14647	0.0335377
F8W7U3	WASHC2A/WASHC2C	WASH complex subunit 2A	649.6	713	697.1	686.567	698.1	761.6	746.7	735.467	1.07122	0.144625
F8W809	TXNRD1	thioredoxin reductase 1	566.2	579.8	587.4	577.8	586.3	637.2	611.2	611.567	1.05844	0.101674
F8W8I6	TIA1	TIA1 cytotoxic granule associated RNA binding protein	336.4	336.8	333	335.4	347.9	369.8	369.7	362.467	1.0807	0.0214603
F8W8Z9	TOMM5	translocase of outer mitochondrial membrane 5	164.4	165.3	190	173.233	151.2	141.8	151.8	148.267	0.855878	0.0499741
F8W914	RTN4	reticulon 4	80.5	77.4	67.7	75.2	75.5	77.6	80.4	77.8333	1.03502	0.556412
F8W9B8	EXOC5	exocyst complex component 5	89.8	79.9	88.1	85.9333	90.7	94.1	81.3	88.7	1.0322	0.602374
F8W9P4	PIK3CD	phosphatidylinositol-4,5-bisphosphate 3-kinase catalytic subunit delta	28.1	31.8	27.5	29.1333	33.8	28.8	30.5	31.0333	1.06522	0.393874
F8WAN9	GMPR2	guanosine monophosphate reductase 2	26.8	25.3	32.2	28.1	26.6	19.9	30	25.5	0.907473	0.513674
F8WB72	RPL35A	ribosomal protein L35a	2314.9	2278.1	2297.8	2296.93	1819.9	1699.3	1565.2	1694.8	0.737853	0.00126192
F8WEF5	PHRF1	PHD and ring finger domains 1	68.4	61.7	62.8	64.3	69.8	57.6	89.3	72.2333	1.12338	0.448951
F8WJN3	CPSF6	cleavage and polyadenylation specific factor 6	810.7	831.6	819.9	820.733	1009.7	980.2	1001.8	997.233	1.21505	7.88465e-05
G3V0I5	NDUFV1	NADH:ubiquinone oxidoreductase core subunit V1	583.7	591	580.2	584.967	704.8	717	723.3	715.033	1.22235	3.23835e-05
G3V114	DOK2	docking protein 2	21	35.8	33.3	30.0333	55.3	58.6	49.3	54.4	1.81132	0.0101998
G3V150	B3GAT3	beta-1,3-glucuronyltransferase 3	90.9	83.7	92.7	89.1	103.1	103.9	110.3	105.767	1.18706	0.0095368
G3V159	HPS5	HPS5 biogenesis of lysosomal organelles complex 2 subunit 2	115.8	110.1	100	108.633	99.5	109.5	109.1	106.033	0.976066	0.669781
G3V167	PARP2	poly(ADP-ribose) polymerase 2	28.3	27.6	33.9	29.9333	30	40.7	34.4	35.0333	1.17038	0.239095
G3V180	DPP3	dipeptidyl peptidase 3	899.5	930.5	924	918	887.2	935.2	893	905.133	0.985984	0.510437
G3V1B6	APOO	apolipoprotein O	65.1	76.7	72.7	71.5	77.5	78.7	81.9	79.3667	1.11002	0.0971878
G3V1J0	WDR55	WD repeat domain 55	25.4	17	22.7	21.7	21	20.7	16.8	19.5	0.898618	0.479088
G3V1R5	NRDC	nardilysin convertase	1367.4	1463.7	1537.8	1456.3	1008	1040.1	1047.2	1031.77	0.708485	0.00111944
G3V1V4	GTSF1	gametocyte specific factor 1	965.9	1027	1047.4	1013.43	1059.5	962.3	1054.8	1025.53	1.01194	0.777415
G3V203	RPL18	ribosomal protein L18	1121.6	1130.7	1134.4	1128.9	1046	1050.7	1050.7	1049.13	0.929341	4.16766e-05
G3V2S6	ATP6V1D	ATPase H+ transporting V1 subunit D	273	259.4	248.5	260.3	265.1	259.4	274.5	266.333	1.02318	0.509602
G3V325	ATP5MF-PTCD1	ATP5MF-PTCD1 readthrough	316	290.5	294.3	300.267	252.9	150.6	210.2	204.567	0.681283	0.0356571
G3V3E8	NPC2	NPC intracellular cholesterol transporter 2	618.7	571.9	544.1	578.233	488.9	469.3	501.6	486.6	0.841529	0.0180681
G3V3H3	KLC1	kinesin light chain 1	269.5	268.3	259.9	265.9	241.3	249	291.1	260.467	0.979566	0.74778
G3V3R7	ATXN3	ataxin 3	42.6	51.8	48.7	47.7	59.4	50.9	46.2	52.1667	1.09364	0.397047
G3V4B8	WDR89	WD repeat domain 89	33.8	29.6	30.9	31.4333	29.9	36.3	27.7	31.3	0.995758	0.965082
G3V4I5	GSKIP	GSK3B interacting protein	45.1	49.4	53.2	49.2333	50.3	53	49.6	50.9667	1.03521	0.535351
G3V4K3	VIPAS39	VPS33B interacting protein, apical-basolateral polarity regulator, spe-39 homolog	35	46.6	34.5	38.7	37.1	39.7	42.4	39.7333	1.0267	0.81938
G3V4W4	GNPNAT1	glucosamine-phosphate N-acetyltransferase 1	337	312.2	349	332.733	351.2	367.4	347.2	355.267	1.06772	0.145092
G3V599	MIA2	MIA SH3 domain ER export factor 2	54.1	31.1	46.7	43.9667	41.2	54.7	39.9	45.2667	1.02957	0.882661
G3V5L1	MAX	MYC associated factor X	72.8	80.1	99.8	84.2333	102.2	64.4	80.5	82.3667	0.977839	0.897461
G3XAC6	RBM39	RNA binding motif protein 39	12.2	16.4	15.9	14.8333	18.9	21.8	18.9	19.8667	1.33933	0.0373107
G3XAN8	TIMM8B	translocase of inner mitochondrial membrane 8 homolog B	254.3	257.1	331.9	281.1	188.2	178.1	150.3	172.2	0.612593	0.0173384
G5E975	SMARCB1	SWI/SNF related, matrix associated, actin dependent regulator of chromatin, subfamily b, member 1	66.6	67.8	67.7	67.3667	73.8	76.6	67.9	72.7667	1.08016	0.105693
G5E9D5	ELAC2	elaC ribonuclease Z 2	265	286.9	289.6	280.5	246.5	244.4	271.2	254.033	0.905645	0.0847558
G5EA06	MRPS27	mitochondrial ribosomal protein S27	655.3	658.3	712	675.2	645.6	446.2	600.2	564	0.835308	0.152757
G5EA19	TATDN1	TatD DNase domain containing 1	167.3	154.6	146.8	156.233	145.5	150	144.1	146.533	0.937913	0.194662
G8JL96	PTPRS	protein tyrosine phosphatase receptor type S	25.2	24.5	24.2	24.6333	27.4	34.5	32.3	31.4	1.2747	0.0331215
G8JLB3	PUS1	pseudouridine synthase 1	405.4	365.7	410.1	393.733	406.2	442.7	420.3	423.067	1.0745	0.171708
H0Y2W2	ATAD3A	ATPase family AAA domain containing 3A	85.8	85.8	87.8	86.4667	62.1	65.2	75.5	67.6	0.781804	0.0100577
H0Y368	DPM1	dolichyl-phosphate mannosyltransferase subunit 1, catalytic	346.1	326.7	331.7	334.833	306.5	347.3	366.9	340.233	1.01613	0.787288
H0Y449	YBX1	Y-box binding protein 1	1174.6	1210.9	1187.5	1191	1247.5	1144.3	1248.9	1213.57	1.01895	0.567105
H0Y4R1	IMPDH2	inosine monophosphate dehydrogenase 2	1658.8	1729.3	1736.1	1708.07	1426.7	1417.3	1349.1	1397.7	0.818294	0.000870306
H0Y5F2	C1orf167	chromosome 1 open reading frame 167	139.5	108.6	145.4	131.167	115.4	67.5	93.1	92	0.701398	0.0943609
H0Y714	IMP4	IMP U3 small nucleolar ribonucleoprotein 4	97.6	108.2	91.4	99.0667	68.1	76.3	72.2	72.2	0.728802	0.0078554
H0Y8C3	MTCH1	mitochondrial carrier 1	55.4	48.7	68.7	57.6	54.4	52.5	53.1	53.3333	0.925926	0.509878
H0Y8C6	IPO5	importin 5	2162.4	2179.9	2281	2207.77	2215.2	2261.3	2334	2270.17	1.02826	0.285155
H0Y938	COPB2	COPI coat complex subunit beta 2	1631.1	1668.5	1622.1	1640.57	1440.4	1503.7	1441.6	1461.9	0.891095	0.00211258
H0Y993	DEK	DEK proto-oncogene	1069	1034.4	978.4	1027.27	1159.9	1175.7	1103.2	1146.27	1.11584	0.0257612
H0Y9A1	YIPF3	Yip1 domain family member 3	99.4	104.9	104	102.767	64.7	75.7	61.7	67.3667	0.65553	0.00151367
H0Y9L5	EXOSC9	exosome component 9	48.6	66.1	48.3	54.3333	57.7	61.4	61.5	60.2	1.10798	0.384644
H0Y9P9	SRD5A3	steroid 5 alpha-reductase 3	192.3	363.2	281.6	279.033	123.7	132.2	79.6	111.833	0.400788	0.0323732
H0Y9Y3	SYNPO2	synaptopodin 2	259.8	262.7	235.7	252.733	293.4	307.5	299.6	300.167	1.18768	0.00747357
H0Y9Z4	EME1	essential meiotic structure-specific endonuclease 1	115.5	101.7	101.7	106.3	99.4	99.7	85.8	94.9667	0.893384	0.155897
H0YA96	HNRNPD	heterogeneous nuclear ribonucleoprotein D	4659.9	4512.9	4720.2	4631	4966.2	4231.2	4596.8	4598.07	0.992889	0.888713
H0YAR2	PABPC1	poly(A) binding protein cytoplasmic 1	1259.4	1378.2	1460	1365.87	1282.7	1313	1353.4	1316.37	0.963759	0.467565
H0YB09	DGLUCY	D-glutamate cyclase	161.3	176.7	159.7	165.9	146.8	183.4	174.3	168.167	1.01366	0.862362
H0YB34	RIDA	reactive intermediate imine deaminase A homolog	166.7	155.6	149.7	157.333	171.2	184.6	191.1	182.3	1.15869	0.0314933
H0YBD2	COX7A2L	cytochrome c oxidase subunit 7A2 like	33.2	32.3	37.2	34.2333	42.9	36.2	38.7	39.2667	1.14703	0.110969
H0YCG2	LAMP2	lysosomal associated membrane protein 2	197.8	182.2	168.7	182.9	116.6	102.5	61.3	93.4667	0.511026	0.00859505
H0YCN4	DCUN1D5	defective in cullin neddylation 1 domain containing 5	9.3	16.8	19.5	15.2	18.2	16.3	17	17.1667	1.12939	0.560436
H0YD13	CD44	CD44 molecule (Indian blood group)	44.6	40.9	54	46.5	62.1	60.2	63.4	61.9	1.33118	0.018428
H0YDB2	STIM1	stromal interaction molecule 1	109.2	97.8	103.5	103.5	122.7	110.4	113.3	115.467	1.11562	0.0733823
H0YDC2	NRG1	neuregulin 1	48.2	44.2	46.1	46.1667	50.6	55.1	49.9	51.8667	1.12347	0.0462102
H0YDD4	DLAT	dihydrolipoamide S-acetyltransferase	484.9	468.9	490.2	481.333	485	520.8	518.5	508.1	1.05561	0.112937
H0YDR3	TTC9C	tetratricopeptide repeat domain 9C	29.6	30.2	38.5	32.7667	40.8	35.2	27.3	34.4333	1.05086	0.748722
H0YDR7	POLA2	DNA polymerase alpha 2, accessory subunit	37.5	48.1	48	44.5333	42.2	47.4	52.3	47.3	1.06213	0.577463
H0YDU8	PPP5C	protein phosphatase 5 catalytic subunit	466.5	420	446.7	444.4	451.9	478.6	444.6	458.367	1.03143	0.456961
H0YDX2	EMC7	ER membrane protein complex subunit 7	204.2	211.6	202.8	206.2	191.7	216.8	221.1	209.867	1.01778	0.720986
H0YE28	SELENOH	selenoprotein H	440.2	399.6	438.4	426.067	392.6	411	400.5	401.367	0.942028	0.15864
H0YEH2	PUM1	pumilio RNA binding family member 1	82.1	92	96.7	90.2667	114.5	118.1	102.2	111.6	1.23634	0.0298147
H0YEW4	ATPAF1	ATP synthase mitochondrial F1 complex assembly factor 1	168.1	165.3	167.7	167.033	142.8	148	146.1	145.633	0.871882	0.000258359
H0YGT3	ESRRA	estrogen related receptor alpha	34.4	35.2	38.9	36.1667	33	38.1	37.2	36.1	0.998157	0.976144
H0YGT8	PEX5	peroxisomal biogenesis factor 5	17.9	19.6	18.8	18.7667	18.2	22.6	21.9	20.9	1.11368	0.215358
H0YHX9	NACA	nascent polypeptide associated complex subunit alpha	599	695	675.6	656.533	541.7	600.2	580.2	574.033	0.87434	0.0720575
H0YIC4	CS	citrate synthase	79.5	64.5	67.3	70.4333	42.9	40.8	34.2	39.3	0.557974	0.00419123
H0YIC9	PRKAG1	protein kinase AMP-activated non-catalytic subunit gamma 1	160.6	154.1	171.6	162.1	175.4	184.1	200.5	186.667	1.15155	0.0517627
H0YIV4	NAP1L1	nucleosome assembly protein 1 like 1	1450.9	1577.5	1544.9	1524.43	1362.8	1424.6	1416.9	1401.43	0.919314	0.0448138
H0YJA2	ZC3H14	zinc finger CCCH-type containing 14	120.5	123.2	132.3	125.333	176.7	164.9	170.7	170.767	1.3625	0.000772847
H0YL99	MRPS11	mitochondrial ribosomal protein S11	220.6	214.7	221.2	218.833	221.9	238.7	246.8	235.8	1.07753	0.0899632
H0YLF3	B2M	beta-2-microglobulin	506	523.6	499.1	509.567	565.9	524.5	575.3	555.233	1.08962	0.0569109
H0YLH6	CIAO2A	cytosolic iron-sulfur assembly component 2A	60.3	51.1	48.2	53.2	50.6	53.3	59.1	54.3333	1.0213	0.81054
H0YMJ0	MORF4L1	mortality factor 4 like 1	200	219.5	232.1	217.2	218.4	222.8	233.2	224.8	1.03499	0.502211
H0YNC2	DHRS1	dehydrogenase/reductase 1	30.5	31.9	28	30.1333	25.9	26.8	30	27.5667	0.914823	0.202985
H0YNG3	SEC11A	SEC11 homolog A, signal peptidase complex subunit	45.5	50	43	46.1667	36.9	32.4	35	34.7667	0.753069	0.00934248
H0YNI7	TLE3	TLE family member 3, transcriptional corepressor	31.5	35.1	33.9	33.5	33	34.5	35.5	34.3333	1.02488	0.55161
H0YNL8	IREB2	iron responsive element binding protein 2	48.2	50.8	57.6	52.2	52.7	57.4	54.1	54.7333	1.04853	0.463645
H0YNN5	LACTB	lactamase beta	70.4	60.2	81.3	70.6333	85.8	80.2	69	78.3333	1.10901	0.381776
H3BLV9	SRPK1	SRSF protein kinase 1	318.7	314.8	359.4	330.967	242.4	229	263.5	244.967	0.740155	0.00786896
H3BMM9	RNPS1	RNA binding protein with serine rich domain 1	235.1	255.5	239.5	243.367	249	202	256	235.667	0.96836	0.691659
H3BNC9			2209.5	2246.4	2261.5	2239.13	2197.9	2223.5	2268.3	2229.9	0.995876	0.737798
H3BNT3	METTL26	methyltransferase like 26	61.8	71.2	76	69.6667	70.6	82.7	76.8	76.7	1.10096	0.265675
H3BPE1	MACF1	microtubule actin crosslinking factor 1	253.6	278.5	262.3	264.8	283.7	296.3	300.3	293.433	1.10813	0.0317656
H3BPJ9	NDUFB10	NADH:ubiquinone oxidoreductase subunit B10	232.1	205.2	213.9	217.067	229.8	215.3	204.9	216.667	0.998157	0.972026
H3BQQ2	ZNF598	zinc finger protein 598, E3 ubiquitin ligase	21.5	25.3	26.7	24.5	37	33.2	39.3	36.5	1.4898	0.0070732
H3BQQ9	UBE2I	ubiquitin conjugating enzyme E2 I	191.9	123.5	157.5	157.633	149.8	103.5	122.8	125.367	0.795306	0.247971
H3BR29	RUSF1	RUS family member 1	57.8	44.7	45.4	49.3	47.1	49.3	50.5	48.9667	0.993239	0.942857
H3BRQ0	PPCDC	phosphopantothenoylcysteine decarboxylase	43.7	51.8	46.4	47.3	56.9	58.7	55.3	56.9667	1.20437	0.0198958
H3BTF6	TEDC2	tubulin epsilon and delta complex 2	67.2	69	62.8	66.3333	60.7	64.9	77.7	67.7667	1.02161	0.804989
H3BUV4	CLN6	CLN6 transmembrane ER protein	178.8	195.1	171.8	181.9	161.7	181.6	171.9	171.733	0.944108	0.32087
H3BVD1	SMAD3	SMAD family member 3	78.5	65.7	71.3	71.8333	49	53.2	54.1	52.1	0.72529	0.00802306
H7BXH2	PPP6R3	protein phosphatase 6 regulatory subunit 3	92.2	92.9	98.2	94.4333	89.2	79.9	84.1	84.4	0.893752	0.0380083
H7BXY3	DHX30	DExH-box helicase 30	279.8	284.3	310.4	291.5	278.4	264.3	245.3	262.667	0.901086	0.10002
H7BXZ6	RHOT1	ras homolog family member T1	19.1	16.2	15.3	16.8667	23	16.9	20.3	20.0667	1.18972	0.20301
H7BZJ3	PDIA3	protein disulfide isomerase family A member 3	262.6	245.6	253.3	253.833	270.6	271.5	273.1	271.733	1.07052	0.0227078
H7BZW6	SAP18	Sin3A associated protein 18	172	191.3	180.7	181.333	168.7	166.1	168.1	167.633	0.924449	0.071902
H7C003	PPP1R7	protein phosphatase 1 regulatory subunit 7	366.7	363.8	349.3	359.933	342.7	382.4	350.7	358.6	0.996296	0.924761
H7C0E5	ZPR1	ZPR1 zinc finger	272.7	275.6	277.6	275.3	256.1	283.5	258.5	266.033	0.96634	0.355394
H7C0Q5	C7orf26	chromosome 7 open reading frame 26	19.2	23	19.9	20.7	27.7	22.8	20.6	23.7	1.14493	0.279677
H7C0V0	MAIP1	matrix AAA peptidase interacting protein 1	159.5	134.3	152	148.6	134.9	148.6	152.2	145.233	0.977344	0.73135
H7C124	THEMIS2	thymocyte selection associated family member 2	59.9	59.3	67	62.0667	64.7	63	63.1	63.6	1.0247	0.577665
H7C1M2	SON	SON DNA and RNA binding protein	28.2	36.6	37.2	34	35.4	36.7	52.3	41.4667	1.21961	0.292031
H7C1N3	BET1	Bet1 golgi vesicular membrane trafficking protein	17.4	15.5	15.7	16.2	12.3	13.9	15.2	13.8	0.851852	0.0808001
H7C2N1	PTMA	prothymosin alpha	27.6	25	22.4	25	28.2	22.1	25.2	25.1667	1.00667	0.946039
H7C2R4	UTP25	UTP25 small subunit processor component	24.2	17.9	22.2	21.4333	20.4	21.9	22.5	21.6	1.00778	0.936344
H7C3P9	COPS3	COP9 signalosome subunit 3	242.9	257.2	264.7	254.933	285.1	265.3	270.2	273.533	1.07296	0.100335
H7C580	ITGB5	integrin subunit beta 5	256.8	305.3	286.8	282.967	370.8	216.3	234.8	273.967	0.968194	0.867779
H7C5U3	MFSD1	major facilitator superfamily domain containing 1	42.2	46.9	39.5	42.8667	33.4	35.7	39.9	36.3333	0.847589	0.085883
H9KV31	NCAM2	neural cell adhesion molecule 2	120.3	119	116.1	118.467	128.2	136.4	129.9	131.5	1.11002	0.0095088
I1E4Y6	GIGYF2	GRB10 interacting GYF protein 2	220.2	220	245.9	228.7	255.7	243.5	249.3	249.5	1.09095	0.0888162
I3L0A0	PEDS1-UBE2V1	PEDS1-UBE2V1 readthrough	480.9	484.8	493.5	486.4	445.4	493.9	476.3	471.867	0.970121	0.377515
I3L0H8	DDX19A	DEAD-box helicase 19A	157.7	148.3	155.8	153.933	167.1	175.3	156.9	166.433	1.0812	0.107553
I3L1R7	PCYT2	phosphate cytidylyltransferase 2, ethanolamine	28.3	24.2	20.2	24.2333	26.5	21.8	21.3	23.2	0.957359	0.736627
I3L2C7	GEMIN4	gem nuclear organelle associated protein 4	206.5	216.1	228.4	217	220.9	241	210.7	224.2	1.03318	0.545949
I3L2X1	MRPL20	mitochondrial ribosomal protein L20	60.7	77.5	75.7	71.3	71.2	78.1	73.1	74.1333	1.03974	0.645731
I3L3N0	SRR	serine racemase	26.5	28.7	27.4	27.5333	34.8	29.2	31.4	31.8	1.15496	0.0713123
I3L3Z2	NAA38	N-alpha-acetyltransferase 38, NatC auxiliary subunit	78.6	70.1	79.6	76.1	72.7	26.9	64.2	54.6	0.717477	0.209327
I3L4Y1	ABR	ABR activator of RhoGEF and GTPase	303.5	303.9	312	306.467	271.7	246.5	257.5	258.567	0.843702	0.00356852
J3KN16	ECPAS	Ecm29 proteasome adaptor and scaffold	1209.8	1244.8	1244.5	1233.03	1263.2	1351	1263.5	1292.57	1.04828	0.131226
J3KN59	BNIP2	BCL2 interacting protein 2	31.5	35.5	33	33.3333	36.8	36.4	37.4	36.8667	1.106	0.0424406
J3KNF4	CCS	copper chaperone for superoxide dismutase	57.1	53.4	56.7	55.7333	49.7	60.7	68.9	59.7667	1.07237	0.517157
J3KNI1	COG4	component of oligomeric golgi complex 4	91.4	88.5	92.5	90.8	88.6	100.7	93.2	94.1667	1.03708	0.416936
J3KP15	SRSF2	serine and arginine rich splicing factor 2	278.9	304.9	289.5	291.1	302.7	224.9	248.5	258.7	0.888698	0.252238
J3KP27	TRAPPC4	trafficking protein particle complex subunit 4	281.5	277.1	310.9	289.833	273.1	258.9	241.6	257.867	0.889707	0.0842144
J3KPD6	HCK	HCK proto-oncogene, Src family tyrosine kinase	55.3	53.1	63.7	57.3667	57.3	75.5	57.2	63.3333	1.10401	0.435201
J3KPG5	BAZ2A	bromodomain adjacent to zinc finger domain 2A	16.2	16.2	18.7	17.0333	15.4	15.2	17.6	16.0667	0.943249	0.441937
J3KPT4	TRABD	TraB domain containing	200.2	208.7	217.9	208.933	270.1	251.7	254.7	258.833	1.23883	0.00286009
J3KQ18	DDT	D-dopachrome tautomerase	962.8	1035.5	1016.5	1004.93	972.4	714.6	768.7	818.567	0.814548	0.0840295
J3KQ48	PTRH2	peptidyl-tRNA hydrolase 2	81	70.6	80.7	77.4333	90.6	90.8	94.1	91.8333	1.18597	0.0161485
J3KQN4	RPL36A	ribosomal protein L36a	975.9	1022.7	1102.7	1033.77	554.6	532.2	480.3	522.367	0.505304	0.000287999
J3KR44	OTUB1	OTU deubiquitinase, ubiquitin aldehyde binding 1	760.9	744.5	745.2	750.2	720.6	734.2	627.5	694.1	0.92522	0.173844
J3KR55	PTPN7	protein tyrosine phosphatase non-receptor type 7	323.6	333.6	315.2	324.133	275.6	306.9	251	277.833	0.857158	0.0530335
J3KR97	TBCD	tubulin folding cofactor D	905.2	918	908.8	910.667	815.4	933.7	847.8	865.633	0.950549	0.273408
J3KRX5	RPL17	ribosomal protein L17	1443.8	1433.1	1480.2	1452.37	1408.2	1331.8	1412	1384	0.952927	0.0831853
J3KS05	CBX1	chromobox 1	23.3	21.3	11	18.5333	20.8	21.5	26.1	22.8	1.23022	0.362771
J3KS94	MBP	myelin basic protein	21.5	18.4	11.8	17.2333	22.5	21.5	20.2	21.4	1.24178	0.228953
J3KT22	SS18	SS18 subunit of BAF chromatin remodeling complex	77.5	77.2	74.1	76.2667	89.5	79	78.5	82.3333	1.07955	0.180771
J3KT25	IMPACT	impact RWD domain protein	55.7	66.4	62	61.3667	85.7	90.6	81.4	85.9	1.39978	0.00387634
J3KT75	MPDU1	mannose-P-dolichol utilization defect 1	237.7	213.2	229.5	226.8	159.9	156.4	176.3	164.2	0.723986	0.00270275
J3KTA4	DDX5	DEAD-box helicase 5	4386.5	4768.5	5019.8	4724.93	4080.3	4097.1	4032.1	4069.83	0.861353	0.0240475
J3KTG7	TEFM	transcription elongation factor, mitochondrial	118.1	109.9	102.3	110.1	132.9	116	131.1	126.667	1.15047	0.0781711
J3KTL2	SRSF1	serine and arginine rich splicing factor 1	1851.7	1772.2	1818.6	1814.17	1932.2	1578.1	1857	1789.1	0.986183	0.831141
J3QL71	SCRN2	secernin 2	84.2	80.6	65	76.6	95.6	85.6	92.3	91.1667	1.19017	0.0914441
J3QLR8	MRPS23	mitochondrial ribosomal protein S23	185.5	193.9	203.5	194.3	159	168	160.1	162.367	0.835649	0.00572268
J3QQJ5	TRAPPC8	trafficking protein particle complex subunit 8	28.4	29.1	33	30.1667	38	39.8	35.4	37.7333	1.25083	0.0168888
J3QQQ9			955.3	959.9	991.8	969	955.4	965.1	899.2	939.9	0.969969	0.28385
J3QQV2	SLC16A3	solute carrier family 16 member 3	295.9	226.8	283.9	268.867	268.3	234.2	225.7	242.733	0.902802	0.354477
J3QRS3	MYL12A	myosin light chain 12A	1074.4	1192.8	1067.4	1111.53	1266.4	1230.8	1329.8	1275.67	1.14766	0.0302999
J3QRU1	YES1	YES proto-oncogene 1, Src family tyrosine kinase	19.1	23.3	23	21.8	23.9	22.8	24.2	23.6333	1.0841	0.265706
J3QRU7	BLOC1S2	biogenesis of lysosomal organelles complex 1 subunit 2	37.9	45.7	32.7	38.7667	45.1	43.6	38.5	42.4	1.09372	0.443091
J3QRV5	LLGL2	LLGL scribble cell polarity complex component 2	21.4	19.9	25.8	22.3667	25.1	21.2	22.4	22.9	1.02385	0.81316
J3QSH4	VEZF1	vascular endothelial zinc finger 1	206.4	195.9	204.4	202.233	228.1	226.4	246	233.5	1.15461	0.011363
K7EIE8	MBD3	methyl-CpG binding domain protein 3	175.5	173.8	181.7	177	167	170	198.4	178.467	1.00829	0.893532
K7EIN2	NUDT16L1	nudix hydrolase 16 like 1	32	35.4	39.3	35.5667	35.2	26.4	25.3	28.9667	0.814433	0.155445
K7EIU8	SMAD4	SMAD family member 4	63.3	70.8	69.5	67.8667	73.9	63	71.3	69.4	1.02259	0.722261
K7EJL1	AP1M1	adaptor related protein complex 1 subunit mu 1	436.3	367.5	357	386.933	359.4	373.6	368.6	367.2	0.949001	0.477582
K7EKE6	LONP1	lon peptidase 1, mitochondrial	3366.1	3383.9	3302.7	3350.9	3636.2	3648	3596.7	3626.97	1.08239	0.00069052
K7EKW4	ISOC2	isochorismatase domain containing 2	75.5	68.2	69.1	70.9333	83.5	106.9	103.6	98	1.38158	0.0242036
K7EL20	EIF3G	eukaryotic translation initiation factor 3 subunit G	24.3	26.7	24.2	25.0667	21.2	13.5	20	18.2333	0.727394	0.0539008
K7EL50	CALR	calreticulin	6526.1	6835.8	6591.3	6651.07	5196.1	5207	5051.3	5151.47	0.774532	0.000149221
K7EL62	GNA11	G protein subunit alpha 11	21.3	21.6	19.5	20.8	25.8	31.5	27.1	28.1333	1.35256	0.0164771
K7ELL7	PRKCSH	protein kinase C substrate 80K-H	2500	2395	2344.7	2413.23	2208.3	2043.7	1976.6	2076.2	0.86034	0.0151243
K7ELQ4	ATF7-NPFF	ATF7-NPFF readthrough	57.7	53.8	47.9	53.1333	49.8	56.9	50.5	52.4	0.986198	0.849988
K7EMM8	GLYR1	glyoxylate reductase 1 homolog	58.3	64.1	63.4	61.9333	63.9	70.8	79.4	71.3667	1.15231	0.123191
K7EPV0	COA3	cytochrome c oxidase assembly factor 3	34.1	31.1	36.8	34	35.4	38.2	35.9	36.5	1.07353	0.249732
K7EQA1	PDCD5	programmed cell death 5	251.6	274.2	292.9	272.9	283.7	274	269.1	275.6	1.00989	0.841879
K7EQJ5	RPS15	ribosomal protein S15	349.2	500.1	419.2	422.833	469.6	504.2	544.6	506.133	1.197	0.162273
K7ER00	FARSA	phenylalanyl-tRNA synthetase subunit alpha	357	350.5	360.1	355.867	319.7	342.3	329	330.333	0.92825	0.02327
K7ER96	TXNL1	thioredoxin like 1	717.5	857.8	816.2	797.167	783.6	945.3	880.5	869.8	1.09111	0.311524
K7ERP4	GPX4	glutathione peroxidase 4	1023.6	1022.9	1007.9	1018.13	1004.2	907.9	992.4	968.167	0.950923	0.179553
K7ES22	ASF1B	anti-silencing function 1B histone chaperone	133.5	139.2	149.7	140.8	121	126.2	130.2	125.8	0.893466	0.0510117
K7ES25	PEPD	peptidase D	142.1	194	159.7	165.267	221.2	285.6	265	257.267	1.55668	0.0194578
K7ES46	ERCC1	ERCC excision repair 1, endonuclease non-catalytic subunit	21.8	25.5	21.6	22.9667	26.9	22.8	17.3	22.3333	0.972424	0.845968
K7ESE9	BCAS3	BCAS3 microtubule associated cell migration factor	94	74.4	76.2	81.5333	102.5	99.5	120	107.333	1.31643	0.0447969
M0QWZ7	SARS2	seryl-tRNA synthetase 2, mitochondrial	61.3	66.3	77.4	68.3333	82	71.1	67.2	73.4333	1.07463	0.476536
M0QXA7	WIZ	WIZ zinc finger	95.1	84.2	95.4	91.5667	100.9	107.2	108.2	105.433	1.15144	0.0329483
M0QXN5	NUP62	nucleoporin 62	216.8	244.9	229.2	230.3	234.3	256.2	257.1	249.2	1.08207	0.161791
M0QY97	ZC3H4	zinc finger CCCH-type containing 4	248.1	246.3	279.1	257.833	317.3	316.4	333.8	322.5	1.25081	0.00582984
M0QZP7	DMAC2	distal membrane arm assembly component 2	48.1	46.5	47.4	47.3333	49.9	37.9	46.3	44.7	0.944366	0.503391
M0R026	ILVBL	ilvB acetolactate synthase like	151.4	169.7	169.6	163.567	158.4	194.2	208.6	187.067	1.14367	0.218545
M0R0E0	NIBAN3	niban apoptosis regulator 3	105.4	117.5	116.2	113.033	100.7	90.8	88.5	93.3333	0.825715	0.0212735
M0R0F0	RPS5	ribosomal protein S5	1188.2	1289.5	1246.4	1241.37	1236.8	1310.7	1355	1300.83	1.0479	0.259327
M0R0N4	AP2S1	adaptor related protein complex 2 subunit sigma 1	41	34.3	31.6	35.6333	24.3	23.4	17	21.5667	0.605239	0.0177188
M0R0P8	MYO9B	myosin IXB	37.3	29.1	40.6	35.6667	45.2	52.5	48.3	48.6667	1.36449	0.0318651
M0R165	EPS15L1	epidermal growth factor receptor pathway substrate 15 like 1	74.9	81.7	58.4	71.6667	70.4	88.1	83.8	80.7667	1.12698	0.356227
M0R210	RPS16	ribosomal protein S16	2724	2698.1	2792.3	2738.13	2374.1	2401.8	2231.2	2335.7	0.853026	0.00254962
M0R2B7	POLD1	DNA polymerase delta 1, catalytic subunit	736.7	808.3	799.1	781.367	727.9	711.9	670.8	703.533	0.900388	0.0508283
M0R2K3	BABAM1	BRISC and BRCA1 A complex member 1	13.7	17.6	18.3	16.5333	15.6	20.4	18.2	18.0667	1.09274	0.484602
M0R3B2	NOSIP	nitric oxide synthase interacting protein	49.6	55.8	71.6	59	73.5	61.3	69.4	68.0667	1.15367	0.291386
M0R3D6	RPL18A	ribosomal protein L18a	2376	2371.1	2445.2	2397.43	2116	2152.8	2035	2101.27	0.876465	0.00217607
O00115	DNASE2	deoxyribonuclease 2, lysosomal	243.7	272	278.9	264.867	191	184.7	198.1	191.267	0.722124	0.0030057
O00116	AGPS	alkylglycerone phosphate synthase	541.9	493.6	571.4	535.633	629.4	599.5	653.1	627.333	1.1712	0.0288905
O00148	DDX39A	DExD-box helicase 39A	660.1	678.5	741.8	693.467	620.2	656.7	669.6	648.833	0.935637	0.196481
O00151	PDLIM1	PDZ and LIM domain 1	1512.1	1528.8	1533.1	1524.67	1807.6	1659.8	1703.7	1723.7	1.13054	0.0108718
O00154	ACOT7	acyl-CoA thioesterase 7	636.2	758.6	714.9	703.233	626.8	701.2	702.4	676.8	0.962412	0.577697
O00159	MYO1C	myosin IC	100.1	104.5	99.3	101.3	90.6	101	109.1	100.233	0.98947	0.858036
O00160	MYO1F	myosin IF	1167.3	1148.7	1083.1	1133.03	1284	1299.4	1250.2	1277.87	1.12783	0.00787645
O00161	SNAP23	synaptosome associated protein 23	305.3	305.9	290.6	300.6	264.2	288.7	286.3	279.733	0.930583	0.08742
O00178	GTPBP1	GTP binding protein 1	108.2	106.2	101.2	105.2	114.8	103.1	97.7	105.2	1	1
O00182	LGALS9	galectin 9	531	538.7	509.1	526.267	471.4	484.3	491.3	482.333	0.916519	0.01437
O00186	STXBP3	syntaxin binding protein 3	946.2	893	849.7	896.3	921.9	956	915.1	931	1.03871	0.320715
O00193	C11orf58	chromosome 11 open reading frame 58	406.9	394.7	448.8	416.8	376.1	305	300	327.033	0.784629	0.038431
O00203	AP3B1	adaptor related protein complex 3 subunit beta 1	900.6	1019.3	939.3	953.067	1094.4	1292.8	1249.9	1212.37	1.27207	0.0204419
O00214	LGALS8	galectin 8	168.1	207.9	188.5	188.167	198.5	203.5	195.1	199.033	1.05775	0.407277
O00217	NDUFS8	NADH:ubiquinone oxidoreductase core subunit S8	237.9	207.9	236.3	227.367	300.6	293.9	303.8	299.433	1.31696	0.00209492
O00231	PSMD11	proteasome 26S subunit, non-ATPase 11	2120.1	2193.8	2165.5	2159.8	1825.2	1814.7	1824.9	1821.6	0.843411	9.97029e-05
O00232	PSMD12	proteasome 26S subunit, non-ATPase 12	1594.6	1614.9	1653.6	1621.03	1444.4	1431.9	1358.9	1411.73	0.870885	0.00275439
O00233	PSMD9	proteasome 26S subunit, non-ATPase 9	165.8	164.1	190.1	173.333	171.3	135.3	181	162.533	0.937692	0.542444
O00241	SIRPB1	signal regulatory protein beta 1	61.2	56	53.8	57	48.3	48.8	45.8	47.6333	0.835673	0.017073
O00257	CBX4	chromobox 4	33	35.4	41.5	36.6333	75	67.9	63	68.6333	1.87352	0.00174941
O00267	SUPT5H	SPT5 homolog, DSIF elongation factor subunit	196	227.9	228.9	217.6	196.3	208.4	207.9	204.2	0.938419	0.308833
O00299	CLIC1	chloride intracellular channel 1	3415	3241.4	3122.3	3259.57	3226.1	3259.1	3219.3	3234.83	0.992412	0.787621
O00303	EIF3F	eukaryotic translation initiation factor 3 subunit F	1808.3	1791.7	1853.6	1817.87	1667.8	1754.7	1797	1739.83	0.957074	0.138764
O00330	PDHX	pyruvate dehydrogenase complex component X	203.4	186.4	212.9	200.9	190.1	124.5	136	150.2	0.747636	0.0793053
O00399	DCTN6	dynactin subunit 6	224.7	221.5	260.1	235.433	223.5	188.2	210.1	207.267	0.880362	0.154867
O00411	POLRMT	RNA polymerase mitochondrial	23.1	18.8	20.8	20.9	21.4	24.4	20.8	22.2	1.0622	0.479377
O00429	DNM1L	dynamin 1 like	1230.7	1188.6	1201.3	1206.87	1234.2	1354.3	1328.4	1305.63	1.08184	0.0625557
O00442	RTCA	RNA 3'-terminal phosphate cyclase	574.8	563.6	617.8	585.4	549.8	524.8	546.9	540.5	0.9233	0.0702668
O00483	NDUFA4	NDUFA4 mitochondrial complex associated	533.7	498.6	513.9	515.4	532.8	460.7	454.4	482.633	0.936425	0.293571
O00487	PSMD14	proteasome 26S subunit, non-ATPase 14	306.6	324.1	298.9	309.867	303.8	270.7	291.9	288.8	0.932014	0.159769
O00505	KPNA3	karyopherin subunit alpha 3	449.7	489.1	507.9	482.233	517.7	400.6	402.8	440.367	0.913182	0.378356
O00566	MPHOSPH10	M-phase phosphoprotein 10	63.2	68.8	69.1	67.0333	66	71	68.9	68.6333	1.02387	0.542209
O00567	NOP56	NOP56 ribonucleoprotein	629.5	602.4	604.6	612.167	770.1	726.5	701	732.533	1.19662	0.00539996
O00571	DDX3X	DEAD-box helicase 3 X-linked	2730.3	2797.4	3010.3	2846	2362.8	2227.8	2444.3	2344.97	0.823952	0.00894721
O00625	PIR	pirin	216.3	227.3	224.6	222.733	246.8	250.1	251.8	249.567	1.12047	0.0017686
O00629	KPNA4	karyopherin subunit alpha 4	889.5	963	929.4	927.3	943.7	899.6	999.9	947.733	1.02204	0.600341
O00743	PPP6C	protein phosphatase 6 catalytic subunit	305.6	316.4	328.2	316.733	284.2	317.4	326.7	309.433	0.976952	0.640127
O00754	MAN2B1	mannosidase alpha class 2B member 1	923.8	871.4	932.7	909.3	1053.1	937.6	968.9	986.533	1.08494	0.121765
O00767	SCD	stearoyl-CoA desaturase	97.3	107.3	133.1	112.567	57.1	68.2	66.4	63.9	0.567664	0.0122238
O14497	ARID1A	AT-rich interaction domain 1A	205.1	208.4	188.7	200.733	203.4	207.5	195.7	202.2	1.00731	0.844389
O14521	SDHD	succinate dehydrogenase complex subunit D	148.9	131.8	150.5	143.733	100	80.6	74.9	85.1667	0.592532	0.00375273
O14561	NDUFAB1	NADH:ubiquinone oxidoreductase subunit AB1	440	476.4	449.5	455.3	490.3	504.7	495.4	496.8	1.09115	0.0237803
O14562	UBFD1	ubiquitin family domain containing 1	20.7	30.8	25.3	25.6	23.5	25.8	22.1	23.8	0.929688	0.594033
O14579	COPE	COPI coat complex subunit epsilon	266.4	266.7	271	268.033	227.4	261.2	268.3	252.3	0.941301	0.283286
O14617	AP3D1	adaptor related protein complex 3 subunit delta 1	1896.2	1744.8	1860.3	1833.77	2084.4	1998	1953.7	2012.03	1.09721	0.0404099
O14647	CHD2	chromodomain helicase DNA binding protein 2	23.4	27.4	21.4	24.0667	28.7	21.7	26.5	25.6333	1.0651	0.595096
O14656	TOR1A	torsin family 1 member A	153.8	143.3	168.5	155.2	148.2	150	165.7	154.633	0.996349	0.953747
O14732	IMPA2	inositol monophosphatase 2	19.6	14.4	17.1	17.0333	15.9	18.5	17.6	17.3333	1.01761	0.867259
O14734	ACOT8	acyl-CoA thioesterase 8	202.5	188.7	201.7	197.633	205.3	222.4	208.2	211.967	1.07252	0.107159
O14744	PRMT5	protein arginine methyltransferase 5	1762.3	1821.3	1808.2	1797.27	1632.5	1647.5	1516	1598.67	0.889499	0.0117883
O14773	TPP1	tripeptidyl peptidase 1	347.8	335	349.6	344.133	394.6	402	386.5	394.367	1.14597	0.00143649
O14802	POLR3A	RNA polymerase III subunit A	69	63.9	69.4	67.4333	65.4	78.8	79.2	74.4667	1.1043	0.222033
O14818	PSMA7	proteasome 20S subunit alpha 7	1643.4	1700.7	1689.2	1677.77	1690.1	1742.6	1757.1	1729.93	1.03109	0.12388
O14828	SCAMP3	secretory carrier membrane protein 3	41.6	56.2	41.2	46.3333	55.8	183.3	62.4	100.5	2.16906	0.264129
O14841	OPLAH	5-oxoprolinase, ATP-hydrolysing	32.3	33.3	36.6	34.0667	15.7	22.4	19	19.0333	0.558708	0.00297041
O14874	BCKDK	branched chain keto acid dehydrogenase kinase	35.4	37.1	45.7	39.4	37.2	36.2	37	36.8	0.93401	0.462431
O14893	GEMIN2	gem nuclear organelle associated protein 2	25.7	35.3	37.5	32.8333	47.8	55.6	45.6	49.6667	1.51269	0.0235364
O14920	IKBKB	inhibitor of nuclear factor kappa B kinase subunit beta	589.2	510.9	527.4	542.5	638.3	631.9	633.9	634.7	1.16995	0.0181965
O14925	TIMM23	translocase of inner mitochondrial membrane 23	58.4	79.8	87.3	75.1667	67.7	82.3	79.2	76.4	1.01641	0.905259
O14929	HAT1	histone acetyltransferase 1	807.8	774.8	801	794.533	759.6	873.9	862.2	831.9	1.04703	0.377433
O14933	UBE2L6	ubiquitin conjugating enzyme E2 L6	86.5	91.3	81.5	86.4333	74.8	76.1	82.5	77.8	0.900116	0.0797938
O14949	UQCRQ	ubiquinol-cytochrome c reductase complex III subunit VII	302.9	325.9	311.4	313.4	286.7	324	311.6	307.433	0.980961	0.66678
O14950	MYL12B	myosin light chain 12B	100.9	152	100.2	117.7	166.4	231.5	208.8	202.233	1.71821	0.0300692
O14966	RAB29	RAB29, member RAS oncogene family	28.5	29.2	26.4	28.0333	38.7	40.5	37	38.7333	1.38169	0.00124064
O14975	SLC27A2	solute carrier family 27 member 2	77.8	81.6	81.8	80.4	78.3	77.5	83.8	79.8667	0.993367	0.832945
O14976	GAK	cyclin G associated kinase	139.4	130.6	143.8	137.933	155.2	155.2	167.6	159.333	1.15515	0.019526
O14979	HNRNPDL	heterogeneous nuclear ribonucleoprotein D like	680.8	679.9	743.4	701.367	759.9	636.4	692.4	696.233	0.992681	0.907369
O14980	XPO1	exportin 1	4642.3	4231.3	4898.2	4590.6	4727.6	4830.8	4631.2	4729.87	1.03034	0.529643
O15027	SEC16A	SEC16 homolog A, endoplasmic reticulum export factor	589.9	636.4	625.6	617.3	675.1	618.2	641.5	644.933	1.04476	0.271519
O15031	PLXNB2	plexin B2	243.5	242.4	241.1	242.333	258.9	288	273.5	273.467	1.12847	0.020953
O15042	U2SURP	U2 snRNP associated SURP domain containing	551.4	494.9	562.2	536.167	519.7	525.5	537.5	527.567	0.98396	0.709796
O15067	PFAS	phosphoribosylformylglycinamidine synthase	1291.5	1288	1348.2	1309.23	1253.7	1226.4	1155.6	1211.9	0.925656	0.0503567
O15090	ZNF536	zinc finger protein 536	178.3	174.5	160.7	171.167	178.6	164.4	182.1	175.033	1.02259	0.638026
O15111	CHUK	component of inhibitor of nuclear factor kappa B kinase complex	10.7	10.9	13.3	11.6333	9.8	19.4	20.2	16.4667	1.41547	0.233177
O15116	LSM1	LSM1 homolog, mRNA degradation associated	26	18.1	23.7	22.6	28.7	19.8	22.2	23.5667	1.04277	0.798626
O15117	FYB1	FYN binding protein 1	67.4	64.9	67.2	66.5	64.9	65	67.2	65.7	0.98797	0.506789
O15121	DEGS1	delta 4-desaturase, sphingolipid 1	20	21	20.9	20.6333	21.3	18.3	18.7	19.4333	0.941842	0.29332
O15127	SCAMP2	secretory carrier membrane protein 2	26.6	28.8	25.8	27.0667	22.7	25.9	30.8	26.4667	0.977833	0.823531
O15143	ARPC1B	actin related protein 2/3 complex subunit 1B	1237	1270.9	1204.9	1237.6	1057.5	1097.6	931.5	1028.87	0.83134	0.0175679
O15144	ARPC2	actin related protein 2/3 complex subunit 2	4601.1	4482.4	4369.9	4484.47	4122.5	4007.5	3976.5	4035.5	0.899884	0.00499243
O15145	ARPC3	actin related protein 2/3 complex subunit 3	702.5	722.3	680.1	701.633	644.5	669.9	666.8	660.4	0.941232	0.0474434
O15160	POLR1C	RNA polymerase I and III subunit C	137.7	158.5	147.1	147.767	147.3	154.5	165.2	155.667	1.05346	0.37662
O15164	TRIM24	tripartite motif containing 24	31.3	35.9	40	35.7333	33.2	37	32.8	34.3333	0.960821	0.648666
O15173	PGRMC2	progesterone receptor membrane component 2	29.5	39.4	38.5	35.8	39.1	44.2	34.5	39.2667	1.09683	0.457855
O15212	PFDN6	prefoldin subunit 6	261.2	248.1	254.1	254.467	230.6	221.6	227	226.4	0.889704	0.0036554
O15226	NKRF	NFKB repressing factor	102	108.4	117.7	109.367	134.9	118	129.2	127.367	1.16458	0.0557493
O15254	ACOX3	acyl-CoA oxidase 3, pristanoyl	267.1	275	267.7	269.933	244.8	283.1	298.6	275.5	1.02062	0.748274
O15258	RER1	retention in endoplasmic reticulum sorting receptor 1	438.5	334	477.7	416.733	367.7	226.7	241.4	278.6	0.668533	0.0897556
O15260	SURF4	surfeit 4	364.1	349.6	322.3	345.333	291.3	318.1	293	300.8	0.871042	0.0412483
O15270	SPTLC2	serine palmitoyltransferase long chain base subunit 2	195.9	202.2	220	206.033	181.9	185.9	181	182.933	0.887882	0.0350634
O15294	OGT	O-linked N-acetylglucosamine (GlcNAc) transferase	182.6	161.1	181.9	175.2	154.9	154.7	150.4	153.333	0.87519	0.0385778
O15347	HMGB3	high mobility group box 3	559.4	539.7	572.2	557.1	690.6	602.7	672	655.1	1.17591	0.0259387
O15355	PPM1G	protein phosphatase, Mg2+/Mn2+ dependent 1G	1032.6	1100.8	1119.5	1084.3	965.1	1017.6	886.4	956.367	0.882013	0.0509272
O15371	EIF3D	eukaryotic translation initiation factor 3 subunit D	696.9	820.4	762.6	759.967	848.7	978.1	887.9	904.9	1.19071	0.050402
O15379	HDAC3	histone deacetylase 3	31.2	26.3	28	28.5	35	35.1	38.4	36.1667	1.26901	0.0135505
O15381	NVL	nuclear VCP like	15.4	16	16	15.8	13.7	25.7	16.9	18.7667	1.18776	0.455409
O15397	IPO8	importin 8	320.6	313.4	337.8	323.933	290.1	300.8	293.5	294.8	0.910064	0.0210297
O15446	POLR1G	RNA polymerase I subunit G	208.5	203.6	213.4	208.5	230.2	206.5	214.1	216.933	1.04045	0.325869
O15479	MAGEB2	MAGE family member B2	425.7	402.9	432	420.2	378.7	377.4	408	388.033	0.923449	0.0734422
O15498	YKT6	YKT6 v-SNARE homolog	274.3	242.2	281.5	266	246.9	228.3	231	235.4	0.884962	0.084476
O15511	ARPC5	actin related protein 2/3 complex subunit 5	1959.2	1977.3	1889.9	1942.13	1971.6	1942.6	1903.6	1939.27	0.998524	0.935202
O15523	DDX3Y	DEAD-box helicase 3 Y-linked	237.9	238.9	237	237.933	235.8	178	168.6	194.133	0.815915	0.105535
O15525	MAFG	MAF bZIP transcription factor G	265.9	247.7	258.5	257.367	268.3	234.4	253.2	251.967	0.979018	0.653175
O15541	RNF113A	ring finger protein 113A	207.1	201.2	213.1	207.133	238.8	224	241.8	234.867	1.13389	0.0128919
O43143	DHX15	DEAH-box helicase 15	2711.5	2653.6	2728.2	2697.77	2665.9	2737.5	2609.4	2670.93	0.990054	0.569972
O43148	RNMT	RNA guanine-7 methyltransferase	78.3	76.2	72.1	75.5333	68.3	84	88.4	80.2333	1.06222	0.501321
O43149	ZZEF1	zinc finger ZZ-type and EF-hand domain containing 1	18.3	18.5	15.8	17.5333	12.7	16.7	14.6	14.6667	0.836502	0.118335
O43156	TTI1	TELO2 interacting protein 1	175.3	154.1	168.8	166.067	191.8	190.9	183.1	188.6	1.13569	0.0302571
O43172	PRPF4	pre-mRNA processing factor 4	332.6	327.5	350.4	336.833	357.8	355.5	385.2	366.167	1.08709	0.0677499
O43175	PHGDH	phosphoglycerate dehydrogenase	5006.9	4842.4	4721	4856.77	6002.4	6099.8	5783.7	5961.97	1.22756	0.000900439
O43181	NDUFS4	NADH:ubiquinone oxidoreductase subunit S4	168.6	186.2	174.6	176.467	257.3	288.3	286.1	277.233	1.57102	0.000857661
O43237	DYNC1LI2	dynein cytoplasmic 1 light intermediate chain 2	79.2	76.9	87.5	81.2	85.3	82.6	78	81.9667	1.00944	0.852272
O43242	PSMD3	proteasome 26S subunit, non-ATPase 3	1725.2	1545.7	1715.4	1662.1	1551.7	1372.6	1410.6	1444.97	0.869362	0.0528818
O43252	PAPSS1	3'-phosphoadenosine 5'-phosphosulfate synthase 1	290.4	331.1	317.8	313.1	499.8	464.5	443.5	469.267	1.49878	0.0015451
O43264	ZW10	zw10 kinetochore protein	280	264.1	251.9	265.333	313.1	299.1	308.2	306.8	1.15628	0.0104063
O43290	SART1	spliceosome associated factor 1, recruiter of U4/U6.U5 tri-snRNP	259.6	252.7	251.3	254.533	301	295.2	313.9	303.367	1.19185	0.00131454
O43292	GPAA1	glycosylphosphatidylinositol anchor attachment 1	122.5	121.2	134.6	126.1	119	102.8	111.8	111.2	0.88184	0.0784209
O43310	CTIF	cap binding complex dependent translation initiation factor	20.6	15.9	18.6	18.3667	20.3	23	22.2	21.8333	1.18875	0.0932265
O43314	PPIP5K2	diphosphoinositol pentakisphosphate kinase 2	316.3	322.9	339.9	326.367	318.3	363.8	347.7	343.267	1.05178	0.324638
O43324	EEF1E1	eukaryotic translation elongation factor 1 epsilon 1	160.7	146.5	156.5	154.567	190.9	208.9	195.2	198.333	1.28316	0.00311282
O43390	HNRNPR	heterogeneous nuclear ribonucleoprotein R	1368.9	1448.2	1400.6	1405.9	1653.7	1666.4	1676.9	1665.67	1.18477	0.000413446
O43395	PRPF3	pre-mRNA processing factor 3	277	304.5	299	293.5	324.8	338.9	341.1	334.933	1.14117	0.0135387
O43399	TPD52L2	TPD52 like 2	229	211	229.4	223.133	260.9	215	265.4	247.1	1.10741	0.236107
O43464	HTRA2	HtrA serine peptidase 2	76.7	78	75.4	76.7	89.2	97.4	84.2	90.2667	1.17688	0.0258006
O43488	AKR7A2	aldo-keto reductase family 7 member A2	582.4	546.8	523.4	550.867	542.1	589.9	576.1	569.367	1.03358	0.452844
O43493	TGOLN2	trans-golgi network protein 2	415.9	415	439	423.3	360	348.1	328.3	345.467	0.816127	0.00303278
O43516	WIPF1	WAS/WASL interacting protein family member 1	37.7	39.8	35.9	37.8	37.7	37.9	38.1	37.9	1.00265	0.933902
O43592	XPOT	exportin for tRNA	1437.2	1382.4	1385.3	1401.63	1567.8	1613.9	1618.9	1600.2	1.14167	0.0011859
O43598	DNPH1	2'-deoxynucleoside 5'-phosphate N-hydrolase 1	285.8	273.8	266	275.2	279.1	276.6	283	279.567	1.01587	0.510515
O43615	TIMM44	translocase of inner mitochondrial membrane 44	774.5	735.5	698.7	736.233	681.9	791.9	768.5	747.433	1.01521	0.79325
O43617	TRAPPC3	trafficking protein particle complex subunit 3	136.7	151.7	129	139.133	146.9	147.8	131	141.9	1.01989	0.764139
O43633	CHMP2A	charged multivesicular body protein 2A	39.5	35.9	40.1	38.5	34	45.1	50.2	43.1	1.11948	0.406102
O43663	PRC1	protein regulator of cytokinesis 1	50.6	48.6	50.9	50.0333	45.8	40.7	47.7	44.7333	0.894071	0.0745975
O43665	RGS10	regulator of G protein signaling 10	18.3	21.9	19.7	19.9667	22.1	19.6	25.3	22.3333	1.11853	0.292526
O43674	NDUFB5	NADH:ubiquinone oxidoreductase subunit B5	193	173.6	196.6	187.733	168.4	134.7	158.6	153.9	0.81978	0.0512865
O43676	NDUFB3	NADH:ubiquinone oxidoreductase subunit B3	50.7	54.4	51.7	52.2667	47.9	44	45.5	45.8	0.876276	0.0150883
O43678	NDUFA2	NADH:ubiquinone oxidoreductase subunit A2	51.5	47.4	43.6	47.5	49.1	41.8	46.6	45.8333	0.964912	0.622498
O43681	GET3	guided entry of tail-anchored proteins factor 3, ATPase	450.6	439.2	444.3	444.7	439.3	455.5	444.4	446.4	1.00382	0.784329
O43684	BUB3	BUB3 mitotic checkpoint protein	73.9	70.8	66.7	70.4667	60.2	58.9	52.1	57.0667	0.809839	0.014792
O43707	ACTN4	actinin alpha 4	7788	7817.5	7551.6	7719.03	7090.1	7002.9	6800.2	6964.4	0.902237	0.00328935
O43708	GSTZ1	glutathione S-transferase zeta 1	366.8	345.4	348.2	353.467	349.1	357.1	359.6	355.267	1.00509	0.820366
O43719	HTATSF1	HIV-1 Tat specific factor 1	119.2	116.4	118.3	117.967	115	125.4	115.4	118.6	1.00537	0.865228
O43747	AP1G1	adaptor related protein complex 1 subunit gamma 1	811.7	798.4	810.7	806.933	879.3	814.7	832.5	842.167	1.04366	0.148736
O43760	SYNGR2	synaptogyrin 2	91.6	92.1	99.5	94.4	76	74.4	83.7	78.0333	0.826624	0.0130595
O43776	NARS1	asparaginyl-tRNA synthetase 1	3009.4	2911.5	2895.1	2938.67	2772.2	2943.8	2782.2	2832.73	0.963952	0.184131
O43805	SSNA1	SS nuclear autoantigen 1	779.5	767.9	799.1	782.167	786.9	773.4	821.9	794.067	1.01521	0.524366
O43808	SLC25A17	solute carrier family 25 member 17	20.1	17.6	19.2	18.9667	17.2	27.7	23.7	22.8667	1.20562	0.28282
O43809	NUDT21	nudix hydrolase 21	1455.5	1486.3	1506.6	1482.8	1501	1554.4	1418.3	1491.23	1.00569	0.85165
O43813	LANCL1	LanC like 1	20	23.9	18.2	20.7	19.6	26.9	22.2	22.9	1.10628	0.463836
O43818	RRP9	ribosomal RNA processing 9, U3 small nucleolar RNA binding protein	247.6	257.2	265.9	256.9	267.3	289.8	269.7	275.6	1.07279	0.102917
O43823	AKAP8	A-kinase anchoring protein 8	16.3	17.7	19.6	17.8667	18.3	13.2	16.3	15.9333	0.891791	0.334903
O43837	IDH3B	isocitrate dehydrogenase (NAD(+)) 3 non-catalytic subunit beta	359.1	341.3	341.4	347.267	414.6	411	435.7	420.433	1.21069	0.00166361
O43852	CALU	calumenin	798.5	860.8	946.2	868.5	945.6	834.7	974.6	918.3	1.05734	0.456091
O43865	AHCYL1	adenosylhomocysteinase like 1	444.7	464.5	468.1	459.1	383	238.9	410	343.967	0.749219	0.0982196
O43913	ORC5	origin recognition complex subunit 5	16.7	14.1	13.4	14.7333	23	15.4	16.5	18.3	1.24208	0.238271
O43920	NDUFS5	NADH:ubiquinone oxidoreductase subunit S5	241.8	230.1	228.3	233.4	268	289.1	311.3	289.467	1.24022	0.0131775
O43929	ORC4	origin recognition complex subunit 4	183.4	189.1	196.7	189.733	176.4	196.4	167.4	180.067	0.949051	0.361713
O60216	RAD21	RAD21 cohesin complex component	161.6	147.5	153.2	154.1	194.6	170.6	191.1	185.433	1.20333	0.0213464
O60220	TIMM8A	translocase of inner mitochondrial membrane 8A	19.2	24.6	26.8	23.5333	36.9	32.9	27.3	32.3667	1.37535	0.0693708
O60234	GMFG	glia maturation factor gamma	527.2	532.3	501	520.167	457.4	500.4	413.5	457.1	0.878757	0.0789509
O60244	MED14	mediator complex subunit 14	137.1	129.1	150.7	138.967	145.2	136.9	149.7	143.933	1.03574	0.535482
O60264	SMARCA5	SWI/SNF related, matrix associated, actin dependent regulator of chromatin, subfamily a, member 5	2305.3	2417.2	2500.6	2407.7	2421.5	2365.2	2235.2	2340.63	0.972145	0.443842
O60271	SPAG9	sperm associated antigen 9	240.6	275.1	265.3	260.333	331.7	377.5	305.1	338.1	1.29872	0.0296892
O60287	URB1	URB1 ribosome biogenesis homolog	182.6	188.4	203.3	191.433	190.8	185.7	201.9	192.8	1.00714	0.869464
O60306	AQR	aquarius intron-binding spliceosomal factor	158.1	146.1	168.5	157.567	156.3	162	165.8	161.367	1.02412	0.617808
O60313	OPA1	OPA1 mitochondrial dynamin like GTPase	551.2	582.9	583.5	572.533	590.6	598.3	584.8	591.233	1.03266	0.175143
O60341	KDM1A	lysine demethylase 1A	825.3	866.4	822.6	838.1	915.8	920	893	909.6	1.08531	0.0122357
O60346	PHLPP1	PH domain and leucine rich repeat protein phosphatase 1	77.7	84	85.3	82.3333	86.7	99.6	111.3	99.2	1.20486	0.087224
O60488	ACSL4	acyl-CoA synthetase long chain family member 4	405.3	414.1	398.1	405.833	398.2	421	415.9	411.7	1.01446	0.519374
O60493	SNX3	sorting nexin 3	1562	1557.6	1559.1	1559.57	1313.3	1311.2	1348.4	1324.3	0.849146	4.17143e-05
O60502	OGA	O-GlcNAcase	88	92.5	102	94.1667	130.8	123.5	132.3	128.867	1.3685	0.00216584
O60504	SORBS3	sorbin and SH3 domain containing 3	12.9	19.6	21.6	18.0333	18.5	26.9	15.2	20.2	1.12015	0.645653
O60506	SYNCRIP	synaptotagmin binding cytoplasmic RNA interacting protein	6800.3	6993.6	6810.1	6868	6495.6	6368.4	6710.9	6524.97	0.950053	0.0438937
O60524	NEMF	nuclear export mediator factor	140.2	151.6	148.8	146.867	156.8	162.7	167.6	162.367	1.10554	0.0287857
O60547	GMDS	GDP-mannose 4,6-dehydratase	69.9	59.1	61.5	63.5	61.9	57.9	63.9	61.2333	0.964304	0.575128
O60568	PLOD3	procollagen-lysine,2-oxoglutarate 5-dioxygenase 3	45.4	54	44.3	47.9	41.6	52.3	47.8	47.2333	0.986082	0.88592
O60610	DIAPH1	diaphanous related formin 1	1892.2	1967.3	2018.5	1959.33	2068.6	1967.7	1999.9	2012.07	1.02691	0.326731
O60645	EXOC3	exocyst complex component 3	205.6	212.2	200.2	206	221.1	237.3	222.4	226.933	1.10162	0.0285698
O60664	PLIN3	perilipin 3	2492.8	2479.4	2428.3	2466.83	2483.4	2285.7	2392.3	2387.13	0.967691	0.257546
O60671	RAD1	RAD1 checkpoint DNA exonuclease	28.5	25.5	27.4	27.1333	23.9	15.4	21.3	20.2	0.744472	0.0598171
O60684	KPNA6	karyopherin subunit alpha 6	304.8	371.1	344.4	340.1	386.2	465	460.8	437.333	1.2859	0.038572
O60701	UGDH	UDP-glucose 6-dehydrogenase	47.9	42	42.4	44.1	56.6	59.7	59.2	58.5	1.32653	0.00250685
O60749	SNX2	sorting nexin 2	595.3	555.1	585.5	578.633	634.7	636	623.7	631.467	1.09131	0.0142015
O60763	USO1	USO1 vesicle transport factor	826	878.5	820.1	841.533	909.9	957.2	985.7	950.933	1.13	0.0192667
O60784	TOM1	target of myb1 membrane trafficking protein	111.4	118.4	109.7	113.167	153.8	143.5	138.6	145.3	1.28395	0.00351045
O60826	CCDC22	coiled-coil domain containing 22	111.5	115.1	94.7	107.1	93.1	93.7	95.1	93.9667	0.877373	0.106033
O60828	PQBP1	polyglutamine binding protein 1	41.2	42	51.8	45	57.6	49.2	47.6	51.4667	1.1437	0.23315
O60832	DKC1	dyskerin pseudouridine synthase 1	422.2	421	408.8	417.333	413.2	406.3	414.9	411.467	0.985942	0.30776
O60841	EIF5B	eukaryotic translation initiation factor 5B	521.7	517.7	590	543.133	515.2	475.4	523.4	504.667	0.929176	0.237988
O60869	EDF1	endothelial differentiation related factor 1	693.3	730.8	783.6	735.9	720.7	626.5	697.1	681.433	0.925986	0.230658
O60884	DNAJA2	DnaJ heat shock protein family (Hsp40) member A2	615.6	629.3	677.3	640.733	594	554.1	585.6	577.9	0.901935	0.0479598
O60885	BRD4	bromodomain containing 4	128.6	123.7	135	129.1	160.1	133.8	150.2	148.033	1.14666	0.0856518
O60888	CUTA	cutA divalent cation tolerance homolog	1218.3	1238.5	1133.2	1196.67	1186.7	1322.2	1293.3	1267.4	1.05911	0.247881
O60934	NBN	nibrin	51.6	43.2	49.4	48.0667	40.9	40.1	35.1	38.7	0.805132	0.0391523
O75063	FAM20B	FAM20B glycosaminoglycan xylosylkinase	28.1	29	31.3	29.4667	32.2	34	33.2	33.1333	1.12443	0.0278619
O75064	DENND4B	DENN domain containing 4B	23.2	34.9	29.9	29.3333	30.6	24.4	32.7	29.2333	0.996591	0.982173
O75083	WDR1	WD repeat domain 1	3593.2	3657	3569	3606.4	3327.5	3334.5	3259.4	3307.13	0.917018	0.00108816
O75113	N4BP1	NEDD4 binding protein 1	26.1	28.5	29.9	28.1667	43.5	36.3	39.7	39.8333	1.4142	0.0077626
O75131	CPNE3	copine 3	199.7	201.1	194.4	198.4	187.6	188.4	200.2	192.067	0.968078	0.236829
O75143	ATG13	autophagy related 13	17	17.6	18.5	17.7	18	12.3	15.1	15.1333	0.854991	0.206098
O75152	ZC3H11A	zinc finger CCCH-type containing 11A	145.6	122.5	161	143.033	142.5	170.1	152.4	155	1.08366	0.434669
O75164	KDM4A	lysine demethylase 4A	69.1	77.4	83.4	76.6333	89.3	101.3	103	97.8667	1.27708	0.0237992
O75165	DNAJC13	DnaJ heat shock protein family (Hsp40) member C13	99	77.9	85.1	87.3333	89.1	90.2	78.7	86	0.984733	0.862004
O75175	CNOT3	CCR4-NOT transcription complex subunit 3	60.2	66.8	63	63.3333	69.5	87.6	87.7	81.6	1.28842	0.045066
O75179	ANKRD17	ankyrin repeat domain 17	238.2	242.9	227.4	236.167	231.5	217.9	234.6	228	0.96542	0.301002
O75208	COQ9	coenzyme Q9	127.1	133	130.5	130.2	153.8	171.8	172.9	166.167	1.27624	0.00499384
O75223	GGCT	gamma-glutamylcyclotransferase	424.1	423.9	402.9	416.967	421.7	476.9	461	453.2	1.0869	0.11222
O75306	NDUFS2	NADH:ubiquinone oxidoreductase core subunit S2	670	678	647.1	665.033	765	747	724.5	745.5	1.121	0.00573549
O75323	NIPSNAP2	nipsnap homolog 2	109.5	98.3	119.3	109.033	135.5	125.7	121	127.4	1.16845	0.0685421
O75340	PDCD6	programmed cell death 6	924.7	946.5	929.7	933.633	946.1	689.7	636.9	757.567	0.811418	0.139692
O75347	TBCA	tubulin folding cofactor A	631.6	622.6	663.9	639.367	611.6	569.5	532.1	571.067	0.893176	0.0593876
O75348	ATP6V1G1	ATPase H+ transporting V1 subunit G1	158.8	150.4	143.6	150.933	163.1	141.8	147.3	150.733	0.998675	0.98065
O75351	VPS4B	vacuolar protein sorting 4 homolog B	1621.2	1681.8	1669.8	1657.6	1762.5	1768.5	1863.4	1798.13	1.08478	0.0201034
O75367	MACROH2A1	macroH2A.1 histone	2530.7	2450.7	2485.9	2489.1	2704.8	2713.6	2761.3	2726.57	1.0954	0.00121965
O75368	SH3BGRL	SH3 domain binding glutamate rich protein like	762.9	772.1	642.9	725.967	973.7	889	1026.6	963.1	1.32664	0.0147995
O75369	FLNB	filamin B	1537.5	1578.8	1578.1	1564.8	2385.2	2264.6	2305	2318.27	1.48151	3.8084e-05
O75380	NDUFS6	NADH:ubiquinone oxidoreductase subunit S6	173.4	133.8	155.4	154.2	180.6	142.9	154.2	159.233	1.03264	0.768723
O75381	PEX14	peroxisomal biogenesis factor 14	12.3	15.6	23.2	17.0333	24.4	25	20.5	23.3	1.36791	0.149807
O75390	CS	citrate synthase	4071.4	4115.2	4064.4	4083.67	3653	3763.8	3763.6	3726.8	0.912611	0.000887669
O75396	SEC22B	SEC22 homolog B, vesicle trafficking protein	841.1	796.4	769.2	802.233	834.5	816.5	818.2	823.067	1.02597	0.392
O75400	PRPF40A	pre-mRNA processing factor 40 homolog A	796.3	751.2	766.7	771.4	750.3	768	721.7	746.667	0.967937	0.260641
O75427	LRCH4	leucine rich repeats and calponin homology domain containing 4	30	34.1	30.4	31.5	33.7	35.1	36.6	35.1333	1.11534	0.0791064
O75436	VPS26A	VPS26, retromer complex component A	487	446.2	467.8	467	456.3	467.1	460.3	461.233	0.987652	0.661057
O75438	NDUFB1	NADH:ubiquinone oxidoreductase subunit B1	318.2	320.4	330.7	323.1	343.2	307.3	388.5	346.333	1.07191	0.384363
O75439	PMPCB	peptidase, mitochondrial processing subunit beta	186.9	162.8	170.7	173.467	171.2	176.6	177.1	174.967	1.00865	0.848059
O75446	SAP30	Sin3A associated protein 30	36.8	38	34.6	36.4667	35.5	39.7	45.5	40.2333	1.10329	0.286481
O75449	KATNA1	katanin catalytic subunit A1	96.3	103.4	99.6	99.7667	92.2	80.5	95.9	89.5333	0.897427	0.113927
O75475	PSIP1	PC4 and SFRS1 interacting protein 1	1102.6	1125.5	1124	1117.37	1332.5	1317.2	1372.3	1340.67	1.19984	0.00024327
O75477	ERLIN1	ER lipid raft associated 1	368.6	335.8	328.4	344.267	506.7	523.4	524	518.033	1.50474	0.000215706
O75489	NDUFS3	NADH:ubiquinone oxidoreductase core subunit S3	769.1	771.7	755.4	765.4	892.8	900.9	961	918.233	1.19968	0.00229292
O75494	SRSF10	serine and arginine rich splicing factor 10	361.7	351.9	333.5	349.033	404.7	382.2	401.9	396.267	1.13533	0.012253
O75506	HSBP1	heat shock factor binding protein 1	217.3	227.3	233.5	226.033	198.5	217.5	192.9	202.967	0.89795	0.0589842
O75530	EED	embryonic ectoderm development	311	300.9	313.9	308.6	222.5	225.4	149.4	199.1	0.645172	0.0121602
O75533	SF3B1	splicing factor 3b subunit 1	3192.4	3073.1	3400.5	3222	3446.7	3724.2	3689.9	3620.27	1.12361	0.0371322
O75534	CSDE1	cold shock domain containing E1	793.6	857.5	924.3	858.467	625.5	596.5	532	584.667	0.681059	0.00424767
O75554	WBP4	WW domain binding protein 4	16.7	21.7	20.7	19.7	25.1	23.5	34.5	27.7	1.40609	0.100209
O75563	SKAP2	src kinase associated phosphoprotein 2	248.6	272.3	235.6	252.167	178.9	192.3	196.3	189.167	0.750165	0.00622743
O75569	PRKRA	protein activator of interferon induced protein kinase EIF2AK2	125.5	134.6	119.8	126.633	135.7	119.3	128.8	127.933	1.01027	0.849341
O75600	GCAT	glycine C-acetyltransferase	19.6	20.4	15.4	18.4667	19.5	25.7	27.6	24.2667	1.31408	0.115731
O75616	ERAL1	Era like 12S mitochondrial rRNA chaperone 1	47.4	54	71.4	57.6	48.9	37.1	45.1	43.7	0.758681	0.155629
O75643	SNRNP200	small nuclear ribonucleoprotein U5 subunit 200	3493.6	3403.1	3613.7	3503.47	3174.9	3100.3	3187.8	3154.33	0.900346	0.00640362
O75663	TIPRL	TOR signaling pathway regulator	439.3	466.1	403.6	436.333	446.7	416.7	491.1	451.5	1.03476	0.619124
O75691	UTP20	UTP20 small subunit processome component	30.6	24.2	36.6	30.4667	35.8	30.5	39.2	35.1667	1.15427	0.344127
O75694	NUP155	nucleoporin 155	942.2	870.1	980.2	930.833	890.4	938	933.4	920.6	0.989006	0.788436
O75695	RP2	RP2 activator of ARL3 GTPase	478.3	440.6	467.8	462.233	575.8	552.3	559.4	562.5	1.21692	0.00161802
O75717	WDHD1	WD repeat and HMG-box DNA binding protein 1	309.6	345.7	377.1	344.133	325.6	330.9	312.4	322.967	0.938493	0.355161
O75718	CRTAP	cartilage associated protein	513.8	596.9	634.5	581.733	488.4	456.3	486.5	477.067	0.820078	0.0479314
O75746	SLC25A12	solute carrier family 25 member 12	201.3	195	203.8	200.033	187.2	189.6	207.2	194.667	0.973171	0.475756
O75792	RNASEH2A	ribonuclease H2 subunit A	304.7	304	300.8	303.167	312.6	338.8	343.8	331.733	1.09423	0.0428063
O75817	POP7	POP7 homolog, ribonuclease P/MRP subunit	14.5	16.3	19.3	16.7	18.5	22.2	21.5	20.7333	1.24152	0.0888132
O75818	RPP40	ribonuclease P/MRP subunit p40	25.8	21.7	29.4	25.6333	35.5	25.7	37.4	32.8667	1.28218	0.164217
O75821	EIF3G	eukaryotic translation initiation factor 3 subunit G	187.2	191.8	199.4	192.8	182.6	181	205.9	189.833	0.984613	0.752913
O75822	EIF3J	eukaryotic translation initiation factor 3 subunit J	544.2	546.6	578.5	556.433	654	636.9	672.6	654.5	1.17624	0.00291033
O75843	AP1G2	adaptor related protein complex 1 subunit gamma 2	158.3	169	190.6	172.633	192.1	185.5	198.7	192.1	1.11276	0.129951
O75844	ZMPSTE24	zinc metallopeptidase STE24	4502.3	4475.9	4706.3	4561.5	4011.4	3786.9	3833.9	3877.4	0.850027	0.00237688
O75874	IDH1	isocitrate dehydrogenase (NADP(+)) 1	2519.4	2671.9	2704	2631.77	2294.3	2326.2	2402.8	2341.1	0.889555	0.0113032
O75879	GATB	glutamyl-tRNA amidotransferase subunit B	93.4	88	87.4	89.6	89.5	88.8	94.7	91	1.01562	0.627154
O75880	SCO1	synthesis of cytochrome C oxidase 1	24.5	25.6	25	25.0333	26.6	27.4	21.3	25.1	1.00266	0.974236
O75909	CCNK	cyclin K	109.8	119.6	111.2	113.533	132.8	161.3	144.9	146.333	1.2889	0.0203987
O75915	ARL6IP5	ADP ribosylation factor like GTPase 6 interacting protein 5	54.7	50.3	49.2	51.4	49.8	55.1	54.1	53	1.03113	0.531364
O75934	BCAS2	BCAS2 pre-mRNA processing factor	177.9	167.8	175.2	173.633	165.9	152.2	168.5	162.2	0.934152	0.124157
O75937	DNAJC8	DnaJ heat shock protein family (Hsp40) member C8	868.1	852.9	880.9	867.3	990.7	807.8	800.8	866.433	0.999001	0.989632
O75947	ATP5PD	ATP synthase peripheral stalk subunit d	1536.5	1556.8	1503.8	1532.37	1512.4	1455.5	1457.3	1475.07	0.962607	0.0772503
O76003	GLRX3	glutaredoxin 3	845.7	859	866.4	857.033	754.9	846.2	825	808.7	0.943604	0.162201
O76021	RSL1D1	ribosomal L1 domain containing 1	956.5	940.9	962.3	953.233	994.5	1059.7	1056.2	1036.8	1.08767	0.0194637
O76031	CLPX	caseinolytic mitochondrial matrix peptidase chaperone subunit X	65	63.4	77.7	68.7	54.7	49.9	50.2	51.6	0.751092	0.023262
O76071	CIAO1	cytosolic iron-sulfur assembly component 1	45.9	48.2	41.3	45.1333	40.4	52.5	40.2	44.3667	0.983013	0.874227
O76094	SRP72	signal recognition particle 72	1142.5	1135.3	1194.4	1157.4	1237.8	1193.1	1301.4	1244.1	1.07491	0.0764976
O94760	DDAH1	dimethylarginine dimethylaminohydrolase 1	378.4	368.2	326.6	357.733	355.9	285.8	316.2	319.3	0.892564	0.209791
O94776	MTA2	metastasis associated 1 family member 2	746.2	799.1	781.9	775.733	800.7	802.2	837.2	813.367	1.04851	0.127533
O94804	STK10	serine/threonine kinase 10	269.4	245.5	232.2	249.033	265.3	271	275.9	270.733	1.08714	0.127365
O94826	TOMM70	translocase of outer mitochondrial membrane 70	739.8	723.1	709.6	724.167	788.6	781.2	748.3	772.7	1.06702	0.0328274
O94830	DDHD2	DDHD domain containing 2	146.9	148.8	133.7	143.133	173.4	186.5	183	180.967	1.26432	0.0035525
O94855	SEC24D	SEC24 homolog D, COPII coat complex component	1159.6	1055.7	1166.9	1127.4	1015.6	943.5	982.7	980.6	0.869789	0.0241089
O94874	UFL1	UFM1 specific ligase 1	587.7	595.1	571.6	584.8	645.6	652.2	669	655.6	1.12107	0.00197018
O94888	UBXN7	UBX domain protein 7	80.2	85.2	87.6	84.3333	104.2	104.9	104.4	104.5	1.23913	0.00077216
O94903	PLPBP	pyridoxal phosphate binding protein	814.5	803.9	778.4	798.933	954.2	1005.7	927	962.3	1.20448	0.00302393
O94905	ERLIN2	ER lipid raft associated 2	871.4	823	788.4	827.6	1076.8	1088.5	1042.4	1069.23	1.29197	0.000959636
O94906	PRPF6	pre-mRNA processing factor 6	1324.6	1367.5	1447.7	1379.93	1287.5	1534.2	1325.5	1382.4	1.00179	0.978175
O94915	FRYL	FRY like transcription coactivator	336.1	338.5	380.7	351.767	411.5	399.7	408.7	406.633	1.15597	0.0212263
O94919	ENDOD1	endonuclease domain containing 1	38.7	30.6	40	36.4333	51.8	51.3	44.1	49.0667	1.34675	0.0305024
O94925	GLS	glutaminase	605	621.5	676.5	634.333	561.3	583.9	570.6	571.933	0.901629	0.0507157
O94966	USP19	ubiquitin specific peptidase 19	199.6	213.8	218.2	210.533	214.7	247.6	240.3	234.2	1.11241	0.107503
O94973	AP2A2	adaptor related protein complex 2 subunit alpha 2	54.8	70.6	91.8	72.4	74.9	75.1	74.8	74.9333	1.03499	0.824781
O95071	UBR5	ubiquitin protein ligase E3 component n-recognin 5	126.4	118.5	126.9	123.933	117.4	87.8	99.7	101.633	0.820065	0.068765
O95073	FSBP	fibrinogen silencer binding protein	135	135.5	157.1	142.533	125.5	116.9	124.7	122.367	0.858513	0.0606359
O95086	CLN3	CLN3 lysosomal/endosomal transmembrane protein, battenin	39.7	36.6	41.7	39.3333	48.5	59.8	38.8	49.0333	1.24661	0.195427
O95104	SCAF4	SR-related CTD associated factor 4	453.7	419	485	452.567	458.4	448.6	428.7	445.233	0.983796	0.744173
O95155	UBE4B	ubiquitination factor E4B	326	310.6	353.4	330	333.9	328.4	316.2	326.167	0.988384	0.79151
O95166	GABARAP	GABA type A receptor-associated protein	445.9	395.4	417.8	419.7	343.5	306.7	341.9	330.7	0.787944	0.00926583
O95168	NDUFB4	NADH:ubiquinone oxidoreductase subunit B4	103.5	98.8	102.5	101.6	122.1	136.8	138	132.3	1.30217	0.00443945
O95169	NDUFB8	NADH:ubiquinone oxidoreductase subunit B8	137.8	141.4	119.1	132.767	124.8	147.6	148.9	140.433	1.05775	0.503499
O95182	NDUFA7	NADH:ubiquinone oxidoreductase subunit A7	230.3	216.1	194.1	213.5	247.5	243	216.3	235.6	1.10351	0.198194
O95197	RTN3	reticulon 3	64.9	56.5	64.5	61.9667	57.6	57.2	63	59.2667	0.956428	0.460948
O95202	LETM1	leucine zipper and EF-hand containing transmembrane protein 1	808.4	828.6	815.8	817.6	841.4	857.5	859.7	852.867	1.04313	0.0129095
O95229	ZWINT	ZW10 interacting kinetochore protein	48.4	58.9	69	58.7667	49.5	61.7	56.6	55.9333	0.951787	0.70318
O95232	LUC7L3	LUC7 like 3 pre-mRNA splicing factor	374	330.5	364.1	356.2	340.2	326.9	363.3	343.467	0.964252	0.493638
O95239	KIF4A	kinesin family member 4A	146.9	149.1	160.8	152.267	144.7	144.5	149.1	146.1	0.959501	0.248307
O95251	KAT7	lysine acetyltransferase 7	17	10.9	17.1	15	12.6	12.1	13	12.5667	0.837778	0.304301
O95292	VAPB	VAMP associated protein B and C	21.9	23.9	18.4	21.4	24.5	22	27.9	24.8	1.15888	0.220953
O95336	PGLS	6-phosphogluconolactonase	1453.9	1427.5	1407.7	1429.7	1457	1491.9	1446.1	1465	1.02469	0.140337
O95340	PAPSS2	3'-phosphoadenosine 5'-phosphosulfate synthase 2	28.2	41	30	33.0667	33.3	38.4	44.6	38.7667	1.17238	0.331712
O95347	SMC2	structural maintenance of chromosomes 2	1122.5	1172.8	1191.9	1162.4	1116.4	1167	1159.8	1147.73	0.987382	0.603371
O95352	ATG7	autophagy related 7	469.6	472.9	483.3	475.267	469.3	449.4	432.8	450.5	0.947889	0.0941141
O95365	ZBTB7A	zinc finger and BTB domain containing 7A	11	13.9	17.3	14.0667	19.1	14.7	16.7	16.8333	1.19668	0.280836
O95372	LYPLA2	lysophospholipase 2	179.3	204.1	157.1	180.167	226.3	237.5	243.2	235.667	1.30805	0.0184624
O95373	IPO7	importin 7	1031.7	941.7	1050.1	1007.83	1045.7	970.7	1000.4	1005.6	0.997784	0.958115
O95429	BAG4	BAG cochaperone 4	214.3	207.6	216.2	212.7	214.9	192.7	185.8	197.8	0.929948	0.179076
O95433	AHSA1	activator of HSP90 ATPase activity 1	2158.4	2265.9	2422.4	2282.23	1940.7	1812.9	2035.6	1929.73	0.845546	0.024486
O95456	PSMG1	proteasome assembly chaperone 1	208.1	216.1	215.3	213.167	188.6	193.9	204.5	195.667	0.917905	0.0302576
O95466	FMNL1	formin like 1	72.8	67	70.1	69.9667	81.9	94.8	91.9	89.5333	1.27966	0.0100138
O95479	H6PD	hexose-6-phosphate dehydrogenase/glucose 1-dehydrogenase	15.6	14.4	16.8	15.6	23.7	24.8	22.3	23.6	1.51282	0.0013323
O95486	SEC24A	SEC24 homolog A, COPII coat complex component	128.4	121.2	128.1	125.9	103.6	116.4	121.9	113.967	0.905216	0.113566
O95487	SEC24B	SEC24 homolog B, COPII coat complex component	44.8	49.1	47.4	47.1	44.6	45.6	54.4	48.2	1.02335	0.759461
O95571	ETHE1	ETHE1 persulfide dioxygenase	660.6	642.9	667.7	657.067	719.8	651.7	741.2	704.233	1.07178	0.167043
O95602	POLR1A	RNA polymerase I subunit A	133.4	127.3	142.3	134.333	138.2	137	147.3	140.833	1.04839	0.297783
O95613	PCNT	pericentrin	54	65.4	58.9	59.4333	56	53.9	56.4	55.4333	0.932698	0.303588
O95671	ASMTL	acetylserotonin O-methyltransferase like	267.8	307.4	268.6	281.267	323.4	349.3	346.7	339.8	1.20811	0.0192785
O95674	CDS2	CDP-diacylglycerol synthase 2	124.6	111.4	124.9	120.3	118.6	119.1	118.4	118.7	0.9867	0.737681
O95684	CEP43	centrosomal protein 43	105.8	105.4	106.1	105.767	91	85.3	83.9	86.7333	0.820044	0.000949318
O95714	HERC2	HECT and RLD domain containing E3 ubiquitin protein ligase 2	31.7	37.3	45.1	38.0333	30.2	30	38.5	32.9	0.865031	0.344192
O95721	SNAP29	synaptosome associated protein 29	380.7	366.3	381.3	376.1	424.1	412.1	430.6	422.267	1.12275	0.0032112
O95747	OXSR1	oxidative stress responsive kinase 1	204.7	188.6	193.7	195.667	215.2	237.4	230.2	227.6	1.1632	0.0168054
O95749	GGPS1	geranylgeranyl diphosphate synthase 1	145.7	144.2	140	143.3	152.1	145.1	105.8	134.333	0.937427	0.570039
O95757	HSPA4L	heat shock protein family A (Hsp70) member 4 like	1226.6	1186.5	1273	1228.7	1224.1	1218.8	1194	1212.3	0.986653	0.571709
O95758	PTBP3	polypyrimidine tract binding protein 3	54.3	46.4	57.7	52.8	60.7	53.2	64.5	59.4667	1.12626	0.230219
O95777	LSM8	LSM8 homolog, U6 small nuclear RNA associated	166.2	164.8	157.8	162.933	182.6	166.6	169.3	172.833	1.06076	0.151047
O95782	AP2A1	adaptor related protein complex 2 subunit alpha 1	977.3	905.7	992.8	958.6	868.5	857.4	839.7	855.2	0.892134	0.0212242
O95793	STAU1	staufen double-stranded RNA binding protein 1	87.7	77	83.8	82.8333	79.1	77.4	78	78.1667	0.943662	0.214467
O95801	TTC4	tetratricopeptide repeat domain 4	37.2	34.4	50.8	40.8	37.7	39.8	36.6	38.0333	0.93219	0.619685
O95816	BAG2	BAG cochaperone 2	866.2	852.1	923.9	880.733	741.4	809.6	737.5	762.833	0.866134	0.0213382
O95817	BAG3	BAG cochaperone 3	121.3	112.2	111.7	115.067	101.4	117.3	115.2	111.3	0.967265	0.556808
O95831	AIFM1	apoptosis inducing factor mitochondria associated 1	1590	1584	1544	1572.67	1561.5	1616.3	1605.1	1594.3	1.01376	0.38282
O95834	EML2	EMAP like 2	70.1	54.5	56.5	60.3667	77	85.4	66.2	76.2	1.26229	0.0994276
O95848	NUDT14	nudix hydrolase 14	83.6	96.3	92.6	90.8333	108.8	138.4	134.1	127.1	1.39927	0.0220415
O95861	BPNT1	3'(2'), 5'-bisphosphate nucleotidase 1	205.1	259.7	237.3	234.033	278.8	321.4	309.2	303.133	1.29526	0.0271205
O95865	DDAH2	dimethylarginine dimethylaminohydrolase 2	187.3	189.3	153.6	176.733	200.5	212.4	208.2	207.033	1.17144	0.0663827
O95881	TXNDC12	thioredoxin domain containing 12	1434.1	1381.4	1351.6	1389.03	1412.4	1277.9	1279.8	1323.37	0.952725	0.264419
O95905	ECD	ecdysoneless cell cycle regulator	76.6	88	94.5	86.3667	65.6	63.3	59.2	62.7	0.725975	0.0130586
O95989	NUDT3	nudix hydrolase 3	59.7	60.4	53.4	57.8333	64.2	70.1	71.9	68.7333	1.18847	0.0276292
O96005	CLPTM1	CLPTM1 regulator of GABA type A receptor forward trafficking	94.2	90.8	106.9	97.3	79.5	82.9	94.7	85.7	0.880781	0.159599
O96008	TOMM40	translocase of outer mitochondrial membrane 40	1027.6	1060.6	1084.4	1057.53	990.3	1007.1	990.4	995.933	0.941751	0.0239604
O96011	PEX11B	peroxisomal biogenesis factor 11 beta	132.3	121	125.5	126.267	159.4	150.6	143.1	151.033	1.19615	0.0125171
O96019	ACTL6A	actin like 6A	463.4	459.4	466	462.933	501.4	486.6	501.4	496.467	1.07244	0.00317933
P00167	CYB5A	cytochrome b5 type A	264.3	241	260.9	255.4	298.4	254.7	276.7	276.6	1.08301	0.21905
P00338	LDHA	lactate dehydrogenase A	7206.3	7349.4	7111.3	7222.33	8558.3	8990.5	8950.5	8833.1	1.22303	0.00047544
P00367	GLUD1	glutamate dehydrogenase 1	1705	1693	1751.5	1716.5	1979.7	2056	1905.7	1980.47	1.15378	0.00490708
P00374			31.1	50.2	71.7	51	10.3	17.9	11	13.0667	0.256209	0.0339335
P00387	CYB5R3	cytochrome b5 reductase 3	1367.4	1327.9	1236.5	1310.6	1429.6	1461.3	1522.4	1471.1	1.12246	0.0275843
P00390	GSR	glutathione-disulfide reductase	157.5	155.8	134.4	149.233	203.9	211.2	215.5	210.2	1.40853	0.00172156
P00395	MT-CO1	cytochrome c oxidase subunit I	76.7	70.6	69.7	72.3333	88.8	70.8	92.2	83.9333	1.16037	0.172553
P00403			906.9	941.4	879	909.1	1046.3	1133.6	1082	1087.3	1.19602	0.00459881
P00441	SOD1	superoxide dismutase 1	2237.6	2217.5	2153.2	2202.77	1914.3	1676.8	1815.4	1802.17	0.818138	0.00548678
P00491	PNP	purine nucleoside phosphorylase	5514.5	5412	5232	5386.17	6352.7	5993.4	5859.5	6068.53	1.12669	0.0155776
P00492	HPRT1	hypoxanthine phosphoribosyltransferase 1	1986.5	1949.5	1921.7	1952.57	2360.9	2411	2274.3	2348.73	1.2029	0.000851286
P00505	GOT2	glutamic-oxaloacetic transaminase 2	650.2	617.4	671.2	646.267	668.3	595.3	628.2	630.6	0.975758	0.583164
P00558	PGK1	phosphoglycerate kinase 1	14725.6	14243.8	13557.6	14175.7	16288.8	16555.2	15999.4	16281.1	1.14853	0.00494398
P00568	AK1	adenylate kinase 1	576.1	525.8	440.8	514.233	419.8	453.5	474.4	449.233	0.873598	0.201469
P00846	MT-ATP6	ATP synthase F0 subunit 6	23.3	21.7	22.7	22.5667	21.1	20.2	21	20.7667	0.920236	0.0301464
P00918	CA2	carbonic anhydrase 2	2286.4	1999.2	1712.1	1999.23	2998	3029.8	2829.2	2952.33	1.47673	0.00576054
P00966	ASS1	argininosuccinate synthase 1	2410.4	2167.9	1865.7	2148	2304.2	2427.3	2245.6	2325.7	1.08273	0.345739
P01040	CSTA	cystatin A	32.2	30.2	34.8	32.4	22.8	20.7	21.3	21.6	0.666667	0.00183158
P01111	NRAS	NRAS proto-oncogene, GTPase	98.4	102.9	97	99.4333	94.9	98.2	97.9	97	0.975528	0.304628
P02647	APOA1	apolipoprotein A1	180.6	227.3	258.4	222.1	304.3	343.7	342.7	330.233	1.48687	0.0142763
P02655	APOC2	apolipoprotein C2	361.7	411.2	401.4	391.433	326.5	334.7	354.5	338.567	0.864941	0.0375847
P02750	LRG1	leucine rich alpha-2-glycoprotein 1	12.4	13.6	19	15	8.1	13.4	9.8	10.4333	0.695556	0.149191
P02765	AHSG	alpha 2-HS glycoprotein	637.2	952.5	1214.3	934.667	445.8	515.7	508.6	490.033	0.524287	0.0574702
P02768	ALB	albumin	581.4	904.1	1247.9	911.133	262.4	304.4	298.5	288.433	0.316565	0.0320238
P02786	TFRC	transferrin receptor	727.4	659.7	890.4	759.167	703.9	686.5	669.4	686.6	0.904413	0.353431
P02792	FTL	ferritin light chain	45.1	65.4	51.8	54.1	38.2	33.9	33.1	35.0667	0.648182	0.036907
P03886	MT-ND1	NADH dehydrogenase subunit 1	171.3	155.4	134.5	153.733	200.7	210.4	234.5	215.2	1.39983	0.0137315
P03891	MT-ND2	NADH dehydrogenase subunit 2	84.1	59.1	69.9	71.0333	83.8	81.1	71.8	78.9	1.11075	0.386462
P03915	MT-ND5	NADH dehydrogenase subunit 5	34.8	22.4	30.7	29.3	45.2	37.9	32	38.3667	1.30944	0.161079
P04004	VTN	vitronectin	146.4	132.2	105.6	128.067	129.3	108.9	127.9	122.033	0.952889	0.681296
P04040	CAT	catalase	7307.5	6897.2	6789	6997.9	8133	7564.7	7924.3	7874	1.12519	0.0187114
P04066	FUCA1	alpha-L-fucosidase 1	58.7	49.6	43.6	50.6333	56.8	54	61.7	57.5	1.13562	0.236302
P04075	ALDOA	aldolase, fructose-bisphosphate A	10336.4	10444.4	9674.8	10151.9	10786.6	11082.9	10637.5	10835.7	1.06736	0.0669938
P04080	CSTB	cystatin B	1442.4	1462.7	1470.6	1458.57	1388.2	1360.8	1498.1	1415.7	0.97061	0.373081
P04083	ANXA1	annexin A1	226.6	228.6	202.5	219.233	135.5	154.4	140.8	143.567	0.654858	0.00169809
P04179	SOD2	superoxide dismutase 2	132.1	131.2	129.1	130.8	146.1	162.4	147.1	151.867	1.16106	0.0169815
P04181	OAT	ornithine aminotransferase	1588.8	1643.5	1825.1	1685.8	1016.4	1048.9	1066.5	1043.93	0.619251	0.000918429
P04183	TK1	thymidine kinase 1	802.2	825.5	809.8	812.5	542.1	620.3	646.1	602.833	0.741949	0.00280903
P04264	KRT1	keratin 1	1602.5	763.5	747.3	1037.77	659.9	512.5	550.9	574.433	0.553528	0.180339
P04350	TUBB4A	tubulin beta 4A class IVa	146.3	134.6	164.4	148.433	177.6	179.4	182	179.667	1.21042	0.0234881
P04406	GAPDH	glyceraldehyde-3-phosphate dehydrogenase	11354.9	12079.5	11100.6	11511.7	12215.3	13080	12165.5	12486.9	1.08472	0.07963
P04632	CAPNS1	calpain small subunit 1	741.3	746.7	644.2	710.733	717.3	776.6	802	765.3	1.07678	0.260804
P04732	MT1E	metallothionein 1E	233.1	316.1	268.4	272.533	575.7	685.7	578.7	613.367	2.25061	0.00142547
P04792	HSPB1	heat shock protein family B (small) member 1	3620.2	3683.5	3314.6	3539.43	3192	3242.5	3340.2	3258.23	0.920552	0.0823482
P04818	TYMS	thymidylate synthetase	364	344.2	481.2	396.467	202.3	176.7	225.9	201.633	0.508576	0.0123995
P04843	RPN1	ribophorin I	6236	6263.5	6139.2	6212.9	5566.3	5543.9	5529	5546.4	0.892723	7.03322e-05
P04844	RPN2	ribophorin II	2182.4	1930.7	2155.6	2089.57	1919	1939.4	1844.3	1900.9	0.90971	0.0903432
P04899	GNAI2	G protein subunit alpha i2	2061.2	2057.5	2041.6	2053.43	2163.5	2275.7	2197.3	2212.17	1.0773	0.00930632
P05023	ATP1A1	ATPase Na+/K+ transporting subunit alpha 1	2930.1	3154.8	3207.1	3097.33	2681.5	2769.4	2761.5	2737.47	0.883814	0.0158456
P05091	ALDH2	aldehyde dehydrogenase 2 family member	2698.6	2591.4	2553	2614.33	2375	2380.5	2345.1	2366.87	0.905342	0.00530256
P05109	S100A8	S100 calcium binding protein A8	111.5	127.3	103	113.933	64.6	59.7	69.2	64.5	0.566121	0.00292469
P05114	HMGN1	high mobility group nucleosome binding domain 1	1710	1666.5	1696.7	1691.07	1784.3	1663.3	1752.1	1733.23	1.02493	0.333843
P05141	SLC25A5	solute carrier family 25 member 5	1465.6	1354.3	1368.8	1396.23	1415	1362.6	1341.3	1372.97	0.983336	0.602686
P05164	MPO	myeloperoxidase	299.6	309.5	327.2	312.1	119.6	79.1	109.3	102.667	0.328954	0.000136844
P05198	EIF2S1	eukaryotic translation initiation factor 2 subunit alpha	1375.1	1358.7	1451.4	1395.07	1392.6	1319.5	1305	1339.03	0.959835	0.227833
P05386	RPLP1	ribosomal protein lateral stalk subunit P1	923.4	969.7	936.8	943.3	968.6	1016.9	1035.9	1007.13	1.06767	0.0583765
P05387	RPLP2	ribosomal protein lateral stalk subunit P2	508.8	505.2	536.3	516.767	555.9	534.5	576.5	555.633	1.07521	0.0674259
P05388	RPLP0	ribosomal protein lateral stalk subunit P0	3307.5	3220.6	3222.9	3250.33	3050.1	3023.6	3048.7	3040.8	0.935535	0.00217185
P05455	SSB	small RNA binding exonuclease protection factor La	4610.1	4550	4695.5	4618.53	4708.9	4570.8	4785.7	4688.47	1.01514	0.408026
P05496	ATP5MC1	ATP synthase membrane subunit c locus 1	1643.5	1557.3	1429.9	1543.57	1613.4	1586.4	1651	1616.93	1.04753	0.320875
P05771	PRKCB	protein kinase C beta	493.6	462.8	449.4	468.6	485.2	546.4	497	509.533	1.08735	0.147853
P06132	UROD	uroporphyrinogen decarboxylase	216.4	283.3	219.8	239.833	254.9	289.8	313.9	286.2	1.19333	0.169322
P06280	GLA	galactosidase alpha	620.9	587	604	603.967	656.4	660.1	696.1	670.867	1.11077	0.0139124
P06493	CDK1	cyclin dependent kinase 1	125.5	132.3	159.5	139.1	113.9	112.5	100.2	108.867	0.78265	0.0549696
P06576	ATP5F1B	ATP synthase F1 subunit beta	7159	7015.4	6835.8	7003.4	6563.3	6550.6	6498.7	6537.53	0.93348	0.00818871
P06702	S100A9	S100 calcium binding protein A9	195.3	192.9	183.5	190.567	116.8	105.2	124.8	115.6	0.606612	0.000370336
P06703	S100A6	S100 calcium binding protein A6	369.1	333.4	294	332.167	338.7	317.9	256	304.2	0.915805	0.444122
P06733	ENO1	enolase 1	22599.6	23590.9	21467.3	22552.6	26675.1	27027.5	26262	26654.9	1.1819	0.00326279
P06737	PYGL	glycogen phosphorylase L	4930.9	4772.1	4831.1	4844.7	5462.5	5201.6	5305	5323.03	1.09873	0.00576403
P06744	GPI	glucose-6-phosphate isomerase	4853.2	4614.3	4229.4	4565.63	5300.5	5179.9	5271	5250.47	1.15	0.0209127
P06865	HEXA	hexosaminidase subunit alpha	495.3	452.7	434	460.667	574.5	608.1	600.7	594.433	1.29038	0.00300992
P07099	EPHX1	epoxide hydrolase 1	554.4	543.7	569.3	555.8	556.1	564.5	613.6	578.067	1.04006	0.315199
P07203	GPX1	glutathione peroxidase 1	1336.7	1280.9	1274.1	1297.23	1610.3	1690.9	1674.5	1658.57	1.27854	0.000333459
P07305	H1-0	H1.0 linker histone	637.9	699.9	651.9	663.233	925.5	905.1	948.7	926.433	1.39684	0.00031111
P07332	FES	FES proto-oncogene, tyrosine kinase	69.4	77.3	62.5	69.7333	88.5	96.9	108.5	97.9667	1.40488	0.0172612
P07355	ANXA2	annexin A2	906.6	1248.7	1655.8	1270.37	2137.9	2138.7	2119.1	2131.9	1.67818	0.0164453
P07384	CAPN1	calpain 1	1139.4	1056.5	1061.8	1085.9	1223.8	1273.5	1286.4	1261.23	1.16146	0.00596493
P07437	TUBB	tubulin beta class I	2690.6	2681.2	2545.7	2639.17	2696.9	2933.2	2902.9	2844.33	1.07774	0.079571
P07737	PFN1	profilin 1	7028.3	7092.8	6719.9	6947	6749.7	6676.2	6491	6638.97	0.95566	0.0900975
P07741	APRT	adenine phosphoribosyltransferase	1656	1804.4	1556.9	1672.43	1862.1	2063.9	2078.4	2001.47	1.19674	0.0304184
P07814	EPRS1	glutamyl-prolyl-tRNA synthetase 1	6329.3	6411.3	6554.5	6431.7	5978	5785.5	6055.2	5939.57	0.923483	0.00900987
P07858	CTSB	cathepsin B	304.1	343.8	305.1	317.667	408.4	349.4	362.2	373.333	1.17524	0.0660629
P07900	HSP90AA1	heat shock protein 90 alpha family class A member 1	7766.1	8173.2	8573.6	8170.97	7265.7	7203	7418.2	7295.63	0.892873	0.0223283
P07902	GALT	galactose-1-phosphate uridylyltransferase	350.3	346.2	320.3	338.933	316.9	297.5	344.5	319.633	0.943057	0.30853
P07919	UQCRH	ubiquinol-cytochrome c reductase hinge protein	504.4	438.9	456.5	466.6	561.8	412	518.2	497.333	1.06587	0.561481
P07948	LYN	LYN proto-oncogene, Src family tyrosine kinase	1005.4	981.7	968.1	985.067	1212.8	1269.7	1241.1	1241.2	1.26002	0.000202435
P07954	FH	fumarate hydratase	1618.1	1646.3	1658.3	1640.9	1625.2	1546.8	1556.1	1576.03	0.960469	0.0774028
P08047	SP1	Sp1 transcription factor	21	17.8	17.4	18.7333	25.2	26.5	19.1	23.6	1.25979	0.128939
P08133	ANXA6	annexin A6	7310.9	6907.7	6313	6843.87	6043.9	5940.3	6121.4	6035.2	0.881841	0.0516119
P08236	GUSB	glucuronidase beta	28.6	35.6	30	31.4	26.3	41.4	22.3	30	0.955414	0.832328
P08238	HSP90AB1	heat shock protein 90 alpha family class B member 1	13697.2	14627.9	14807.6	14377.6	12622.2	12820.8	12867.5	12770.2	0.888201	0.0103122
P08240	SRPRA	SRP receptor subunit alpha	902.9	867	930.8	900.233	807.3	741.8	788.9	779.333	0.865701	0.0108113
P08243	ASNS	asparagine synthetase (glutamine-hydrolyzing)	1481.3	1527.2	1464.3	1490.93	1578	1568.4	1614.2	1586.87	1.06434	0.0148474
P08311	CTSG	cathepsin G	75.4	60.2	55.1	63.5667	17.9	16.7	12.6	15.7333	0.247509	0.00161876
P08559	PDHA1	pyruvate dehydrogenase E1 subunit alpha 1	107	98.1	105.4	103.5	123.4	116.7	122.4	120.833	1.16747	0.00731482
P08567	PLEK	pleckstrin	365.8	369.2	310.6	348.533	350.5	389.3	425.9	388.567	1.11486	0.238079
P08574	CYC1	cytochrome c1	522.9	543.5	577.1	547.833	623.9	519.1	562.4	568.467	1.03766	0.579509
P08575	PTPRC	protein tyrosine phosphatase receptor type C	245.9	233	233.4	237.433	276.2	269.7	278	274.633	1.15668	0.00165049
P08579	SNRPB2	small nuclear ribonucleoprotein polypeptide B2	249.9	225.9	235.8	237.2	266.7	253.1	266.1	261.967	1.10441	0.0399595
P08621	SNRNP70	small nuclear ribonucleoprotein U1 subunit 70	1608.6	1652.7	1625.6	1628.97	1849.5	1797.3	1772.1	1806.3	1.10886	0.00247208
P08648	ITGA5	integrin subunit alpha 5	517.9	538.2	522.8	526.3	639.1	693.1	659.3	663.833	1.26132	0.00123984
P08670	VIM	vimentin	352.3	425.5	552.7	443.5	1539.7	1573.5	1530.3	1547.83	3.49004	5.12618e-05
P08754	GNAI3	G protein subunit alpha i3	151.9	164.7	164	160.2	132.5	137.1	146.9	138.833	0.866625	0.0228286
P08758	ANXA5	annexin A5	3923.6	3902.4	3713.3	3846.43	3991.1	4215.6	4092.5	4099.73	1.06585	0.0530676
P08865	RPSA	ribosomal protein SA	1871.7	1838.6	1786.2	1832.17	1922.9	2015.1	2033.6	1990.53	1.08644	0.0200956
P09001	MRPL3	mitochondrial ribosomal protein L3	102.1	110.2	119.5	110.6	89.3	86.7	85.1	87.0333	0.78692	0.0103778
P09012	SNRPA	small nuclear ribonucleoprotein polypeptide A	1317.3	1356.6	1370.9	1348.27	1458.9	1385	1476.4	1440.1	1.06811	0.0465907
P09104	ENO2	enolase 2	12.5	17.1	23.6	17.7333	30.8	31.6	33.6	32	1.80451	0.0127496
P09110	ACAA1	acetyl-CoA acyltransferase 1	412.6	410.8	407.3	410.233	452.5	444.1	498.1	464.9	1.13326	0.0315345
P09132	SRP19	signal recognition particle 19	470.9	486.9	495.4	484.4	545.2	578	593.7	572.3	1.18146	0.00533973
P09211	GSTP1	glutathione S-transferase pi 1	2215	2078.9	2066.4	2120.1	2175.3	2176.3	2115.1	2155.57	1.01673	0.530484
P09234	SNRPC	small nuclear ribonucleoprotein polypeptide C	745.2	753.5	778.8	759.167	807.3	782.7	785.7	791.9	1.04312	0.0619394
P09382	LGALS1	galectin 1	5061.1	4955.8	4632.2	4883.03	6221.5	6018	6279.9	6173.13	1.2642	0.00104344
P09417	QDPR	quinoid dihydropteridine reductase	62.5	71.2	55	62.9	62.7	67.4	70.5	66.8667	1.06306	0.48816
P09496	CLTA	clathrin light chain A	1038.4	1041.1	1013.1	1030.87	1046.4	888.6	823.7	919.567	0.892033	0.170632
P09497	CLTB	clathrin light chain B	464	420.7	448.1	444.267	525.2	445.1	467.5	479.267	1.07878	0.264659
P09525	ANXA4	annexin A4	3198.5	2669	2018.1	2628.53	3934	3972	3935.1	3947.03	1.50161	0.0181473
P09543	CNP	2',3'-cyclic nucleotide 3' phosphodiesterase	585.2	548.7	591.3	575.067	465.4	437.8	395.1	432.767	0.75255	0.00430372
P09661	SNRPA1	small nuclear ribonucleoprotein polypeptide A'	815.4	781.7	780.9	792.667	758.9	706.4	657.3	707.533	0.892599	0.0537591
P09669	COX6C	cytochrome c oxidase subunit 6C	408.6	377.8	404.7	397.033	389.7	293.7	275.5	319.633	0.805054	0.10277
P09874	PARP1	poly(ADP-ribose) polymerase 1	7729.9	7430.9	7517.5	7559.43	7883.9	7756.6	7734.4	7791.63	1.03072	0.0815674
P09960	LTA4H	leukotriene A4 hydrolase	1173.4	1076.6	1045.6	1098.53	1358.7	1346.7	1377.2	1360.87	1.2388	0.00266726
P09972	ALDOC	aldolase, fructose-bisphosphate C	1121.3	1076.1	941.3	1046.23	1435.7	1312.8	1447.3	1398.6	1.3368	0.00698518
P0CG08	GPR89A/GPR89B	G protein-coupled receptor 89B	19.3	18.3	20.5	19.3667	14.6	18.3	20.5	17.8	0.919105	0.441381
P0DJJ0	SRGAP2C	SLIT-ROBO Rho GTPase activating protein 2C	132.5	127.4	121.7	127.2	128.6	145.5	137	137.033	1.07731	0.164711
P0DP25	CALM1 (includes others)	calmodulin 1	750.7	685.3	711	715.667	920.3	701.3	854.1	825.233	1.1531	0.180269
P10124	SRGN	serglycin	329	383.7	420.9	377.867	271.1	259.4	315.1	281.867	0.745942	0.0385513
P10153	RNASE2	ribonuclease A family member 2	239	241.5	259.5	246.667	156.2	147.6	176.8	160.2	0.649459	0.00132234
P10155	RO60	Ro60, Y RNA binding protein	684.9	619.8	595.3	633.333	713.2	699.6	673.1	695.3	1.09784	0.101209
P10244	MYBL2	MYB proto-oncogene like 2	36.6	33	41.1	36.9	27.3	35.5	34	32.2667	0.874435	0.249444
P10253	GAA	alpha glucosidase	260.5	239	240.2	246.567	292.8	264.5	232	263.1	1.06705	0.431068
P10412	H1-4	H1.4 linker histone, cluster member	3446.3	3906.4	3140.7	3497.8	5037.3	5318.1	4744.1	5033.17	1.43895	0.00521178
P10586	PTPRF	protein tyrosine phosphatase receptor type F	259.7	248.6	263	257.1	261.9	290.4	282.1	278.133	1.08181	0.0916401
P10599	TXN	thioredoxin	3309.5	3353.1	3300.6	3321.07	4143.6	3536.5	3929.6	3869.9	1.16526	0.0371334
P10606	COX5B	cytochrome c oxidase subunit 5B	500.1	461.5	468.1	476.567	625.6	481.7	539.9	549.067	1.15213	0.170594
P10619	CTSA	cathepsin A	69.3	70.4	62.5	67.4	62.2	63.6	66	63.9333	0.948566	0.269721
P10620	MGST1	microsomal glutathione S-transferase 1	134.1	118.2	140.3	130.867	194.3	231.5	184.4	203.4	1.55425	0.0100484
P10644	PRKAR1A	protein kinase cAMP-dependent type I regulatory subunit alpha	410.3	388.4	453.7	417.467	459	415.5	447.8	440.767	1.05581	0.372053
P10746	UROS	uroporphyrinogen III synthase	25.2	28.1	19.9	24.4	36	42.5	45.4	41.3	1.69262	0.0100168
P10809	HSPD1	heat shock protein family D (Hsp60) member 1	17234.2	18132.3	18336.3	17900.9	17059.8	17008.9	17229.8	17099.5	0.95523	0.0809024
P11021	HSPA5	heat shock protein family A (Hsp70) member 5	6037	6134.3	6099.6	6090.3	5416.3	5624.3	5502.6	5514.4	0.90544	0.000990223
P11142	HSPA8	heat shock protein family A (Hsp70) member 8	19043.8	20897.4	20521.6	20154.3	18722.9	20847.5	19870.7	19813.7	0.983102	0.704221
P11172	UMPS	uridine monophosphate synthetase	353	342.4	353.8	349.733	396.6	429.5	422.5	416.2	1.19005	0.00337001
P11177	PDHB	pyruvate dehydrogenase E1 subunit beta	899.4	874.4	896.9	890.233	979.4	936.6	963.9	959.967	1.07833	0.00927766
P11182	DBT	dihydrolipoamide branched chain transacylase E2	351	314	324.8	329.933	372.8	375.6	377.1	375.167	1.1371	0.0149641
P11215	ITGAM	integrin subunit alpha M	247.6	288.6	299.7	278.633	414.3	413.4	404.8	410.833	1.47446	0.00120761
P11216	PYGB	glycogen phosphorylase B	529.1	522.5	507.5	519.7	592.2	525.5	611.2	576.3	1.10891	0.101901
P11233	RALA	RAS like proto-oncogene A	322.1	346.4	325.6	331.367	389.4	413.6	411.7	404.9	1.22191	0.00248028
P11279	LAMP1	lysosomal associated membrane protein 1	328.5	314.4	314.2	319.033	343.2	361.7	331.2	345.367	1.08254	0.0588648
P11387	TOP1	DNA topoisomerase I	1973.1	2013.3	2054.7	2013.7	2147	2165.7	2052.5	2121.73	1.05365	0.0627091
P11388	TOP2A	DNA topoisomerase II alpha	1090.8	1061.1	1219.6	1123.83	1059.8	1053.3	1160.7	1091.27	0.971022	0.614927
P11413	G6PD	glucose-6-phosphate dehydrogenase	2033.9	1883.6	1813.9	1910.47	1990.4	1911.6	1965.1	1955.7	1.02368	0.547593
P11586	MTHFD1	methylenetetrahydrofolate dehydrogenase, cyclohydrolase and formyltetrahydrofolate synthetase 1	4522.5	4560.8	4408.1	4497.13	4348.9	4438.2	4508.6	4431.9	0.985494	0.373085
P11717	IGF2R	insulin like growth factor 2 receptor	1082	1062.1	1054.9	1066.33	1024.6	1063.9	1007	1031.83	0.967646	0.138325
P11766	ADH5	alcohol dehydrogenase 5 (class III), chi polypeptide	793.9	788.5	784.3	788.9	822.7	832.7	727.1	794.167	1.00668	0.883628
P11908	PRPS2	phosphoribosyl pyrophosphate synthetase 2	588.2	608.5	601.4	599.367	652	650	661.6	654.533	1.09204	0.00135796
P12004	PCNA	proliferating cell nuclear antigen	1766.8	1698.4	1922.4	1795.87	1610.2	1610.7	1410.5	1543.8	0.859641	0.0551286
P12074	COX6A1	cytochrome c oxidase subunit 6A1	55.7	49.8	53.2	52.9	63.6	53.9	76.6	64.7	1.22306	0.157449
P12236	SLC25A6	solute carrier family 25 member 6	1927.8	1986.3	1963.6	1959.23	1799	1906.8	1755.1	1820.3	0.929088	0.0448436
P12270	TPR	translocated promoter region, nuclear basket protein	1480	1438.5	1418.6	1445.7	1463.1	1437.2	1404.6	1434.97	0.992576	0.687128
P12814	ACTN1	actinin alpha 1	5294.6	5281.2	5181.6	5252.47	4905.3	5045.8	5096.1	5015.73	0.954929	0.0245113
P12956	XRCC6	X-ray repair cross complementing 6	8455.5	8766.8	8279.5	8500.6	8348.3	8349.3	8519.8	8405.8	0.988848	0.570143
P13010	XRCC5	X-ray repair cross complementing 5	7883.7	7819.4	7846	7849.7	7756.3	7661.1	7460.3	7625.9	0.971489	0.066157
P13073	COX4I1	cytochrome c oxidase subunit 4I1	1099.4	1157.5	1164.6	1140.5	1107.3	1089.4	1167.3	1121.33	0.983195	0.573731
P13284	IFI30	IFI30 lysosomal thiol reductase	16.4	17.1	20.8	18.1	19.6	20	23.4	21	1.16022	0.186516
P13473	LAMP2	lysosomal associated membrane protein 2	393	390	366.5	383.167	321.5	306.3	256.4	294.733	0.769204	0.0144046
P13489	RNH1	ribonuclease/angiogenin inhibitor 1	4346.7	4371	4348.4	4355.37	4857.7	4984.4	5052.1	4964.73	1.13991	0.000448983
P13612	ITGA4	integrin subunit alpha 4	118	126.2	140.3	128.167	118.4	124.6	117.8	120.267	0.938362	0.313959
P13639	EEF2	eukaryotic translation elongation factor 2	11383.7	12338.3	13097.1	12273	11125.3	11227.7	11428.2	11260.4	0.917491	0.114701
P13667	PDIA4	protein disulfide isomerase family A member 4	4227.1	4232.3	4184.2	4214.53	4100	4015.9	4025.9	4047.27	0.960312	0.00544209
P13674	P4HA1	prolyl 4-hydroxylase subunit alpha 1	1100.9	1093	1092.1	1095.33	919.3	991.8	931.1	947.4	0.864942	0.00283112
P13716	ALAD	aminolevulinate dehydratase	15.9	11.9	16.1	14.6333	20.9	22.9	21.6	21.8	1.48975	0.00854799
P13796	LCP1	lymphocyte cytosolic protein 1	7818.7	7632	7206.6	7552.43	7517.7	7563.8	7273.8	7451.77	0.986671	0.644772
P13798	APEH	acylaminoacyl-peptide hydrolase	868.3	874.1	828.3	856.9	823.9	844.1	823.6	830.533	0.96923	0.172936
P13804	ETFA	electron transfer flavoprotein subunit alpha	1505.6	1403.4	1350.4	1419.8	1571.5	1543.8	1596.5	1570.6	1.10621	0.0348407
P13807	GYS1	glycogen synthase 1	500.9	479.4	487.9	489.4	490	476.4	427.9	464.767	0.949666	0.28256
P13861	PRKAR2A	protein kinase cAMP-dependent type II regulatory subunit alpha	561.1	506	494.6	520.567	600.1	595.2	588	594.433	1.1419	0.023883
P13984	GTF2F2	general transcription factor IIF subunit 2	70.2	75.3	73.2	72.9	104.8	82.3	98.9	95.3333	1.30773	0.0312871
P14174	MIF	macrophage migration inhibitory factor	887.3	910.7	872	890	1051.8	1088.6	981.6	1040.67	1.16929	0.0106681
P14317	HCLS1	hematopoietic cell-specific Lyn substrate 1	1063.7	1044.6	1090.7	1066.33	1287.4	1170.6	1265.8	1241.27	1.16405	0.0102718
P14324	FDPS	farnesyl diphosphate synthase	736.4	767.3	783.3	762.333	586.2	566.3	574.5	575.667	0.755138	0.000235212
P14384	CPM	carboxypeptidase M	272.8	278.3	265.3	272.133	287.6	390.3	322.5	333.467	1.22538	0.11368
P14406	COX7A2	cytochrome c oxidase subunit 7A2	364.9	313.6	341.1	339.867	431.2	402.6	385.8	406.533	1.19616	0.0284891
P14550	AKR1A1	aldo-keto reductase family 1 member A1	2109	2023.6	1911.4	2014.67	2134.7	2127.8	2178.1	2146.87	1.06562	0.0898381
P14618	PKM	pyruvate kinase M1/2	10216.8	10520.2	9825.6	10187.5	13372.7	14123.1	13669.7	13721.8	1.34692	0.000284454
P14625	HSP90B1	heat shock protein 90 beta family member 1	8091.7	7945.3	8030.8	8022.6	7397.1	7399.8	7290	7362.3	0.917695	0.000291353
P14635	CCNB1	cyclin B1	61.5	68.2	66.5	65.4	59.8	47	47.5	51.4333	0.786442	0.039643
P14678	SNRPB	small nuclear ribonucleoprotein polypeptides B and B1	932	917.7	966.7	938.8	763.9	730.3	627.6	707.267	0.753373	0.00599598
P14854	COX6B1	cytochrome c oxidase subunit 6B1	153.9	149.6	131.9	145.133	161.6	167.4	152.8	160.6	1.10657	0.123883
P14866	HNRNPL	heterogeneous nuclear ribonucleoprotein L	2551.1	2666.9	2621.1	2613.03	2688.2	2848.5	2779	2771.9	1.0608	0.0502954
P14868	DARS1	aspartyl-tRNA synthetase 1	1977.5	1984.7	2036.7	1999.63	1935.5	1819.7	1735.7	1830.3	0.915318	0.0496731
P14927	UQCRB	ubiquinol-cytochrome c reductase binding protein	582.6	568.4	550.3	567.1	581.5	512.5	507.5	533.833	0.941339	0.264265
P15121	AKR1B1	aldo-keto reductase family 1 member B	648	619.3	654.3	640.533	734.2	649.6	694.8	692.867	1.0817	0.121643
P15144	ANPEP	alanyl aminopeptidase, membrane	73.1	78.1	93.4	81.5333	85.2	90.8	87.2	87.7333	1.07604	0.38229
P15170	GSPT1	G1 to S phase transition 1	1330.5	1346.9	1440.6	1372.67	1305.5	1236.1	1250.7	1264.1	0.920908	0.0543548
P15311	EZR	ezrin	3440.2	3490.9	3397	3442.7	3429.4	3320.7	3454.9	3401.67	0.988081	0.451942
P15374	UCHL3	ubiquitin C-terminal hydrolase L3	868.8	946.3	887.7	900.933	837.8	869.1	746.8	817.9	0.907836	0.128734
P15529	CD46	CD46 molecule	86.5	122.8	97.6	102.3	108.5	143.1	129.5	127.033	1.24177	0.168156
P15531	NME1	NME/NM23 nucleoside diphosphate kinase 1	184.5	182.5	211.3	192.767	173.5	190.6	202.8	188.967	0.980287	0.777761
P15586	GNS	glucosamine (N-acetyl)-6-sulfatase	393.8	421.7	404.9	406.8	386.6	402.4	427.8	405.6	0.99705	0.937951
P15848	ARSB	arylsulfatase B	86	89.8	95.5	90.4333	47.7	56.3	38.6	47.5333	0.525617	0.00179145
P15880	RPS2	ribosomal protein S2	5802.7	6007.6	5950.8	5920.37	5410	5472.5	5622.1	5501.53	0.929256	0.00879994
P15927	RPA2	replication protein A2	47.5	72.9	62.1	60.8333	69.9	100.1	87.9	85.9667	1.41315	0.0931652
P15954	COX7C	cytochrome c oxidase subunit 7C	407.8	382	365.1	384.967	444.7	411.9	451.6	436.067	1.13274	0.042804
P16104	H2AX	H2A.X variant histone	1100.4	1104.2	1058.8	1087.8	1414.7	1325.5	1159.2	1299.8	1.19489	0.0498327
P16150	SPN	sialophorin	41.7	46.4	45.4	44.5	63.3	66.3	71	66.8667	1.50262	0.00109165
P16219	ACADS	acyl-CoA dehydrogenase short chain	259.1	279.9	246.1	261.7	330.5	372.1	337.7	346.767	1.32505	0.0062593
P16220	CREB1	cAMP responsive element binding protein 1	25.8	19.3	25.4	23.5	33.2	29.8	31.1	31.3667	1.33475	0.027686
P16278	GLB1	galactosidase beta 1	377.9	343.5	382.3	367.9	379.5	350.2	335.1	354.933	0.964755	0.508878
P16284	PECAM1	platelet and endothelial cell adhesion molecule 1	250.9	265.6	284.5	267	256.2	264.3	259.3	259.933	0.973533	0.519036
P16401	H1-5	H1.5 linker histone, cluster member	1681	1902.8	1587.2	1723.67	2330	2511.1	2296.2	2379.1	1.38026	0.00467164
P16402	H1-3	H1.3 linker histone, cluster member	172.3	169.6	149.5	163.8	192.4	198.9	201.6	197.633	1.20655	0.0117107
P16403	H1-2	H1.2 linker histone, cluster member	505.2	598.9	438.5	514.2	923.8	1063.4	1024.5	1003.9	1.95235	0.00142459
P16435	POR	cytochrome p450 oxidoreductase	160.4	163.7	169.8	164.633	143.8	154.2	158.8	152.267	0.924884	0.0769593
P16615	ATP2A2	ATPase sarcoplasmic/endoplasmic reticulum Ca2+ transporting 2	1076.4	1097	1147.2	1106.87	1032.2	1033	1038.7	1034.63	0.934741	0.0267948
P16885	PLCG2	phospholipase C gamma 2	1175.7	1104.8	1028.5	1103	1091.1	1163.5	1206.7	1153.77	1.04603	0.40241
P16930	FAH	fumarylacetoacetate hydrolase	1629.4	1700.4	1475.3	1601.7	1286.9	1361.8	1354.7	1334.47	0.833156	0.019348
P16949	STMN1	stathmin 1	5242.3	5178.5	5102.4	5174.4	6003.1	4916.3	5703.2	5540.87	1.07082	0.324603
P17026	ZNF22	zinc finger protein 22	164.8	175.9	157.8	166.167	155.4	209.8	166.6	177.267	1.0668	0.558249
P17028	ZNF24	zinc finger protein 24	14.7	18.4	18.4	17.1667	17.9	22.1	15.8	18.6	1.0835	0.554548
P17030	ZNF25	zinc finger protein 25	124.1	116.2	131.1	123.8	134.6	111.9	107.2	117.9	0.952342	0.567869
P17050	NAGA	alpha-N-acetylgalactosaminidase	80.6	113.6	114.1	102.767	127.1	127.7	119.1	124.633	1.21278	0.12818
P17096	HMGA1	high mobility group AT-hook 1	2456.8	2409.4	2442.7	2436.3	2434.4	2358.6	2584.5	2459.17	1.00939	0.753038
P17174	GOT1	glutamic-oxaloacetic transaminase 1	343.8	357.2	363.8	354.933	449	427.1	443.9	440	1.23967	0.000655964
P17568	NDUFB7	NADH:ubiquinone oxidoreductase subunit B7	150.3	157.7	166.6	158.2	199.1	141.4	177	172.5	1.09039	0.458668
P17612	PRKACA	protein kinase cAMP-activated catalytic subunit alpha	411.8	377.7	400.1	396.533	579.7	584	496.9	553.533	1.39593	0.00641291
P17655	CAPN2	calpain 2	710.5	677.9	685.1	691.167	750.2	754	726.2	743.467	1.07567	0.0165313
P17812	CTPS1	CTP synthase 1	4511.7	4554.1	4657.7	4574.5	3701.4	3846	3590.8	3712.73	0.811615	0.000549373
P17858	PFKL	phosphofructokinase, liver type	3962.7	3697.5	3726.9	3795.7	3925.5	3922.4	3831.8	3893.23	1.0257	0.336495
P17900	GM2A	GM2 ganglioside activator	27.4	31.4	33.9	30.9	16.3	25.7	23.4	21.8	0.705502	0.0556095
P17931	LGALS3	galectin 3	277.6	271	302.7	283.767	430.6	436.6	471.2	446.133	1.57218	0.000520262
P17980	PSMC3	proteasome 26S subunit, ATPase 3	2463.5	2551	2563.5	2526	2277.8	2528.9	2563	2456.57	0.972513	0.506488
P17987	TCP1	t-complex 1	7560.8	7792.7	7877	7743.5	7470.4	7597.7	7570	7546.03	0.974499	0.12532
P18085	ARF4	ADP ribosylation factor 4	970.4	942.3	993.7	968.8	943.7	872.3	991.2	935.733	0.965868	0.428979
P18124	RPL7	ribosomal protein L7	4131.3	4484.6	4422.8	4346.23	4047.8	3894.8	4013.9	3985.5	0.917001	0.0381547
P18206	VCL	vinculin	2674.2	2530.7	2475.9	2560.27	2240.8	2323.4	2298.8	2287.67	0.893527	0.0130547
P18440	NAT1	N-acetyltransferase 1	51.7	41.9	48.5	47.3667	41.6	44.2	43.5	43.1	0.909923	0.226488
P18583	SON	SON DNA and RNA binding protein	677.6	650.4	634.9	654.3	605.5	640.7	658.5	634.9	0.97035	0.386027
P18615	NELFE	negative elongation factor complex member E	77.7	95.8	107	93.5	92.4	85.7	92.4	90.1667	0.964349	0.724781
P18669	PGAM1	phosphoglycerate mutase 1	4464.8	4713.8	4533	4570.53	4717.4	4926.9	4894.5	4846.27	1.06033	0.0492464
P18754	RCC1	regulator of chromosome condensation 1	180.9	187.2	175.4	181.167	199.3	189.2	187.1	191.867	1.05906	0.102899
P18859	ATP5PF	ATP synthase peripheral stalk subunit F6	698.5	678.5	669.8	682.267	754.4	699.4	756.9	736.9	1.08008	0.0568403
P18887	XRCC1	X-ray repair cross complementing 1	55.9	55.4	56.5	55.9333	63.8	77.2	63.4	68.1333	1.21812	0.0550159
P19338	NCL	nucleolin	8977.3	9196.3	9477.3	9216.97	9857.5	9254.6	9107.9	9406.67	1.02058	0.522782
P19367	HK1	hexokinase 1	178.3	175.2	189.8	181.1	212.9	226.1	212.2	217.067	1.1986	0.00475654
P19387	POLR2C	RNA polymerase II subunit C	46.9	50.4	47.3	48.2	45.7	51.6	52.3	49.8667	1.03458	0.520247
P19474	TRIM21	tripartite motif containing 21	131.9	129.6	150.7	137.4	137.9	127.3	162.1	142.433	1.03663	0.702824
P19623	SRM	spermidine synthase	584.3	592.8	596.1	591.067	552.2	614.9	581.6	582.9	0.986183	0.680903
P19878	NCF2	neutrophil cytosolic factor 2	20.8	26.7	23.4	23.6333	18.8	22.9	22.9	21.5333	0.911142	0.391288
P20042	EIF2S2	eukaryotic translation initiation factor 2 subunit beta	1228.2	1167.3	1190.7	1195.4	1176.4	1179.4	1253.4	1203.07	1.00641	0.815689
P20073	ANXA7	annexin A7	776.8	787.9	789.9	784.867	588.6	657.6	569.4	605.2	0.771086	0.00268093
P20160	AZU1	azurocidin 1	222.2	228.4	197.9	216.167	184	185.9	206	191.967	0.888049	0.106752
P20248	CCNA2	cyclin A2	106.6	97.5	107.5	103.867	89.6	100.7	104.6	98.3	0.946406	0.369727
P20290	BTF3	basic transcription factor 3	588.9	671.9	697.2	652.667	424.6	437	449.2	436.933	0.669459	0.00298193
P20338	RAB4A	RAB4A, member RAS oncogene family	67.3	74.7	75.3	72.4333	69.7	83.7	64.9	72.7667	1.0046	0.959692
P20339	RAB5A	RAB5A, member RAS oncogene family	242.2	268.4	214.3	241.633	270.1	293.5	303	288.867	1.19548	0.0624204
P20340	RAB6A	RAB6A, member RAS oncogene family	208.1	189.2	163.5	186.933	208	222.7	179.9	203.533	1.0888	0.409057
P20618	PSMB1	proteasome 20S subunit beta 1	503.8	525	504.5	511.1	528.9	499.7	515.4	514.667	1.00698	0.760606
P20645	M6PR	mannose-6-phosphate receptor, cation dependent	700.3	710.5	721.9	710.9	689.7	708.5	690.3	696.167	0.979275	0.168401
P20674	COX5A	cytochrome c oxidase subunit 5A	340.2	354.5	340.1	344.933	385.5	399.2	425.7	403.467	1.16969	0.0100509
P20700	LMNB1	lamin B1	4496.8	4407.8	4436.4	4447	4468.9	4659.3	4293.5	4473.9	1.00605	0.816951
P20701	ITGAL	integrin subunit alpha L	279.2	302	310.4	297.2	742.4	791.4	798.1	777.3	2.61541	1.74318e-05
P21127	CDK11B	cyclin dependent kinase 11B	342.3	322.3	360	341.533	370.7	315.5	320.5	335.567	0.98253	0.787663
P21266	GSTM3	glutathione S-transferase mu 3	685.8	569.1	542.6	599.167	662.6	695.8	632.1	663.5	1.10737	0.248548
P21281	ATP6V1B2	ATPase H+ transporting V1 subunit B2	650.3	622.2	608	626.833	756.1	759.7	712.8	742.867	1.18511	0.00402751
P21283	ATP6V1C1	ATPase H+ transporting V1 subunit C1	24.7	22.7	27.8	25.0667	29.4	30.5	23.3	27.7333	1.10638	0.377031
P21291	CSRP1	cysteine and glycine rich protein 1	130.7	145.8	126.5	134.333	140	164.3	140.8	148.367	1.10447	0.229015
P21399	ACO1	aconitase 1	748.2	771.4	700.5	740.033	783	873	844.1	833.367	1.12612	0.0505868
P21796	VDAC1	voltage dependent anion channel 1	5022	5274.4	5171.2	5155.87	5321.7	5134.8	5053.3	5169.93	1.00273	0.902722
P21912	SDHB	succinate dehydrogenase complex iron sulfur subunit B	456.8	473.6	464	464.8	436.4	380.1	462.6	426.367	0.917312	0.196427
P21953	BCKDHB	branched chain keto acid dehydrogenase E1 subunit beta	143.4	124.6	114.3	127.433	133.8	136.1	119.2	129.7	1.01779	0.832269
P21964	COMT	catechol-O-methyltransferase	2088.2	1898.5	1837.8	1941.5	1935.5	1647.2	1855.7	1812.8	0.933711	0.323306
P22033	MMUT	methylmalonyl-CoA mutase	24.8	37.3	28.1	30.0667	32.4	26.7	34.2	31.1	1.03437	0.824694
P22059	OSBP	oxysterol binding protein	476	419.9	445.1	447	448.5	442.9	447.6	446.333	0.998509	0.969364
P22061	PCMT1	protein-L-isoaspartate (D-aspartate) O-methyltransferase	371.4	346.5	344	353.967	333.4	368.9	358.7	353.667	0.999152	0.983586
P22087	FBL	fibrillarin	719.1	776.6	771.3	755.667	706	713.7	681.2	700.3	0.926731	0.0563037
P22090	RPS4Y1	ribosomal protein S4 Y-linked 1	242.4	234.1	234.1	236.867	208.1	232.5	200.6	213.733	0.902336	0.0821362
P22102	GART	phosphoribosylglycinamide formyltransferase, phosphoribosylglycinamide synthetase, phosphoribosylaminoimidazole synthetase	3905	3936.9	4112.3	3984.73	3658.3	3419.2	3524.7	3534.07	0.886902	0.00886219
P22234	PAICS	phosphoribosylaminoimidazole carboxylase and phosphoribosylaminoimidazolesuccinocarboxamide synthase	2331.7	2303.9	2296.9	2310.83	2706.8	2880.6	2876.5	2821.3	1.2209	0.000934092
P22307	SCP2	sterol carrier protein 2	3824	3754.6	3546.3	3708.3	3899.2	3595.5	3765.8	3753.5	1.01219	0.728089
P22314	UBA1	ubiquitin like modifier activating enzyme 1	7251.2	7319.4	7091.6	7220.73	7624.3	7959.6	7839.4	7807.77	1.0813	0.00786983
P22626	HNRNPA2B1	heterogeneous nuclear ribonucleoprotein A2/B1	5957.2	5733.4	5742.5	5811.03	5291.1	4709.7	4964.5	4988.43	0.858442	0.0109592
P22695	UQCRC2	ubiquinol-cytochrome c reductase core protein 2	1518.4	1552.9	1538.8	1536.7	1710.8	1692.3	1703.6	1702.23	1.10772	0.000129455
P22732	SLC2A5	solute carrier family 2 member 5	261.3	259.5	275.5	265.433	210.7	203.7	206.1	206.833	0.779229	0.00042747
P23141	CES1	carboxylesterase 1	4596.9	4769	4252.8	4539.57	5241.6	5374.6	5512.5	5376.23	1.18431	0.00803828
P23246	SFPQ	splicing factor proline and glutamine rich	2580.4	2656.3	2717.2	2651.3	2433.2	2366.2	2261.7	2353.7	0.887753	0.00949737
P23258	TUBG1	tubulin gamma 1	352.3	350.8	361.7	354.933	325.9	352.6	381	353.167	0.995023	0.918762
P23368	ME2	malic enzyme 2	1752.1	1737.2	1753.3	1747.53	1862.9	1869.7	1875.4	1869.33	1.0697	4.25686e-05
P23381	WARS1	tryptophanyl-tRNA synthetase 1	2555.2	2425.1	2363.4	2447.9	2973.9	2956.7	3125.9	3018.83	1.23323	0.00185467
P23396	RPS3	ribosomal protein S3	6167.5	6133.6	6304	6201.7	4742	4694.7	4296.3	4577.67	0.738131	0.000419707
P23511	NFYA	nuclear transcription factor Y subunit alpha	26.3	25.7	27.1	26.3667	33.2	31.3	35.4	33.3	1.26296	0.00519958
P23526	AHCY	adenosylhomocysteinase	2548.6	2607.2	2494.4	2550.07	2314.4	2229.3	2168.1	2237.27	0.877337	0.0042628
P23610			80.7	101.5	89.5	90.5667	116.5	113.3	113.8	114.533	1.26463	0.0172059
P23634	ATP2B4	ATPase plasma membrane Ca2+ transporting 4	366.9	361.4	379.5	369.267	401	394.3	379.1	391.467	1.06012	0.0575385
P23743	DGKA	diacylglycerol kinase alpha	189.5	180.9	176.9	182.433	228.9	239.8	229.9	232.867	1.27645	0.000582869
P23786	CPT2	carnitine palmitoyltransferase 2	888.2	893.7	895.8	892.567	923.4	868.3	959.1	916.933	1.0273	0.409987
P23919	DTYMK	deoxythymidylate kinase	685	736.8	714.8	712.2	639.9	664.8	583.2	629.3	0.8836	0.0434195
P23921	RRM1	ribonucleotide reductase catalytic subunit M1	1112.8	1154.3	1321.7	1196.27	1035.7	1054	1036.8	1042.17	0.871183	0.0741051
P24534	EEF1B2	eukaryotic translation elongation factor 1 beta 2	2842.7	3065.1	3156.1	3021.3	2823.9	2664.4	2698.4	2728.9	0.90322	0.0495264
P24539	ATP5PB	ATP synthase peripheral stalk-membrane subunit b	2352.1	2284.3	2401.4	2345.93	2282.7	2166.4	2140.9	2196.67	0.936372	0.054107
P24666	ACP1	acid phosphatase 1	129.7	115.7	112.1	119.167	127	123.5	124.3	124.933	1.04839	0.351372
P24752	ACAT1	acetyl-CoA acetyltransferase 1	1792.5	1758.5	1707.4	1752.8	1937.5	2037.8	2021.8	1999.03	1.14048	0.00345086
P24928	POLR2A	RNA polymerase II subunit A	409.7	379.4	416.5	401.867	360.3	346.7	326.2	344.4	0.857001	0.0190443
P24941	CDK2	cyclin dependent kinase 2	207	155.2	197.7	186.633	276	274.9	257.8	269.567	1.44437	0.00816664
P25098	GRK2	G protein-coupled receptor kinase 2	807	756.1	731.4	764.833	805.1	863.9	883.8	850.933	1.11257	0.0568239
P25205	MCM3	minichromosome maintenance complex component 3	2410.4	2425.2	2533	2456.2	1915.4	1985.3	2031.8	1977.5	0.805105	0.000737134
P25325	MPST	mercaptopyruvate sulfurtransferase	705.1	730.8	742.1	726	691.7	563.2	594.1	616.333	0.848944	0.0527055
P25398	RPS12	ribosomal protein S12	2055.7	2182.1	2174.2	2137.33	2055.9	1474	1939.2	1823.03	0.852948	0.159925
P25490	YY1	YY1 transcription factor	45.3	40.7	43.7	43.2333	43.2	40.4	43	42.2	0.976099	0.55873
P25685	DNAJB1	DnaJ heat shock protein family (Hsp40) member B1	745.5	675.7	683	701.4	568.5	559.8	683.9	604.067	0.86123	0.10033
P25705	ATP5F1A	ATP synthase F1 subunit alpha	6581.5	6574.5	6408.7	6521.57	6504.5	6223.7	6203.1	6310.43	0.967625	0.133594
P25786	PSMA1	proteasome 20S subunit alpha 1	2685.7	2665.5	2702.4	2684.53	2551.4	2397.9	2215.8	2388.37	0.889677	0.0385882
P25787	PSMA2	proteasome 20S subunit alpha 2	1000.5	1039.3	1063.7	1034.5	1109.9	1144.6	1147.7	1134.07	1.09625	0.0106654
P25788	PSMA3	proteasome 20S subunit alpha 3	1063.6	959.7	1032.1	1018.47	987.5	957.9	1017.5	987.633	0.969726	0.43103
P25789	PSMA4	proteasome 20S subunit alpha 4	1497.6	1511.5	1441.8	1483.63	1374.8	1511.2	1482.3	1456.1	0.981442	0.586731
P26038	MSN	moesin	10113.1	10020.3	9532.4	9888.6	9763.5	9904.4	9693	9786.97	0.989722	0.62199
P26196	DDX6	DEAD-box helicase 6	364.8	372.2	366.9	367.967	365.2	433.1	431.6	409.967	1.11414	0.135294
P26358	DNMT1	DNA methyltransferase 1	554.3	539.5	635	576.267	475.7	472.3	485.4	477.8	0.82913	0.0302316
P26368	U2AF2	U2 small nuclear RNA auxiliary factor 2	1403.6	1450.9	1489.5	1448	1461.7	1542.5	1544	1516.07	1.04701	0.138253
P26373	RPL13	ribosomal protein L13	1007.7	1001.9	1029	1012.87	948.9	970.8	932.2	950.633	0.938557	0.0109721
P26447	S100A4	S100 calcium binding protein A4	2572.7	2583	2436	2530.57	3018.7	2825.1	2857.8	2900.53	1.1462	0.0083535
P26583	HMGB2	high mobility group box 2	1937.9	1804.1	1885.4	1875.8	2524.4	2191	2486.8	2400.73	1.27985	0.00951145
P26639	TARS1	threonyl-tRNA synthetase 1	8258.3	8385.1	8480.4	8374.6	8404.2	8621.7	8550.5	8525.47	1.01801	0.17179
P26640	VARS1	valyl-tRNA synthetase 1	4602.6	4568.7	4659.9	4610.4	3934.3	3765.4	4013.7	3904.47	0.846882	0.000821884
P26641	EEF1G	eukaryotic translation elongation factor 1 gamma	5423.4	5562.4	5715.8	5567.2	4340.3	4429.7	4550.2	4440.07	0.79754	0.000412228
P26885	FKBP2	FKBP prolyl isomerase 2	22.6	26.1	26.2	24.9667	28.2	26.4	22.5	25.7	1.02937	0.739468
P27105	STOM	stomatin	420	451.5	418.5	430	501	546.2	486.4	511.2	1.18884	0.0179614
P27144	AK4	adenylate kinase 4	440.8	418.9	422.7	427.467	513.1	489.8	523.3	508.733	1.19011	0.00247874
P27348	YWHAQ	tyrosine 3-monooxygenase/tryptophan 5-monooxygenase activation protein theta	1620.3	1523.3	1563.7	1569.1	1562.4	1640.9	1601.9	1601.73	1.0208	0.417407
P27635	RPL10	ribosomal protein L10	1432.5	1448	1433.2	1437.9	1278.6	1399.4	1431.6	1369.87	0.952686	0.220053
P27694	RPA1	replication protein A1	922.8	887.6	915.8	908.733	806.9	757	764	775.967	0.853899	0.00218419
P27695	APEX1	apurinic/apyrimidinic endodeoxyribonuclease 1	2150	2345.7	2254.3	2250	2375.3	2134.1	2287.2	2265.53	1.0069	0.871833
P27707	DCK	deoxycytidine kinase	798.6	796.8	797.2	797.533	810.2	823.8	826.7	820.233	1.02846	0.0113539
P27708	CAD	carbamoyl-phosphate synthetase 2, aspartate transcarbamylase, and dihydroorotase	1809.4	1758.2	1837.9	1801.83	1836.1	1871.2	1739.9	1815.73	1.00771	0.775942
P27816	MAP4	microtubule associated protein 4	734.7	783	777	764.9	864.7	770.6	828.9	821.4	1.07387	0.145882
P27824	CANX	calnexin	4278	3979.8	3820.3	4026.03	3586.2	3707.2	3805.9	3699.77	0.918961	0.0928293
P27986	PIK3R1	phosphoinositide-3-kinase regulatory subunit 1	80.7	70.6	84.5	78.6	105.6	124.1	113.1	114.267	1.45377	0.00627545
P28062	PSMB8	proteasome 20S subunit beta 8	739.2	750.6	742.9	744.233	850.3	879.5	902.9	877.567	1.17916	0.0010239
P28066	PSMA5	proteasome 20S subunit alpha 5	2269.5	2314.7	2367	2317.07	2325.9	2351.8	2501.2	2392.97	1.03276	0.284474
P28070	PSMB4	proteasome 20S subunit beta 4	388.8	391.7	418.3	399.6	397.5	369.2	393.5	386.733	0.967801	0.374884
P28072	PSMB6	proteasome 20S subunit beta 6	321.2	316.5	299	312.233	204.8	221.1	196.8	207.567	0.664781	0.000441576
P28331	NDUFS1	NADH:ubiquinone oxidoreductase core subunit S1	1281.9	1312.2	1292	1295.37	1450.7	1501.6	1534	1495.43	1.15445	0.00149639
P28370	SMARCA1	SWI/SNF related, matrix associated, actin dependent regulator of chromatin, subfamily a, member 1	16.4	18.9	19.9	18.4	14.8	13.9	15.2	14.6333	0.79529	0.0274095
P28482	MAPK1	mitogen-activated protein kinase 1	694.8	675.7	730.9	700.467	662.3	636.9	691.8	663.667	0.947464	0.179733
P28702	RXRB	retinoid X receptor beta	213.8	196.6	191.8	200.733	166.2	163.5	170.9	166.867	0.831285	0.00849588
P28799	GRN	granulin precursor	212.5	228.2	236.3	225.667	318.4	254.8	309.2	294.133	1.3034	0.0312492
P28838	LAP3	leucine aminopeptidase 3	1692.5	1803.9	1906	1800.8	1841.7	1942.5	1905	1896.4	1.05309	0.234233
P28907	CD38	CD38 molecule	29.8	23	21.8	24.8667	27.3	26.2	31.2	28.2333	1.13539	0.312617
P29084	GTF2E2	general transcription factor IIE subunit 2	428.5	416.9	409.8	418.4	471.2	492.5	423.8	462.5	1.1054	0.103913
P29144	TPP2	tripeptidyl peptidase 2	1458.2	1397.4	1421.2	1425.6	1288.5	1349.5	1288.2	1308.73	0.918023	0.0123474
P29218	IMPA1	inositol monophosphatase 1	210.1	198	197.9	202	171.8	176.6	144.5	164.3	0.813366	0.0250015
P29350	PTPN6	protein tyrosine phosphatase non-receptor type 6	483.1	477.7	449.8	470.2	499.6	664.5	522.8	562.3	1.19587	0.154602
P29401	TKT	transketolase	5039	5238.1	5463.7	5246.93	5745.6	6224.1	6109.4	6026.37	1.14855	0.0146564
P29466	CASP1	caspase 1	193.2	200.8	182.2	192.067	178.1	211	190.4	193.167	1.00573	0.925237
P29590	PML	PML nuclear body scaffold	29.8	32.3	31.3	31.1333	30.3	28.7	30.1	29.7	0.953961	0.18017
P29692	EEF1D	eukaryotic translation elongation factor 1 delta	2381.6	2240.7	2209.5	2277.27	2034.8	2096.2	2189.3	2106.77	0.92513	0.0699956
P29966	MARCKS	myristoylated alanine rich protein kinase C substrate	257.4	249.8	231.6	246.267	180.5	195.9	215.5	197.3	0.801164	0.0181914
P30038	ALDH4A1	aldehyde dehydrogenase 4 family member A1	92.8	109.5	89.7	97.3333	98.8	80.8	82.1	87.2333	0.896233	0.297981
P30040	ERP29	endoplasmic reticulum protein 29	3684.3	3919.1	3841.3	3814.9	3543.6	3279.2	3342.1	3388.3	0.888175	0.0155517
P30041	PRDX6	peroxiredoxin 6	4201.8	3997.9	4057.1	4085.6	3849.1	3741.8	3654.3	3748.4	0.917466	0.0151364
P30043	BLVRB	biliverdin reductase B	407	397.8	374.7	393.167	494.2	540.3	523.2	519.233	1.32064	0.00158832
P30044	PRDX5	peroxiredoxin 5	2690.8	2621.2	2425.8	2579.27	2612.2	2584.3	2645.9	2614.13	1.01352	0.690091
P30048	PRDX3	peroxiredoxin 3	2198	2223	2171.5	2197.5	2289.6	2268.9	2504.1	2354.2	1.07131	0.110375
P30049	ATP5F1D	ATP synthase F1 subunit delta	1022.4	1025.1	1009.5	1019	1108.6	1016.8	1073.3	1066.23	1.04635	0.157063
P30050	RPL12	ribosomal protein L12	1401.7	1533.9	1479	1471.53	1229.6	1154.2	1141.4	1175.07	0.798532	0.00327973
P30084	ECHS1	enoyl-CoA hydratase, short chain 1	1324.6	1250.4	1207.4	1260.8	1231.6	1312.9	1180.2	1241.57	0.984745	0.728321
P30085	CMPK1	cytidine/uridine monophosphate kinase 1	834.2	882.4	819	845.2	865.7	974.7	875.4	905.267	1.07107	0.205083
P30086	PEBP1	phosphatidylethanolamine binding protein 1	2072.6	2009.4	1961.5	2014.5	2035.7	2185.2	2072.7	2097.87	1.04138	0.206029
P30101	PDIA3	protein disulfide isomerase family A member 3	5575.7	5453.2	5386.7	5471.87	5188.2	5262.5	5273.5	5241.4	0.957882	0.0199853
P30153	PPP2R1A	protein phosphatase 2 scaffold subunit Aalpha	4106.1	3922	4023.1	4017.07	4201.5	4265.9	4141.5	4202.97	1.04628	0.0443428
P30154	PPP2R1B	protein phosphatase 2 scaffold subunit Abeta	178.2	192.8	225	198.667	249.2	273.3	226.8	249.767	1.25721	0.056888
P30405	PPIF	peptidylprolyl isomerase F	1060.4	1067.3	1070.9	1066.2	839.1	839.1	896.2	858.133	0.804852	0.000418214
P30520	ADSS2	adenylosuccinate synthase 2	1596.2	1594.8	1660.6	1617.2	1700.4	1594.2	1599.5	1631.37	1.00876	0.745935
P30533	LRPAP1	LDL receptor related protein associated protein 1	103.3	88.2	90.6	94.0333	88.7	139.5	112.3	113.5	1.20702	0.275022
P30536	TSPO	translocator protein	60.6	53.6	52.8	55.6667	43.8	44.5	42.5	43.6	0.783234	0.00903834
P30626	SRI	sorcin	355.5	385.1	360.2	366.933	360.7	394.8	385	380.167	1.03606	0.388087
P30740	SERPINB1	serpin family B member 1	60.9	51.4	47.6	53.3	79.2	72.6	63.2	71.6667	1.34459	0.0394897
P30825	SLC7A1	solute carrier family 7 member 1	135.3	129.9	144	136.4	121.8	126.4	123.9	124.033	0.909335	0.0457194
P30837	ALDH1B1	aldehyde dehydrogenase 1 family member B1	73.2	84.4	72.7	76.7667	91.7	112.5	101.4	101.867	1.32696	0.0243347
P31040	SDHA	succinate dehydrogenase complex flavoprotein subunit A	3555.2	3640.3	3713.7	3636.4	2946.7	2867.1	2760.2	2858	0.785942	0.000389539
P31146	CORO1A	coronin 1A	5511.5	5451.2	5076.9	5346.53	5732.7	5681.1	5549.4	5654.4	1.05758	0.103448
P31153	MAT2A	methionine adenosyltransferase 2A	1076.1	1093.7	1221.6	1130.47	856.2	599.2	890.4	781.933	0.691691	0.0274368
P31323	PRKAR2B	protein kinase cAMP-dependent type II regulatory subunit beta	26.5	30.9	39.6	32.3333	38	31.9	37.4	35.7667	1.10619	0.470359
P31350	RRM2	ribonucleotide reductase regulatory subunit M2	146.4	158.2	183.3	162.633	121.1	116	134.9	124	0.762451	0.0344556
P31689	DNAJA1	DnaJ heat shock protein family (Hsp40) member A1	642.5	737.9	796	725.467	580.7	640.1	633.5	618.1	0.852003	0.0913996
P31749	AKT1	AKT serine/threonine kinase 1	272	218.9	269.8	253.567	244.1	232.4	240.2	238.9	0.942159	0.453487
P31930	UQCRC1	ubiquinol-cytochrome c reductase core protein 1	745.4	738.7	641.1	708.4	896.3	947.9	912.7	918.967	1.29724	0.00470098
P31939	ATIC	5-aminoimidazole-4-carboxamide ribonucleotide formyltransferase/IMP cyclohydrolase	3487.4	3499.7	3548.6	3511.9	3449.1	3540.4	3688.1	3559.2	1.01347	0.547599
P31942	HNRNPH3	heterogeneous nuclear ribonucleoprotein H3	1075.4	1089.8	1181.5	1115.57	1002.2	1011	1049.8	1021	0.91523	0.0597369
P31943	HNRNPH1	heterogeneous nuclear ribonucleoprotein H1	1953	1951.1	1960.5	1954.87	1856.4	1915.6	1827	1866.33	0.954711	0.0278473
P31946	YWHAB	tyrosine 3-monooxygenase/tryptophan 5-monooxygenase activation protein beta	3892.2	3912	3744.9	3849.7	3750.8	3918.1	3957.6	3875.5	1.0067	0.769947
P31948	STIP1	stress induced phosphoprotein 1	5639.3	5902.2	6063.2	5868.23	6468	6341.5	6614.6	6474.7	1.10335	0.0144104
P31949	S100A11	S100 calcium binding protein A11	1349.7	1489.1	1491.7	1443.5	1791.4	1506.3	1634.9	1644.2	1.13904	0.101786
P32119	PRDX2	peroxiredoxin 2	948.9	828	767.1	848	875.3	932.5	844.1	883.967	1.04241	0.57731
P32322	PYCR1	pyrroline-5-carboxylate reductase 1	1408.5	1268.3	1248.2	1308.33	1318.5	1047	1094.9	1153.47	0.881631	0.188061
P32969	RPL9	ribosomal protein L9	3450	3428.7	3468	3448.9	2934.1	3041.8	2850.9	2942.27	0.853103	0.00085087
P32970	CD70	CD70 molecule	92.3	92.3	97.4	94	118.9	110	102.1	110.333	1.17376	0.0336445
P33176	KIF5B	kinesin family member 5B	1800.7	1792.7	1848.8	1814.07	1963.1	1944.1	2023.3	1976.83	1.08972	0.00533916
P33240	CSTF2	cleavage stimulation factor subunit 2	182.7	304.2	124.2	203.7	214.8	181.1	172.3	189.4	0.929799	0.806229
P33316	DUT	deoxyuridine triphosphatase	1345.7	1438	1454.2	1412.63	1012.1	1046.3	1139.9	1066.1	0.75469	0.00245017
P33991	MCM4	minichromosome maintenance complex component 4	2501.4	2642.2	2710.9	2618.17	2128.8	2199.2	2292.3	2206.77	0.842867	0.00612095
P33992	MCM5	minichromosome maintenance complex component 5	3094.9	3254.3	3406.6	3251.93	2556.4	2474.1	2634.4	2554.97	0.785676	0.00232906
P33993	MCM7	minichromosome maintenance complex component 7	2309.3	2367.7	2391	2356	1987.5	1985	2064.5	2012.33	0.854131	0.000647999
P34810	CD68	CD68 molecule	46	19.2	31.8	32.3333	42.2	28.3	31.1	33.8667	1.04742	0.870549
P34820	BMP8B	bone morphogenetic protein 8b	190.1	180.1	143.9	171.367	201	191.3	197.8	196.7	1.14783	0.151615
P34896	SHMT1	serine hydroxymethyltransferase 1	419.4	384.5	398.3	400.733	360.5	353.3	365.5	359.767	0.897771	0.0189146
P34897	SHMT2	serine hydroxymethyltransferase 2	5226.2	5206.6	5159.8	5197.53	4590.8	4712.4	4661	4654.73	0.895566	0.000177058
P34910	EVI2B	ecotropic viral integration site 2B	120.5	122.5	120.2	121.067	161.9	188.1	182.5	177.5	1.46613	0.00212809
P34932	HSPA4	heat shock protein family A (Hsp70) member 4	3666.5	3802.6	3787.8	3752.3	3902.7	4066.5	4052.7	4007.3	1.06796	0.0198476
P34949	MPI	mannose phosphate isomerase	415.9	431.7	383.3	410.3	580.4	594.4	614.5	596.433	1.45365	0.000427768
P35221	CTNNA1	catenin alpha 1	147.9	140	174.2	154.033	141.5	149.2	142.2	144.3	0.93681	0.411509
P35232	PHB	prohibitin	3155.8	3083.9	3146.1	3128.6	3222.3	3264.1	3120.4	3202.27	1.02355	0.20156
P35237	SERPINB6	serpin family B member 6	75.5	62.2	62.4	66.7	57.2	65	72.1	64.7667	0.971014	0.769121
P35241	RDX	radixin	76.2	75.2	69.9	73.7667	87.2	93.8	93.7	91.5667	1.2413	0.00371253
P35244	RPA3	replication protein A3	60.7	70	60.4	63.7	65.7	71.8	67.9	68.4667	1.07483	0.258396
P35249	RFC4	replication factor C subunit 4	292.4	284.6	335.6	304.2	355.7	339.3	346.3	347.1	1.14103	0.0606166
P35250	RFC2	replication factor C subunit 2	40	41.3	54.7	45.3333	49.9	46.5	48.9	48.4333	1.06838	0.553998
P35251	RFC1	replication factor C subunit 1	433.6	444.1	464.4	447.367	451.5	422.7	417.4	430.533	0.962372	0.293348
P35268	RPL22	ribosomal protein L22	1124.8	1084.8	1050.2	1086.6	997.9	985.9	992.1	991.967	0.912909	0.0123024
P35269	GTF2F1	general transcription factor IIF subunit 1	126.1	149.9	136.6	137.533	153.1	149.4	157.9	153.467	1.11585	0.0948655
P35270	SPR	sepiapterin reductase	354.2	376.6	359.9	363.567	352.8	382.5	402.5	379.267	1.04318	0.380029
P35520	CBS/CBSL	cystathionine beta-synthase	232.2	255.6	235.9	241.233	271.4	280.7	302.9	285	1.18143	0.0208668
P35527	KRT9	keratin 9	155.5	137.8	126.2	139.833	108.9	77.3	97.8	94.6667	0.676996	0.0229513
P35573	AGL	amylo-alpha-1, 6-glucosidase, 4-alpha-glucanotransferase	74.3	65.2	68.6	69.3667	80.2	71.4	83.9	78.5	1.13167	0.115714
P35579	MYH9	myosin heavy chain 9	12946.6	12610.5	12208.3	12588.5	12813.5	13020.2	12982.2	12938.6	1.02782	0.190914
P35580	MYH10	myosin heavy chain 10	128.1	122.2	117	122.433	155.4	158.8	160	158.067	1.29104	0.000518404
P35612	ADD2	adducin 2	21.3	19.1	17	19.1333	22.8	23.2	24.5	23.5	1.22822	0.0313547
P35637	FUS	FUS RNA binding protein	3095.8	3022.6	3012.7	3043.7	3052.4	2767.1	2831.2	2883.57	0.947389	0.150873
P35658	NUP214	nucleoporin 214	501.9	480.3	575	519.067	547	483.4	542.8	524.4	1.01027	0.887071
P35754	GLRX	glutaredoxin	519.5	520.7	488.2	509.467	428.7	436.3	439.5	434.833	0.853507	0.0025573
P35914	HMGCL	3-hydroxy-3-methylglutaryl-CoA lyase	234.9	213.6	180.2	209.567	393.7	439.5	400.6	411.267	1.96246	0.000702563
P35998	PSMC2	proteasome 26S subunit, ATPase 2	2061.7	2123.7	2100.5	2095.3	1965	2130.5	2112.4	2069.3	0.987591	0.663527
P36222	CHI3L1	chitinase 3 like 1	413.7	358.4	331.6	367.9	148.6	150.8	157.7	152.367	0.414152	0.000896189
P36404	ARL2	ADP ribosylation factor like GTPase 2	432.6	493.8	475.3	467.233	493.3	506.9	500.2	500.133	1.07041	0.150672
P36405	ARL3	ADP ribosylation factor like GTPase 3	515.2	527.5	512.7	518.467	492.9	512.7	522.5	509.367	0.982448	0.407162
P36406	TRIM23	tripartite motif containing 23	337.9	378.6	352.2	356.233	415.2	330.4	392.9	379.5	1.06531	0.453323
P36507	MAP2K2	mitogen-activated protein kinase kinase 2	177.8	210.8	199.8	196.133	276.9	298.8	287.9	287.867	1.46771	0.00137399
P36542	ATP5F1C	ATP synthase F1 subunit gamma	2824.6	2718.9	2632.8	2725.43	2782.1	2618.1	2693	2697.73	0.989836	0.723495
P36543	ATP6V1E1	ATPase H+ transporting V1 subunit E1	624.9	621.3	582.9	609.7	593.5	611.2	629.4	611.367	1.00273	0.926497
P36551	CPOX	coproporphyrinogen oxidase	156.1	146.3	116.1	139.5	174.3	163.5	174.7	170.833	1.22461	0.0674858
P36578	RPL4	ribosomal protein L4	3895.6	3935.1	3892.8	3907.83	3367.9	3462.9	3514.7	3448.5	0.882458	0.000523626
P36639	NUDT1	nudix hydrolase 1	199.7	174.6	187.1	187.133	164.8	146.4	190.4	167.2	0.893481	0.245848
P36871	PGM1	phosphoglucomutase 1	2280.7	2325.8	2249.6	2285.37	2285.6	2277.9	2243.2	2268.9	0.992795	0.556247
P36873	PPP1CC	protein phosphatase 1 catalytic subunit gamma	1825.1	1818.8	1786.2	1810.03	1810.3	1867.4	1933.3	1870.33	1.03331	0.183358
P36915	GNL1	G protein nucleolar 1 (putative)	100.6	106.1	91.7	99.4667	93.3	110	101.8	101.7	1.02245	0.744372
P36954	POLR2I	RNA polymerase II subunit I	87.6	88.6	88.2	88.1333	87.6	77.3	81.2	82.0333	0.930787	0.113207
P36957	DLST	dihydrolipoamide S-succinyltransferase	865.2	923.1	919.2	902.5	971.3	829	826.5	875.6	0.970194	0.628215
P37108	SRP14	signal recognition particle 14	785.9	815.9	771.6	791.133	894.9	853.8	792.1	846.933	1.07053	0.162136
P37235	HPCAL1	hippocalcin like 1	50.5	38.6	38.5	42.5333	49.2	47.8	51.5	49.5	1.16379	0.16666
P37802	TAGLN2	transgelin 2	2646	2865.1	2856.9	2789.33	3299.6	3010.9	3037.4	3115.97	1.1171	0.0489252
P37837	TALDO1	transaldolase 1	5214.7	5215.2	5057.2	5162.37	4627.5	4539	4458.8	4541.77	0.879784	0.000979302
P38117	ETFB	electron transfer flavoprotein subunit beta	625.8	611.2	558.2	598.4	620	607.6	636.1	621.233	1.03816	0.360518
P38159	RBMX	RNA binding motif protein X-linked	1607.6	1582.5	1600.9	1597	1494.4	1504	1354.6	1451	0.908579	0.0404108
P38432	COIL	coilin	51.4	56.8	60.1	56.1	51.2	44.5	43.8	46.5	0.828877	0.0502254
P38606	ATP6V1A	ATPase H+ transporting V1 subunit A	1013.9	967.7	957.6	979.733	937.6	954.5	957.8	949.967	0.969618	0.181494
P38646	HSPA9	heat shock protein family A (Hsp70) member 9	7573.7	7653.3	7586	7604.33	6489.1	6628.7	6368.4	6495.4	0.854171	0.000150735
P38919	EIF4A3	eukaryotic translation initiation factor 4A3	1273.2	1266.6	1280.7	1273.5	1397.2	1440.8	1470	1436	1.1276	0.00165403
P39019	RPS19	ribosomal protein S19	3369.6	3413.4	3241.9	3341.63	2863.6	2965.4	2969.2	2932.73	0.877635	0.00273629
P39023	RPL3	ribosomal protein L3	2499.2	2614.1	2653.4	2588.9	2275.2	2137.8	2076.7	2163.23	0.83558	0.00469487
P39656	DDOST	dolichyl-diphosphooligosaccharide--protein glycosyltransferase non-catalytic subunit	2076.6	2041.8	2065.7	2061.37	1840.6	1829.8	1850.9	1840.43	0.892822	5.03119e-05
P39687	ANP32A	acidic nuclear phosphoprotein 32 family member A	2076.7	2061.8	1955.4	2031.3	2318.9	2150.2	2258.2	2242.43	1.10394	0.0276804
P39748	FEN1	flap structure-specific endonuclease 1	1263.8	1291.4	1203.3	1252.83	1253.9	1391.6	1412.8	1352.77	1.07977	0.14998
P40121	CAPG	capping actin protein, gelsolin like	441.3	424.4	409.9	425.2	551.1	651.3	631	611.133	1.43728	0.00431689
P40222	TXLNA	taxilin alpha	104.7	160.9	134.7	133.433	167.5	180.8	181.7	176.667	1.32401	0.0624814
P40227	CCT6A	chaperonin containing TCP1 subunit 6A	5564.3	5664.2	5532.9	5587.13	5149.5	5483.2	5254.6	5295.77	0.94785	0.0516627
P40306	PSMB10	proteasome 20S subunit beta 10	548.9	595.7	581.9	575.5	666.2	699.6	745.3	703.7	1.22276	0.00875518
P40429	RPL13A	ribosomal protein L13a	2215	2271.6	2279.2	2255.27	1772.9	1765.5	1598.3	1712.23	0.759215	0.00085248
P40616	ARL1	ADP ribosylation factor like GTPase 1	439.9	356.8	420.7	405.8	281	270.3	242.3	264.533	0.651881	0.00693154
P40763	STAT3	signal transducer and activator of transcription 3	883.2	803.6	843.2	843.333	747.3	752.6	782.9	760.933	0.902292	0.0319898
P40818	USP8	ubiquitin specific peptidase 8	275.2	292	305.6	290.933	319.4	322.9	341.5	327.933	1.12718	0.0294264
P40855	PEX19	peroxisomal biogenesis factor 19	87.4	92	94.5	91.3	131.5	108.3	110.8	116.867	1.28003	0.0286703
P40925	MDH1	malate dehydrogenase 1	7067	6681.2	6178	6642.07	5923	5893.2	6148.7	5988.3	0.901572	0.0724593
P40926	MDH2	malate dehydrogenase 2	6073.7	6296.4	5969.3	6113.13	6448.3	6920.8	6764.5	6711.2	1.09783	0.024117
P40937	RFC5	replication factor C subunit 5	374.6	423.1	418.9	405.533	453.5	414.2	444.6	437.433	1.07866	0.17809
P40938	RFC3	replication factor C subunit 3	81.2	75.4	72.1	76.2333	82.1	85.3	85.3	84.2333	1.10494	0.0492295
P40939	HADHA	hydroxyacyl-CoA dehydrogenase trifunctional multienzyme complex subunit alpha	6216.2	6038	6001.4	6085.2	6347.6	6096.6	6036	6160.07	1.0123	0.55444
P41091	EIF2S3	eukaryotic translation initiation factor 2 subunit gamma	616.2	546.3	642	601.5	608.9	568	564.1	580.333	0.96481	0.544199
P41208	CETN2	centrin 2	269.4	279.9	258.1	269.133	292.7	259.6	289.8	280.7	1.04298	0.400739
P41214	EIF2D	eukaryotic translation initiation factor 2D	128.5	131.5	126.1	128.7	141.1	156.6	160.8	152.833	1.18752	0.0175687
P41223	BUD31	BUD31 homolog	307.8	297.1	303.8	302.9	275.7	215.6	269.4	253.567	0.83713	0.0631075
P41226	UBA7	ubiquitin like modifier activating enzyme 7	80.7	93.2	81.1	85	96.9	109.8	120.3	109	1.28235	0.0386652
P41227	NAA10	N-alpha-acetyltransferase 10, NatA catalytic subunit	627.4	701.6	700.2	676.4	574.2	590.5	558.1	574.267	0.849005	0.0176293
P41240	CSK	C-terminal Src kinase	295.4	268.9	249.6	271.3	299.9	313.7	301.6	305.067	1.12446	0.0729718
P41252	IARS1	isoleucyl-tRNA synthetase 1	2373.9	2206.5	2216.9	2265.77	2495.7	2526.4	2562.7	2528.27	1.11585	0.010303
P41567	EIF1	eukaryotic translation initiation factor 1	295.2	332.7	360.9	329.6	309.6	319.6	337.6	322.267	0.977751	0.741235
P42126	ECI1	enoyl-CoA delta isomerase 1	767.6	755.2	745.4	756.067	1030.2	1015.5	1108.7	1051.47	1.39071	0.000568965
P42166	TMPO	thymopoietin	167.3	183.8	176.6	175.9	178.9	168.6	149.7	165.733	0.942202	0.357864
P42167	TMPO	thymopoietin	1102	1081.7	1048.3	1077.33	1133.2	1216.3	1154.9	1168.13	1.08428	0.0366276
P42224	STAT1	signal transducer and activator of transcription 1	967.2	928.2	927.2	940.867	1141.8	1156	1228.1	1175.3	1.24917	0.00140855
P42285	MTREX	Mtr4 exosome RNA helicase	544.3	549.1	586.3	559.9	589.9	624.9	642.3	619.033	1.10561	0.0437776
P42331	ARHGAP25	Rho GTPase activating protein 25	83.1	75.3	78.9	79.1	95.6	70.5	63.5	76.5333	0.967552	0.810141
P42345	MTOR	mechanistic target of rapamycin kinase	497.4	529.6	498.3	508.433	507.4	540	515.9	521.1	1.02491	0.428771
P42356	PI4KA	phosphatidylinositol 4-kinase alpha	34.6	35.4	38.5	36.1667	35.8	35	40.5	37.1	1.02581	0.677945
P42566	EPS15	epidermal growth factor receptor pathway substrate 15	96	101.2	79.8	92.3333	96	105	120	107	1.15884	0.198047
P42574	CASP3	caspase 3	124.8	117.6	130.7	124.367	139.3	152	134.1	141.8	1.14018	0.0557675
P42694	HELZ	helicase with zinc finger	44.6	41.6	42.4	42.8667	45.3	51.2	52.9	49.8	1.16174	0.0485419
P42695	NCAPD3	non-SMC condensin II complex subunit D3	209.9	173.7	222	201.867	211.9	203.6	184.5	200	0.990753	0.916003
P42696	RBM34	RNA binding motif protein 34	288	320	342.4	316.8	394	415.8	413.7	407.833	1.28735	0.00617473
P42765	ACAA2	acetyl-CoA acyltransferase 2	527.8	557.5	540	541.767	687	678.7	711	692.233	1.27773	0.000314924
P42766	RPL35	ribosomal protein L35	350.9	314.8	327.4	331.033	349.4	341.5	342.6	344.5	1.04068	0.282852
P42768	WAS	WASP actin nucleation promoting factor	165.1	162.1	154.6	160.6	159	146.5	136.4	147.3	0.917186	0.140241
P42773	CDKN2C	cyclin dependent kinase inhibitor 2C	100.7	100.6	104.7	102	97.3	98.4	82.5	92.7333	0.90915	0.155383
P43007	SLC1A4	solute carrier family 1 member 4	131.5	133.6	157.8	140.967	126.1	121.1	116.6	121.267	0.860251	0.0905979
P43155	CRAT	carnitine O-acetyltransferase	230.9	225.9	218	224.933	240	243.7	214.7	232.8	1.03497	0.469488
P43246	MSH2	mutS homolog 2	960.6	998.6	1040.8	1000	959.5	982.2	963.4	968.367	0.968367	0.261221
P43304	GPD2	glycerol-3-phosphate dehydrogenase 2	727	657.5	749.6	711.367	627.2	569.7	587	594.633	0.835903	0.0229879
P43405	SYK	spleen associated tyrosine kinase	31.5	28.9	24.7	28.3667	26.8	30.2	26.6	27.8667	0.982374	0.838525
P43487	RANBP1	RAN binding protein 1	1032.7	1060.6	1106.3	1066.53	1139.7	1143.4	1150.1	1144.4	1.07301	0.0228858
P43686	PSMC4	proteasome 26S subunit, ATPase 4	1805.6	1847.3	1836.4	1829.77	1727.5	1603	1762.3	1697.6	0.927769	0.0571935
P43897	TSFM	Ts translation elongation factor, mitochondrial	175.7	180.2	206.4	187.433	192.3	162.6	198.8	184.567	0.984706	0.854785
P45877	PPIC	peptidylprolyl isomerase C	34.2	35.2	26.3	31.9	23.5	24.7	25.8	24.6667	0.77325	0.0666927
P45880	VDAC2	voltage dependent anion channel 2	2088.9	2036.6	2058.1	2061.2	2200.4	2057.7	1982.9	2080.33	1.00928	0.784976
P45973	CBX5	chromobox 5	1320.9	1253.2	1223.2	1265.77	1201.4	1140.8	1242.4	1194.87	0.943987	0.161181
P45974	USP5	ubiquitin specific peptidase 5	1378.6	1327.2	1326.9	1344.23	1357.9	1324.8	1352.1	1344.93	1.00052	0.973738
P45984	MAPK9	mitogen-activated protein kinase 9	69.7	69.8	59.8	66.4333	70.2	85.4	79.7	78.4333	1.18063	0.096096
P45985	MAP2K4	mitogen-activated protein kinase kinase 4	203.5	186.7	198.7	196.3	200.3	203.6	208.4	204.1	1.03974	0.230642
P46013	MKI67	marker of proliferation Ki-67	1679.2	1715.9	1724.6	1706.57	1352.2	1265	1392.7	1336.63	0.783229	0.000771935
P46060	RANGAP1	Ran GTPase activating protein 1	547.3	577	650.9	591.733	438.7	462.4	457.1	452.733	0.765097	0.0117368
P46063	RECQL	RecQ like helicase	221.3	222.9	233.5	225.9	278.3	280.7	278.3	279.1	1.2355	0.000169053
P46087	NOP2	NOP2 nucleolar protein	121.7	135.4	133.2	130.1	133.7	143.8	124.1	133.867	1.02895	0.623777
P46100	ATRX	ATRX chromatin remodeler	122.4	112.3	120.2	118.3	109.1	124.3	124.6	119.333	1.00873	0.870899
P46108	CRK	CRK proto-oncogene, adaptor protein	33.8	36.3	33.1	34.4	33.4	19.5	17.3	23.4	0.680233	0.0987503
P46109	CRKL	CRK like proto-oncogene, adaptor protein	500.7	555.8	518.9	525.133	649.5	557.8	565.8	591.033	1.12549	0.120607
P46459	NSF	N-ethylmaleimide sensitive factor, vesicle fusing ATPase	3461.5	3403.3	3445.4	3436.73	3490.1	3661.3	3525.8	3559.07	1.0356	0.0900079
P46734	MAP2K3	mitogen-activated protein kinase kinase 3	66.1	65.2	67.6	66.3	52.7	56.2	50.9	53.2667	0.803419	0.00157757
P46778	RPL21	ribosomal protein L21	761.6	817.8	845.6	808.333	806.7	815.3	824	815.333	1.00866	0.794997
P46779	RPL28	ribosomal protein L28	1220.4	1320	1305.5	1281.97	1293.1	1332.9	1270.2	1298.73	1.01308	0.666181
P46781	RPS9	ribosomal protein S9	2764.8	2712.6	2713.7	2730.37	2100.2	2073.2	2008.9	2060.77	0.754758	3.11728e-05
P46783	RPS10	ribosomal protein S10	3376.6	3446.8	3540.1	3454.5	3258.2	3196.4	3405.1	3286.57	0.951387	0.0974463
P46821	MAP1B	microtubule associated protein 1B	540.9	557.4	641.9	580.067	746	735.4	761.7	747.7	1.28899	0.00648994
P46939	UTRN	utrophin	161.5	66.1	70	99.2	74.6	93.1	75.8	81.1667	0.818212	0.600283
P46940	IQGAP1	IQ motif containing GTPase activating protein 1	8428.5	8102.2	8332.9	8287.87	9021.8	8630.4	8703.7	8785.3	1.06002	0.0321681
P46976	GYG1	glycogenin 1	267.3	251.3	286.3	268.3	278.2	313.7	283.9	291.933	1.08809	0.189062
P46977	STT3A	STT3 oligosaccharyltransferase complex catalytic subunit A	811.8	588.8	697.8	699.467	524	508.1	477.8	503.3	0.719548	0.0406712
P47755	CAPZA2	capping actin protein of muscle Z-line subunit alpha 2	21.4	20	20.6	20.6667	21.5	24.1	22.6	22.7333	1.1	0.0731437
P47813	EIF1AX	eukaryotic translation initiation factor 1A X-linked	535.9	521.8	568.7	542.133	523.1	459.3	517.7	500.033	0.922344	0.163541
P47897	QARS1	glutaminyl-tRNA synthetase 1	1551.5	1552.1	1575.1	1559.57	1521.6	1545.8	1504	1523.8	0.977066	0.067849
P47985	UQCRFS1	ubiquinol-cytochrome c reductase, Rieske iron-sulfur polypeptide 1	712.1	740.1	677.9	710.033	756	783.3	801.3	780.2	1.09882	0.0345877
P47989	XDH	xanthine dehydrogenase	48.8	47.3	47.4	47.8333	29.4	39.3	31	33.2333	0.694774	0.00930718
P48047	ATP5PO	ATP synthase peripheral stalk subunit OSCP	1923.7	1932.5	1826	1894.07	1828.2	1980.1	1943.9	1917.4	1.01232	0.703848
P48059	LIMS1	LIM zinc finger domain containing 1	37.7	35	35.1	35.9333	35.2	34.9	47.2	39.1	1.08813	0.48758
P48147	PREP	prolyl endopeptidase	3210.7	3199.8	3171.3	3193.93	3178.5	3385.3	3352	3305.27	1.03486	0.162781
P48163	ME1	malic enzyme 1	229.8	229.2	235.4	231.467	271.9	310.6	295.8	292.767	1.26483	0.00586322
P48426	PIP4K2A	phosphatidylinositol-5-phosphate 4-kinase type 2 alpha	183.9	175.3	173.3	177.5	203.1	171.9	209.3	194.767	1.09728	0.224237
P48444	ARCN1	archain 1	2621.8	2549.3	2661.4	2610.83	2621	2639	2581.5	2613.83	1.00115	0.939198
P48449	LSS	lanosterol synthase	335.5	346	365.3	348.933	221.7	222	239.3	227.667	0.652465	0.000319583
P48507	GCLM	glutamate-cysteine ligase modifier subunit	66.1	93	76.2	78.4333	67.5	89.3	88.8	81.8667	1.04377	0.763058
P48556	PSMD8	proteasome 26S subunit, non-ATPase 8	552	612.3	587	583.767	563.6	597.6	582.8	581.333	0.995832	0.909311
P48595	SERPINB10	serpin family B member 10	17.3	20	18.8	18.7	16.3	7.4	13.4	12.3667	0.661319	0.08149
P48634	PRRC2A	proline rich coiled-coil 2A	1119	1067.6	1045.8	1077.47	1170.4	1288.1	1343.6	1267.37	1.17625	0.0267121
P48637	GSS	glutathione synthetase	1045.4	980.7	979.5	1001.87	942.7	873.2	920	911.967	0.910268	0.0395844
P48643	CCT5	chaperonin containing TCP1 subunit 5	5756.1	5732.4	5773.4	5753.97	5306.7	5073.7	5200.3	5193.57	0.902606	0.00120808
P48651	PTDSS1	phosphatidylserine synthase 1	56.3	99.9	72.5	76.2333	108.4	97.2	117.2	107.6	1.41146	0.0882333
P48723	HSPA13	heat shock protein family A (Hsp70) member 13	195.4	222.2	239.9	219.167	189.6	182.8	204.3	192.233	0.87711	0.134925
P48735	IDH2	isocitrate dehydrogenase (NADP(+)) 2	4931.3	4689.9	4482.7	4701.3	4691.2	4498.7	4744.1	4644.67	0.987954	0.724143
P48739	PITPNB	phosphatidylinositol transfer protein beta	275.3	299.3	292	288.867	245	244.1	248.7	245.933	0.851373	0.0040555
P48960	ADGRE5	adhesion G protein-coupled receptor E5	82.6	88.5	103.2	91.4333	122.8	120.2	123.2	122.067	1.33503	0.00779725
P49005	POLD2	DNA polymerase delta 2, accessory subunit	303.3	290.1	293.7	295.7	301.4	317.6	293	304	1.02807	0.36997
P49189	ALDH9A1	aldehyde dehydrogenase 9 family member A1	681.6	717.5	676.7	691.933	730	674.2	704.1	702.767	1.01566	0.627152
P49207	RPL34	ribosomal protein L34	1683.2	1742.5	1674.5	1700.07	1395.2	1400.4	1219.7	1338.43	0.787283	0.00459316
P49247	RPIA	ribose 5-phosphate isomerase A	64.5	56.2	67.3	62.6667	80.5	73.8	76.5	76.9333	1.22766	0.0208988
P49257	LMAN1	lectin, mannose binding 1	728.1	705.7	648.4	694.067	579.1	590.4	562.9	577.467	0.832005	0.00961058
P49321	NASP	nuclear autoantigenic sperm protein	4338.6	4445.4	4569.8	4451.27	3875.1	3521.8	3562.5	3653.13	0.820695	0.00357548
P49327	FASN	fatty acid synthase	6606.3	6956.8	7665.9	7076.33	5093.5	5392	5426.1	5303.87	0.749522	0.00574523
P49354	FNTA	farnesyltransferase, CAAX box, alpha	220.9	221.8	197	213.233	209.8	233.8	228	223.867	1.04987	0.383463
P49356	FNTB	farnesyltransferase, CAAX box, beta	100.1	87.7	88	91.9333	94.2	98.7	89.9	94.2667	1.02538	0.652971
P49366	DHPS	deoxyhypusine synthase	156.8	169	164	163.267	199.3	209	197.9	202.067	1.23765	0.00145471
P49368	CCT3	chaperonin containing TCP1 subunit 3	6090.1	6346.6	6218	6218.23	5902	6181.6	6200.6	6094.73	0.980139	0.36743
P49406	MRPL19	mitochondrial ribosomal protein L19	27.3	32.9	32.5	30.9	19	26.3	19	21.4333	0.693635	0.0353414
P49407	ARRB1	arrestin beta 1	109.1	126.3	125.9	120.433	143.6	124.6	109.9	126.033	1.0465	0.645669
P49411	TUFM	Tu translation elongation factor, mitochondrial	4318	4397.3	4395.3	4370.2	4410.1	4311.4	4616.5	4446	1.01734	0.463461
P49454	CENPF	centromere protein F	47.8	44.3	44.9	45.6667	18.4	19.7	12.9	17	0.372263	0.000258196
P49458	SRP9	signal recognition particle 9	1006.2	932.4	914.7	951.1	1070.9	962.9	947.6	993.8	1.0449	0.422728
P49459	UBE2A	ubiquitin conjugating enzyme E2 A	9.8	15.2	14.6	13.2	13.1	16.4	16.9	15.4667	1.17172	0.337802
P49715	CEBPA	CCAAT enhancer binding protein alpha	97.1	77.7	103.4	92.7333	73.6	51.1	46.3	57	0.614666	0.0353009
P49720	PSMB3	proteasome 20S subunit beta 3	358.3	349.1	368.6	358.667	375	333.8	336.3	348.367	0.971283	0.516076
P49721	PSMB2	proteasome 20S subunit beta 2	206.9	216.4	216.4	213.233	194.1	195.9	214.8	201.6	0.945443	0.188104
P49736	MCM2	minichromosome maintenance complex component 2	3415.7	3546.1	3614.2	3525.33	2729.3	2771.7	2789.3	2763.43	0.783879	0.000234781
P49748	ACADVL	acyl-CoA dehydrogenase very long chain	2362.1	2182	2089.8	2211.3	2398.7	2309.3	2355.1	2354.37	1.0647	0.163831
P49750	YLPM1	YLP motif containing 1	222.9	236.4	232.5	230.6	237.6	241.5	253.6	244.233	1.05912	0.095278
P49755	TMED10	transmembrane p24 trafficking protein 10	1727.3	1786.2	1596.9	1703.47	1614.4	1771.2	1682.2	1689.27	0.991664	0.853347
P49756	RBM25	RNA binding motif protein 25	768.9	743.9	800.2	771	773.7	794.2	774.1	780.667	1.01254	0.61277
P49770	EIF2B2	eukaryotic translation initiation factor 2B subunit beta	168.3	197.3	176.6	180.733	182.4	193	202.2	192.533	1.06529	0.317792
P49773	HINT1	histidine triad nucleotide binding protein 1	294	330.9	282.9	302.6	245.6	265.4	237.8	249.6	0.824851	0.0335705
P49792	RANBP2	RAN binding protein 2	815.8	863.3	856.9	845.333	797.9	824.2	810.1	810.733	0.959069	0.107148
P49903	SEPHS1	selenophosphate synthetase 1	344.4	349.1	373	355.5	358.1	379.7	381.2	373	1.04923	0.205255
P49915	GMPS	guanine monophosphate synthase	2088	2119.3	2158.9	2122.07	1988.3	1963.9	1922.5	1958.23	0.922795	0.00431214
P49959	MRE11	MRE11 homolog, double strand break repair nuclease	157.8	151.1	152.3	153.733	161.8	150	151.6	154.467	1.00477	0.870853
P50135	HNMT	histamine N-methyltransferase	40.7	36	41.6	39.4333	52.3	42.5	48.5	47.7667	1.21133	0.0670966
P50148	GNAQ	G protein subunit alpha q	100.3	81.6	81.2	87.7	74.2	69.6	64.3	69.3667	0.790954	0.0570187
P50213	IDH3A	isocitrate dehydrogenase (NAD(+)) 3 catalytic subunit alpha	386.4	403.6	400.7	396.9	401.3	376.9	401.5	393.233	0.990762	0.725824
P50225	SULT1A1	sulfotransferase family 1A member 1	667.2	685	705	685.733	696.8	699.1	738.7	711.533	1.03762	0.213135
P50238	CRIP1	cysteine rich protein 1	820.1	848.1	848.4	838.867	890.1	578.6	835.3	768	0.915521	0.503324
P50395	GDI2	GDP dissociation inhibitor 2	4664	4547.7	4559	4590.23	4798.5	4727.3	4903	4809.6	1.04779	0.0253598
P50416	CPT1A	carnitine palmitoyltransferase 1A	697.8	677.7	706.7	694.067	570.3	567.2	548.6	562.033	0.809769	0.000269424
P50452	SERPINB8	serpin family B member 8	744.8	848	921.7	838.167	978.7	1003.3	944.1	975.367	1.16369	0.0642502
P50454	SERPINH1	serpin family H member 1	749.1	917.4	947.6	871.367	1043.4	1071.1	1076.9	1063.8	1.22084	0.0371668
P50502	ST13	ST13 Hsp70 interacting protein	1695.4	1610	1731.3	1678.9	1773	1603.3	1569.9	1648.73	0.982032	0.69847
P50552	VASP	vasodilator stimulated phosphoprotein	691.3	666.5	535.5	631.1	618.1	637	634.2	629.767	0.997887	0.979465
P50570	DNM2	dynamin 2	1627.7	1634.9	1643.7	1635.43	1775.2	1850.2	1807.5	1810.97	1.10733	0.00138583
P50583	NUDT2	nudix hydrolase 2	89.1	85.3	76.8	83.7333	90.1	98.5	93	93.8667	1.12102	0.0822786
P50748	KNTC1	kinetochore associated 1	13.5	6.1	19.2	12.9333	12.5	12.6	15	13.3667	1.03351	0.916439
P50749	RASSF2	Ras association domain family member 2	163.8	177.8	187.3	176.3	160.7	158.9	178.3	165.967	0.941388	0.324815
P50897	PPT1	palmitoyl-protein thioesterase 1	2183.2	2251.2	2120.8	2185.07	1846.2	1991.3	1963.7	1933.73	0.884977	0.0125232
P50914	RPL14	ribosomal protein L14	1887	1900.6	1819.3	1868.97	1725.3	1880.2	1724.9	1776.8	0.950686	0.184154
P50990	CCT8	chaperonin containing TCP1 subunit 8	8707.3	8893.3	8875.9	8825.5	8278.6	8383.3	8408.2	8356.7	0.946881	0.00278048
P50991	CCT4	chaperonin containing TCP1 subunit 4	5219.3	5454.5	5485.8	5386.53	4922.2	4658.5	4907.1	4829.27	0.896544	0.00968546
P50995	ANXA11	annexin A11	1597.5	1557.2	1412	1522.23	1285.6	1327.1	1337.9	1316.87	0.865089	0.0247177
P51003	PAPOLA	poly(A) polymerase alpha	625.4	629.2	674.9	643.167	496	498.6	511.6	502.067	0.780617	0.00105553
P51116	FXR2	FMR1 autosomal homolog 2	89.9	94.3	89.4	91.2	96.1	94.6	89.2	93.3	1.02303	0.46619
P51148	RAB5C	RAB5C, member RAS oncogene family	1071.4	1008	1062.6	1047.33	1118.9	1166.5	1072.6	1119.33	1.06875	0.0986741
P51149	RAB7A	RAB7A, member RAS oncogene family	2674.2	2561.7	2526.5	2587.47	2665.5	2756.3	2699.8	2707.2	1.04627	0.0819565
P51159	RAB27A	RAB27A, member RAS oncogene family	265	241.2	239.1	248.433	224.9	240.2	254.4	239.833	0.965383	0.509761
P51398	DAP3	death associated protein 3	22.1	23.3	27	24.1333	29.6	27.3	28.9	28.6	1.18508	0.0513638
P51531	SMARCA2	SWI/SNF related, matrix associated, actin dependent regulator of chromatin, subfamily a, member 2	264.7	250.7	257.9	257.767	268.7	267	272.9	269.533	1.04565	0.0557687
P51532	SMARCA4	SWI/SNF related, matrix associated, actin dependent regulator of chromatin, subfamily a, member 4	53	49.8	49.7	50.8333	49	46	52.1	49.0333	0.96459	0.433144
P51570	GALK1	galactokinase 1	771.7	817.8	708.8	766.1	821.8	901.2	853.1	858.7	1.12087	0.0771149
P51571	SSR4	signal sequence receptor subunit 4	158.3	171.6	160.4	163.433	122.5	110.2	102.7	111.8	0.684071	0.00189519
P51572	BCAP31	B cell receptor associated protein 31	1144.6	1120.8	1142.1	1135.83	1048.8	1012.6	992	1017.8	0.896082	0.0029371
P51580	TPMT	thiopurine S-methyltransferase	36.4	38.7	42.2	39.1	20.6	36.2	27.3	28.0333	0.716965	0.0834209
P51610	HCFC1	host cell factor C1	363.6	376	351.5	363.7	399	422.7	410.3	410.667	1.12914	0.00882662
P51648	ALDH3A2	aldehyde dehydrogenase 3 family member A2	45.7	45.7	50	47.1333	49.3	47.9	41.1	46.1	0.978076	0.740444
P51665	PSMD7	proteasome 26S subunit, non-ATPase 7	969	939	1039	982.333	924.9	847	893.3	888.4	0.904377	0.0653597
P51692	STAT5B	signal transducer and activator of transcription 5B	138.1	131.5	137.2	135.6	151.8	163.9	163.3	159.667	1.17748	0.00564495
P51784	USP11	ubiquitin specific peptidase 11	47	55.5	68	56.8333	56.6	53.7	56.6	55.6333	0.978886	0.855383
P51798	CLCN7	chloride voltage-gated channel 7	39.7	40.7	38	39.4667	45.5	55.7	40	47.0667	1.19257	0.178718
P51809	VAMP7	vesicle associated membrane protein 7	245.2	251.1	236.6	244.3	255.2	257.1	263.1	258.467	1.05799	0.04285
P51858	HDGF	heparin binding growth factor	993.4	993.9	966.4	984.567	1092.2	896.7	1135.7	1041.53	1.05786	0.484661
P51970	NDUFA8	NADH:ubiquinone oxidoreductase subunit A8	147.7	160.4	166.5	158.2	143.8	141	141.9	142.233	0.899073	0.0463069
P51991	HNRNPA3	heterogeneous nuclear ribonucleoprotein A3	864.3	826.7	776.3	822.433	1060.7	1016.7	1015.9	1031.1	1.25372	0.00210221
P52209	PGD	phosphogluconate dehydrogenase	5679	5950.5	5551.1	5726.87	4482	4413.7	4626.6	4507.43	0.787068	0.00079563
P52272	HNRNPM	heterogeneous nuclear ribonucleoprotein M	4395.4	4443	4483.6	4440.67	4036.7	4097.6	3865.5	3999.93	0.900751	0.00399003
P52292	KPNA2	karyopherin subunit alpha 2	548.4	611.9	723	627.767	343.6	371	390.6	368.4	0.586842	0.00798014
P52294	KPNA1	karyopherin subunit alpha 1	78.1	59.2	30.3	55.8667	138.3	173.6	164.3	158.733	2.84129	0.00414847
P52298	NCBP2	nuclear cap binding protein subunit 2	58.6	74.9	85.9	73.1333	84.9	65.2	55.3	68.4667	0.93619	0.712022
P52306	RAP1GDS1	Rap1 GTPase-GDP dissociation stimulator 1	484	473.4	427.2	461.533	655.2	764.2	775.6	731.667	1.5853	0.00304548
P52565	ARHGDIA	Rho GDP dissociation inhibitor alpha	448.8	425.2	430	434.667	417.8	436.2	433	429	0.986963	0.570012
P52566	ARHGDIB	Rho GDP dissociation inhibitor beta	2180.8	2102.2	1931.7	2071.57	2052.5	2239.5	2309.2	2200.4	1.06219	0.291832
P52597	HNRNPF	heterogeneous nuclear ribonucleoprotein F	1562.9	1588.2	1536.8	1562.63	1705.9	1793.2	1660.2	1719.77	1.10056	0.0196987
P52655	GTF2A1	general transcription factor IIA subunit 1	74.7	59.3	66.7	66.9	80.1	81.7	83.5	81.7667	1.22222	0.0309457
P52657	GTF2A2	general transcription factor IIA subunit 2	52.4	48.3	47.8	49.5	40	45.9	47.7	44.5333	0.899663	0.144577
P52701	MSH6	mutS homolog 6	988.2	990.7	1015.2	998.033	980.2	1038	1049.7	1022.63	1.02465	0.347776
P52732	KIF11	kinesin family member 11	176.2	145.8	205.6	175.867	192.8	210	167.4	190.067	1.08074	0.540381
P52735	VAV2	vav guanine nucleotide exchange factor 2	22.9	16.6	17.3	18.9333	33	32.1	27.4	30.8333	1.62852	0.0108114
P52788	SMS	spermine synthase	385.3	345	353.8	361.367	351.1	346.4	365.1	354.2	0.980168	0.622647
P52815	MRPL12	mitochondrial ribosomal protein L12	483.1	466.6	482	477.233	483.8	485.5	503.3	490.867	1.02857	0.171765
P52888	THOP1	thimet oligopeptidase 1	535	494.8	533.1	520.967	560.7	549.1	577.4	562.4	1.07953	0.0552029
P52895	AKR1C1/AKR1C2	aldo-keto reductase family 1 member C2	1342.2	1040.2	815.8	1066.07	1127.1	1147.5	1209.4	1161.33	1.08936	0.57086
P52907	CAPZA1	capping actin protein of muscle Z-line subunit alpha 1	961.2	943.3	930.4	944.967	940.7	949.4	986	958.7	1.01453	0.452131
P52948	NUP98	nucleoporin 98 and 96 precursor	506.5	531.2	563.2	533.633	543.6	548.9	556.8	549.767	1.03023	0.392682
P53004	BLVRA	biliverdin reductase A	1268.2	1273.4	1293.2	1278.27	1717.2	1729.9	1860.3	1769.13	1.38401	0.000450288
P53007	SLC25A1	solute carrier family 25 member 1	1236.1	1124.4	1108.5	1156.33	1117.7	1135.1	1111.8	1121.53	0.969905	0.441251
P53350	PLK1	polo like kinase 1	17.9	25.8	25.5	23.0667	18.6	20.2	16.4	18.4	0.797688	0.172068
P53367	ARFIP1	ADP ribosylation factor interacting protein 1	30.8	25	28.3	28.0333	27.8	32.7	29.2	29.9	1.06659	0.448446
P53384	NUBP1	nucleotide binding protein 1	419.8	422.1	407.6	416.5	466	507.9	513.9	495.933	1.19072	0.00722235
P53396	ACLY	ATP citrate lyase	5106.9	5050.7	5304.4	5154	4367	3942.7	4026.7	4112.13	0.797853	0.00230322
P53582	METAP1	methionyl aminopeptidase 1	195.5	191.6	201.1	196.067	196.3	179.7	192.8	189.6	0.967018	0.324061
P53597	SUCLG1	succinate-CoA ligase GDP/ADP-forming subunit alpha	875.9	856	884	871.967	882.8	809	843.7	845.167	0.969265	0.306525
P53609	PGGT1B	protein geranylgeranyltransferase type I subunit beta	188	193	177.9	186.3	236	259.9	270.1	255.333	1.37055	0.00333319
P53618	COPB1	COPI coat complex subunit beta 1	2369.7	2273.6	2381.4	2341.57	2353.6	2319.4	2411.5	2361.5	1.00851	0.670291
P53621	COPA	COPI coat complex subunit alpha	2855.4	2825.6	2944.3	2875.1	2861.6	2803.6	2879.3	2848.17	0.990632	0.559394
P53634	CTSC	cathepsin C	391.3	386.4	366.6	381.433	316.8	318.3	319.2	318.1	0.83396	0.00112336
P53701	HCCS	holocytochrome c synthase	30.4	42.9	40.8	38.0333	36.5	43.3	35.9	38.5667	1.01402	0.912049
P53801	PTTG1IP	PTTG1 interacting protein	96.5	99.6	104.4	100.167	91.7	76.7	93.7	87.3667	0.872213	0.0933494
P53990	IST1	IST1 factor associated with ESCRT-III	767.8	748	703.8	739.867	698.3	738.3	695.7	710.767	0.960669	0.281704
P53992	SEC24C	SEC24 homolog C, COPII coat complex component	540.1	530.5	517.2	529.267	614.4	662.3	655.7	644.133	1.21703	0.00218384
P53999	SUB1	SUB1 regulator of transcription	2470.7	2431.7	2343.7	2415.37	2550.9	2357	2602.9	2503.6	1.03653	0.351374
P54105	CLNS1A	chloride nucleotide-sensitive channel 1A	80.8	77.2	78.6	78.8667	80.6	90.4	73.1	81.3667	1.0317	0.650734
P54132	BLM	BLM RecQ like helicase	93.3	94.6	93.8	93.9	66.9	77.3	81.8	75.3333	0.802272	0.0137777
P54136	RARS1	arginyl-tRNA synthetase 1	1851.4	1856.6	1945.5	1884.5	1941.1	1972.7	1944.4	1952.73	1.03621	0.101011
P54577	YARS1	tyrosyl-tRNA synthetase 1	4556.1	4445.7	4478.2	4493.33	4404.4	4553.2	4392.6	4450.07	0.990371	0.5185
P54578	USP14	ubiquitin specific peptidase 14	1108.9	1092.2	1151	1117.37	1125.7	1068.8	1103	1099.17	0.983712	0.491713
P54709	ATP1B3	ATPase Na+/K+ transporting subunit beta 3	433.5	462.8	443.2	446.5	458.4	530.4	541.3	510.033	1.14229	0.0812362
P54725	RAD23A	RAD23 homolog A, nucleotide excision repair protein	243.4	239.9	237.6	240.3	271.6	252.2	242.1	255.3	1.06242	0.16417
P54727	RAD23B	RAD23 homolog B, nucleotide excision repair protein	702.6	714.2	696.2	704.333	828.9	841.6	877.4	849.3	1.20582	0.000718162
P54803	GALC	galactosylceramidase	128.9	83.5	110.9	107.767	89.4	68.4	75.2	77.6667	0.720693	0.107852
P54819	AK2	adenylate kinase 2	3287.9	3314.2	2964	3188.7	3147.4	3410.2	3342	3299.87	1.03486	0.463856
P54886	ALDH18A1	aldehyde dehydrogenase 18 family member A1	1849.9	1806.8	1748.3	1801.67	1609.5	1620.3	1611.3	1613.7	0.895671	0.00316265
P54920	NAPA	NSF attachment protein alpha	852.1	830.9	810.2	831.067	760.4	799.2	782.5	780.7	0.939395	0.0380012
P55010	EIF5	eukaryotic translation initiation factor 5	1226.8	1311.6	1384.3	1307.57	1279.7	1344.1	1341.2	1321.67	1.01078	0.792424
P55036	PSMD4	proteasome 26S subunit, non-ATPase 4	207.2	231.6	241.1	226.633	256.3	236.9	244.4	245.867	1.08487	0.171741
P55060	CSE1L	chromosome segregation 1 like	4375.5	4302.4	4577.8	4418.57	4101.6	4150.2	4203	4151.6	0.939581	0.0378797
P55072	VCP	valosin containing protein	7220.1	7258.3	7175.9	7218.1	6767.1	6718.5	7085.6	6857.07	0.949982	0.0372553
P55081	MFAP1	microfibril associated protein 1	25.3	20.7	20.7	22.2333	24.5	23.2	30.5	26.0667	1.17241	0.231724
P55084	HADHB	hydroxyacyl-CoA dehydrogenase trifunctional multienzyme complex subunit beta	3660.4	3596.7	3390.9	3549.33	3695.8	3526.4	3699.7	3640.63	1.02572	0.410253
P55145	MANF	mesencephalic astrocyte derived neurotrophic factor	703.9	674.4	688.1	688.8	666.9	572.8	657	632.233	0.917877	0.142547
P55160	NCKAP1L	NCK associated protein 1 like	498.6	507.1	509	504.9	504.8	519.7	521.8	515.433	1.02086	0.166338
P55211	CASP9	caspase 9	32.7	30.5	31.3	31.5	30.8	33.6	34	32.8	1.04127	0.337611
P55263	ADK	adenosine kinase	1021.9	1009.8	994.2	1008.63	933	902	959.6	931.533	0.92356	0.013993
P55265	ADAR	adenosine deaminase RNA specific	943	907.6	965.6	938.733	998.3	1025.4	1002	1008.57	1.07439	0.0208963
P55327	TPD52	tumor protein D52	1021.1	1022.8	992.2	1012.03	1587.3	1363.3	1473	1474.53	1.457	0.00211285
P55795	HNRNPH2	heterogeneous nuclear ribonucleoprotein H2	18.6	29.8	18.8	22.4	34.2	24.1	21.4	26.5667	1.18601	0.48134
P55809	OXCT1	3-oxoacid CoA-transferase 1	1477.1	1481.3	1463.7	1474.03	1628.4	1587.9	1563.5	1593.27	1.08089	0.00372993
P55884	EIF3B	eukaryotic translation initiation factor 3 subunit B	1314.7	1358.9	1362.9	1345.5	1234.7	1291.5	1259.6	1261.93	0.937892	0.0207428
P55899	FCGRT	Fc fragment of IgG receptor and transporter	103.8	97.9	104	101.9	76	78.9	56.4	70.4333	0.691201	0.0128015
P55957	BID	BH3 interacting domain death agonist	512.4	516.6	548	525.667	577.9	567.5	650.3	598.567	1.13868	0.0619417
P56182	RRP1	ribosomal RNA processing 1	101.3	114.5	128.3	114.7	108.9	108.6	125.5	114.333	0.996803	0.971329
P56192	MARS1	methionyl-tRNA synthetase 1	277	249.8	266.8	264.533	313.3	333.8	301	316.033	1.19468	0.014332
P56270	MAZ	MYC associated zinc finger protein	102.7	108.5	106.6	105.933	124.3	140.7	144.4	136.467	1.28823	0.00887327
P56385	ATP5ME	ATP synthase membrane subunit e	718.7	671	647.1	678.933	660.4	642.7	642	648.367	0.954978	0.235113
P56537	EIF6	eukaryotic translation initiation factor 6	560.9	544.2	540.8	548.633	478.6	312.7	498	429.767	0.78334	0.114755
P57105	SYNJ2BP	synaptojanin 2 binding protein	70	53.6	55	59.5333	72.4	68.1	69.4	69.9667	1.17525	0.125571
P57737	CORO7/CORO7-PAM16	coronin 7	405.4	371.9	370.1	382.467	399.3	419.2	400.8	406.433	1.06266	0.142249
P57740	NUP107	nucleoporin 107	582.9	510.7	536	543.2	516.3	527.2	518.6	520.7	0.958579	0.352586
P57764	GSDMD	gasdermin D	755.3	792.8	816.1	788.067	743.7	798.5	830.3	790.833	1.00351	0.932907
P57772	EEFSEC	eukaryotic elongation factor, selenocysteine-tRNA specific	34	38.9	34.2	35.7	43.9	33.8	34.6	37.4333	1.04855	0.656667
P58546	MTPN	myotrophin	793.1	749.6	768.8	770.5	814.9	742	814	790.3	1.0257	0.507476
P59998	ARPC4	actin related protein 2/3 complex subunit 4	1353.8	1244.6	1225.8	1274.73	1380.2	1364	1372.5	1372.23	1.07649	0.0722352
P60059	SEC61G	SEC61 translocon subunit gamma	150.6	68.9	136.9	118.8	149.5	77.1	96.6	107.733	0.906846	0.756014
P60174	TPI1	triosephosphate isomerase 1	8214.8	8314.8	7729.5	8086.37	8755.1	9201.5	8723.7	8893.43	1.09981	0.0273793
P60510	PPP4C	protein phosphatase 4 catalytic subunit	131.4	130.8	118.1	126.767	119.9	105.5	119.1	114.833	0.905864	0.13453
P60604	UBE2G2	ubiquitin conjugating enzyme E2 G2	183.6	182.6	188.6	184.933	146.6	165.1	160.9	157.533	0.851839	0.00969903
P60709	ACTB	actin beta	24006.8	23414	21918	23112.9	23686.5	24338.7	25048.4	24357.9	1.05386	0.165764
P60842	EIF4A1	eukaryotic translation initiation factor 4A1	3642.7	3700	3984.8	3775.83	3130.8	2960.4	3136.4	3075.87	0.814619	0.00437353
P60866	RPS20	ribosomal protein S20	881.8	865.2	942.1	896.367	801.5	832.8	853.6	829.3	0.925179	0.0736398
P60900	PSMA6	proteasome 20S subunit alpha 6	1498.5	1468	1426.7	1464.4	1463.1	1356	1307.8	1375.63	0.939384	0.152926
P60903	S100A10	S100 calcium binding protein A10	45.4	51.8	71.4	56.2	90.3	90.1	87.4	89.2667	1.58837	0.0137195
P60953	CDC42	cell division cycle 42	1770.4	1793	1723.2	1762.2	1983.1	2118.6	1970.3	2024	1.14856	0.00716541
P60981	DSTN	destrin, actin depolymerizing factor	189.2	188.2	181.8	186.4	182.8	174.3	202.8	186.633	1.00125	0.980025
P60983	GMFB	glia maturation factor beta	238.5	211.9	226.1	225.5	225.8	224.7	204.7	218.4	0.968514	0.528501
P61011	SRP54	signal recognition particle 54	1534	1525.2	1500.9	1520.03	1530.5	1563.2	1470.5	1521.4	1.0009	0.96454
P61019	RAB2A	RAB2A, member RAS oncogene family	783.5	704.3	704.5	730.767	696.4	716.1	647.8	686.767	0.939789	0.256591
P61020	RAB5B	RAB5B, member RAS oncogene family	139.8	132.2	126	132.667	113.4	123.8	116	117.733	0.887437	0.0421221
P61026	RAB10	RAB10, member RAS oncogene family	321.5	308.3	282.9	304.233	342.9	336.6	312.2	330.567	1.08656	0.147605
P61077	UBE2D3	ubiquitin conjugating enzyme E2 D3	435.2	421.6	446.9	434.567	422.9	466.9	466.6	452.133	1.04042	0.342948
P61081	UBE2M	ubiquitin conjugating enzyme E2 M	575.1	571.7	572	572.933	615.5	635.6	649.6	633.567	1.10583	0.00367538
P61086	UBE2K	ubiquitin conjugating enzyme E2 K	1022.9	992	981.7	998.867	1088.5	1139	1045.7	1091.07	1.0923	0.0359574
P61088	UBE2N	ubiquitin conjugating enzyme E2 N	1314.8	1337.3	1278.1	1310.07	1416.7	1478	1410.3	1435	1.09536	0.0106425
P61106	RAB14	RAB14, member RAS oncogene family	366.5	386.3	373	375.267	391.1	325.5	331.4	349.333	0.930894	0.298986
P61158	ACTR3	actin related protein 3	4180	4063.3	4019.4	4087.57	3843.1	3591.2	3785.2	3739.83	0.914929	0.0180861
P61160	ACTR2	actin related protein 2	1850.9	1723.5	1775.9	1783.43	1755.4	1673.8	1824.5	1751.23	0.981945	0.603096
P61163	ACTR1A	actin related protein 1A	365.6	364.4	365.5	365.167	357.7	345.1	352.4	351.733	0.963213	0.0216261
P61201	COPS2	COP9 signalosome subunit 2	642.1	675.3	694.3	670.567	663.3	700.7	746.9	703.633	1.04931	0.311774
P61204	ARF3	ADP ribosylation factor 3	3659.1	3729.3	3722.4	3703.6	3785.4	3746.9	3516.6	3682.97	0.994429	0.823873
P61221	ABCE1	ATP binding cassette subfamily E member 1	1088.5	1142.4	1125.3	1118.73	1071	1138.6	1106.9	1105.5	0.988171	0.627028
P61224	RAP1B	RAP1B, member of RAS oncogene family	2415.8	2362.8	2303	2360.53	2227.7	2373	2290.8	2297.17	0.973156	0.299522
P61225	RAP2B	RAP2B, member of RAS oncogene family	67	53.6	66.5	62.3667	69.9	74.2	62.7	68.9333	1.10529	0.30011
P61247	RPS3A	ribosomal protein S3A	5781.8	5999.5	5877.3	5886.2	5028.5	5350.3	4972.3	5117.03	0.869327	0.00450864
P61289	PSME3	proteasome activator subunit 3	684	727.8	798.4	736.733	585.3	586.7	607.3	593.1	0.80504	0.0135301
P61326	MAGOH	mago homolog, exon junction complex subunit	620	580.8	651.4	617.4	751.9	673.4	618.5	681.267	1.10344	0.218259
P61353	RPL27	ribosomal protein L27	649.5	633	615.6	632.7	549.7	575.1	548.7	557.833	0.881671	0.00457832
P61457	PCBD1	pterin-4 alpha-carbinolamine dehydratase 1	120.1	114.7	119.2	118	135.9	133.8	141.9	137.2	1.16271	0.00286228
P61513	RPL37A	ribosomal protein L37a	771.5	790.6	762.8	774.967	728.3	853.5	691	757.6	0.97759	0.744998
P61586	RHOA	ras homolog family member A	2061.7	1983.8	1890.9	1978.8	2231.9	2376.1	2281	2296.33	1.16047	0.00814367
P61601	NCALD	neurocalcin delta	292.9	263.1	259.8	271.933	314.8	334.3	288.6	312.567	1.14942	0.0741713
P61604	HSPE1	heat shock protein family E (Hsp10) member 1	4323.6	4282.9	4377	4327.83	4703.5	4312.7	4448.5	4488.23	1.03706	0.244781
P61626	LYZ	lysozyme	58.8	102.1	144.6	101.833	131.3	152.6	129.1	137.667	1.35188	0.238364
P61758	VBP1	VHL binding protein 1	662.3	656	662.4	660.233	650.7	645.3	611.4	635.8	0.962993	0.121862
P61923	COPZ1	COPI coat complex subunit zeta 1	639.8	615.8	613.2	622.933	602.4	604.6	563.2	590.067	0.947239	0.107451
P61960	UFM1	ubiquitin fold modifier 1	111	145.4	147.2	134.533	149.3	167.2	163.8	160.1	1.19004	0.120507
P61962	DCAF7	DDB1 and CUL4 associated factor 7	21.3	15.8	20.7	19.2667	25.5	22.8	20.1	22.8	1.18339	0.20519
P61970	NUTF2	nuclear transport factor 2	1085.6	1174.7	1099.8	1120.03	1060.3	1113.2	1022.7	1065.4	0.951222	0.225066
P61978	HNRNPK	heterogeneous nuclear ribonucleoprotein K	7143.8	7228.5	7152.7	7175	7548.7	7620.4	7591.8	7586.97	1.05742	0.00026635
P61981	YWHAG	tyrosine 3-monooxygenase/tryptophan 5-monooxygenase activation protein gamma	2491.9	2415.2	2352.3	2419.8	2705.5	2921.5	2866.4	2831.13	1.16999	0.00573802
P62070	RRAS2	RAS related 2	78.9	70.3	71.5	73.5667	68.9	82.1	70	73.6667	1.00136	0.985035
P62081	RPS7	ribosomal protein S7	2621.5	2658.2	2641	2640.23	2308.9	2247.1	2361	2305.67	0.873281	0.000638904
P62140	PPP1CB	protein phosphatase 1 catalytic subunit beta	41	42.7	46.6	43.4333	60.6	54.4	59.1	58.0333	1.33615	0.00426784
P62166	NCS1	neuronal calcium sensor 1	43	27.1	31.8	33.9667	38.5	26.6	30.9	32	0.9421	0.754047
P62191	PSMC1	proteasome 26S subunit, ATPase 1	727.8	819.5	823.2	790.167	695.3	704.9	776.9	725.7	0.918414	0.186259
P62195	PSMC5	proteasome 26S subunit, ATPase 5	2431.5	2477.9	2465.3	2458.23	2347.8	2438.1	2524.8	2436.9	0.991322	0.707596
P62241	RPS8	ribosomal protein S8	2348	2439.9	2374	2387.3	2043.8	2216.8	2122.5	2127.7	0.891258	0.0103822
P62244	RPS15A	ribosomal protein S15a	2014.6	2204	2236.7	2151.77	1738	1650.3	1524.9	1637.73	0.761111	0.00519853
P62253	UBE2G1	ubiquitin conjugating enzyme E2 G1	91.8	96.4	92.4	93.5333	76.5	88.4	91.7	85.5333	0.914469	0.173456
P62258	YWHAE	tyrosine 3-monooxygenase/tryptophan 5-monooxygenase activation protein epsilon	5346.9	5157.4	5099.8	5201.37	4649.7	4452.7	4732.3	4611.57	0.886607	0.00614519
P62266	RPS23	ribosomal protein S23	1783.4	1745.1	1929.8	1819.43	1582.8	1549.6	1507	1546.47	0.849972	0.0106666
P62269	RPS18	ribosomal protein S18	1659.9	1671.7	1649	1660.2	1672.8	1644.9	1775.2	1697.63	1.02255	0.403935
P62273	RPS29	ribosomal protein S29	51.6	55.4	52.5	53.1667	51.7	40	41.4	44.3667	0.834483	0.0849678
P62277	RPS13	ribosomal protein S13	2939	3057.6	3089.8	3028.8	2432.9	2532.1	2446.3	2470.43	0.815648	0.000544799
P62280	RPS11	ribosomal protein S11	2769.2	2762.8	2720.6	2750.87	2180.7	2041.4	2188.9	2137	0.776846	0.00025734
P62304	SNRPE	small nuclear ribonucleoprotein polypeptide E	516.6	524.4	503.7	514.9	546.5	565.7	562.6	558.267	1.08422	0.00690366
P62308	SNRPG	small nuclear ribonucleoprotein polypeptide G	1057.7	1096.1	1052.8	1068.87	987.5	963.4	1071	1007.3	0.9424	0.156618
P62310	LSM3	LSM3 homolog, U6 small nuclear RNA and mRNA degradation associated	232.4	226.2	218.2	225.6	260.7	277.9	263.7	267.433	1.18543	0.00337311
P62314	SNRPD1	small nuclear ribonucleoprotein D1 polypeptide	600.3	586.4	620.1	602.267	591.5	592.6	603.4	595.833	0.989318	0.572817
P62316	SNRPD2	small nuclear ribonucleoprotein D2 polypeptide	1352.8	1360.7	1339.8	1351.1	1344	1320.8	1392.2	1352.33	1.00091	0.957777
P62318	SNRPD3	small nuclear ribonucleoprotein D3 polypeptide	1865.2	1814.8	1839.4	1839.8	1817.2	1802.6	1702.1	1773.97	0.964217	0.166643
P62328	TMSB10/TMSB4X	thymosin beta 4 X-linked	998.2	958.7	857.3	938.067	1291.9	906.4	1360.7	1186.33	1.26466	0.167553
P62330	ARF6	ADP ribosylation factor 6	611.4	610.4	612.7	611.5	794.1	798.2	793.5	795.267	1.30052	3.62188e-08
P62424	RPL7A	ribosomal protein L7a	4909.1	5204.9	5100.1	5071.37	4633.6	4808.2	4575	4672.27	0.921303	0.023095
P62633	CNBP	CCHC-type zinc finger nucleic acid binding protein	370.7	467.8	497.3	445.267	578.8	513.2	515.6	535.867	1.20347	0.107769
P62701	RPS4X	ribosomal protein S4 X-linked	6330.2	6237.9	6322.5	6296.87	5021.2	5125.1	4835.2	4993.83	0.793066	0.000131191
P62714	PPP2CB	protein phosphatase 2 catalytic subunit beta	291.8	318	311.6	307.133	361.1	356.2	331.5	349.6	1.13827	0.0245955
P62750	RPL23A	ribosomal protein L23a	2946.4	2920.5	2946.7	2937.87	2813.7	2678.1	2867.2	2786.33	0.948421	0.0563242
P62753	RPS6	ribosomal protein S6	1977.4	2070.7	2019.3	2022.47	1862.5	2017.9	2096.2	1992.2	0.985035	0.702681
P62805			5908.4	6088.9	5776.2	5924.5	7279.7	6991.7	7082.5	7117.97	1.20145	0.000656808
P62820	RAB1A	RAB1A, member RAS oncogene family	2460.6	2386.2	2315.4	2387.4	2164.5	2244	2059.2	2155.9	0.903033	0.0271455
P62829	RPL23	ribosomal protein L23	2480	2410	2474.3	2454.77	2498.9	2614.1	2452.4	2521.8	1.02731	0.274963
P62851	RPS25	ribosomal protein S25	1959.5	2077.2	2049.8	2028.83	1715.3	1765.3	1743.9	1741.5	0.858375	0.00170477
P62854	RPS26	ribosomal protein S26	429.8	450.8	451.8	444.133	453.1	493.5	447.7	464.767	1.04646	0.270073
P62857	RPS28	ribosomal protein S28	278	301.2	296.7	291.967	304.8	210	213.4	242.733	0.831373	0.197063
P62861	FAU	FAU ubiquitin like and ribosomal protein S30 fusion	363.3	373.6	357.9	364.933	379	361.3	343.8	361.367	0.990227	0.765197
P62873	GNB1	G protein subunit beta 1	1203.4	1143.2	1160.7	1169.1	1257	1278.8	1226	1253.93	1.07256	0.0226934
P62875	POLR2L	RNA polymerase II, I and III subunit L	87.4	91	84.2	87.5333	80.3	84.7	84.5	83.1667	0.950114	0.14703
P62879	GNB2	G protein subunit beta 2	230	235.2	242.3	235.833	252.9	286.5	288.1	275.833	1.16961	0.0291423
P62888	RPL30	ribosomal protein L30	1229.8	1253.5	1302.4	1261.9	1128.9	1131.9	1140.8	1133.87	0.898539	0.00410843
P62899	RPL31	ribosomal protein L31	2082	2085.3	2055.8	2074.37	1591	1633.1	1369.3	1531.13	0.738121	0.00273642
P62906	RPL10A	ribosomal protein L10a	2448.4	2474.6	2578.5	2500.5	2337.4	2411	2397.1	2381.83	0.952543	0.0602367
P62937	PPIA	peptidylprolyl isomerase A	9755.6	9760.6	9138	9551.4	9187.2	9792.4	8981.5	9320.37	0.975812	0.509393
P62979	RPS27A	ribosomal protein S27a	3733.1	3839.2	3472	3681.43	3253.3	4160.1	3674.7	3696.03	1.00397	0.961437
P62993	GRB2	growth factor receptor bound protein 2	1559.4	1465.6	1378.8	1467.93	1438.6	1400.3	1430.8	1423.23	0.969549	0.449968
P62995	TRA2B	transformer 2 beta homolog	736.6	730.8	743.3	736.9	848.3	809.5	806.4	821.4	1.11467	0.0037545
P63000	RAC1	Rac family small GTPase 1	2540.7	2549.8	2311.1	2467.2	2555.4	2807.4	2811.2	2724.67	1.10436	0.0890501
P63010	AP2B1	adaptor related protein complex 2 subunit beta 1	868.4	795.8	831	831.733	864.4	893.6	884.9	880.967	1.05919	0.0957044
P63104	YWHAZ	tyrosine 3-monooxygenase/tryptophan 5-monooxygenase activation protein zeta	6837.1	6927.7	6458	6740.93	6931.3	7139.1	6967.1	7012.5	1.04029	0.159785
P63151	PPP2R2A	protein phosphatase 2 regulatory subunit Balpha	457.3	422	428.5	435.933	466.5	469.5	485.3	473.767	1.08679	0.0372154
P63167	DYNLL1	dynein light chain LC8-type 1	437.8	506.7	478	474.167	467	491.6	518.5	492.367	1.03838	0.505476
P63172	DYNLT1	dynein light chain Tctex-type 1	415.8	423.4	434.7	424.633	395.6	394.6	375.7	388.633	0.915221	0.0132508
P63173	RPL38	ribosomal protein L38	1657.6	1519.2	1600.7	1592.5	1425.9	1423.2	1429.1	1426.07	0.895489	0.0143733
P63208	SKP1	S-phase kinase associated protein 1	657.6	668.4	684.7	670.233	678.6	671.9	658.4	669.633	0.999105	0.954422
P63220	RPS21	ribosomal protein S21	211	209.3	244.9	221.733	214.9	131.2	158	168.033	0.757817	0.120232
P63241	EIF5A	eukaryotic translation initiation factor 5A	4928.8	4875.8	4789.8	4864.8	4286.8	4447.1	4510.2	4414.7	0.907478	0.00444723
P63244	RACK1	receptor for activated C kinase 1	5246.9	5307.2	5391.1	5315.07	4521.9	4342.3	4275.3	4379.83	0.824041	0.00038187
P63272	SUPT4H1	SPT4 homolog, DSIF elongation factor subunit	78.4	78.9	83.2	80.1667	90.2	75.3	80.5	82	1.02287	0.712011
P63279	UBE2I	ubiquitin conjugating enzyme E2 I	1263.4	1257.6	1218.6	1246.53	1241.3	1310.3	1399.1	1316.9	1.05645	0.214888
P67775	PPP2CA	protein phosphatase 2 catalytic subunit alpha	54.8	47.9	55.4	52.7	60.2	46.6	58.5	55.1	1.04554	0.650476
P67870	CSNK2B	casein kinase 2 beta	427.2	411.6	389.2	409.333	370.6	417.3	417.5	401.8	0.981596	0.713463
P68032	ACTC1	actin alpha cardiac muscle 1	1009	1043.6	1032	1028.2	1099.5	1192.5	1182.7	1158.23	1.12647	0.0140651
P68036	UBE2L3	ubiquitin conjugating enzyme E2 L3	954	993.9	932.9	960.267	1077	1107.1	1118.3	1100.8	1.14635	0.00294203
P68104	EEF1A1	eukaryotic translation elongation factor 1 alpha 1	16216.4	17067.8	16738.4	16674.2	15561.4	15490.5	16569	15873.6	0.951988	0.134402
P68366	TUBA4A	tubulin alpha 4a	2270.7	2168.6	2016.3	2151.87	2045.6	2152.1	2198.3	2132	0.990768	0.829892
P68371	TUBB4B	tubulin beta 4B class IVb	6130.8	6383.9	6093.1	6202.6	6897	7574.7	7492.9	7321.53	1.1804	0.00853962
P68402	PAFAH1B2	platelet activating factor acetylhydrolase 1b catalytic subunit 2	94.6	101.7	108.5	101.6	92.6	75.7	91.7	86.6667	0.853018	0.0930533
P68431			5676.3	5541.9	5214.5	5477.57	6109.2	5878.1	6282.4	6089.9	1.11179	0.0273902
P69905			1013.6	954.9	867.2	945.233	1790.6	1759.5	1489.7	1679.93	1.77727	0.00216284
P78310	CXADR	CXADR Ig-like cell adhesion molecule	21.2	25.4	20.9	22.5	27.2	25.4	25.9	26.1667	1.16296	0.0769952
P78318	IGBP1	immunoglobulin binding protein 1	177.2	194.8	174	182	194.1	212.4	204.4	203.633	1.11886	0.0608041
P78347	GTF2I	general transcription factor IIi	1046.8	1121	1151	1106.27	1192.5	1207.6	1259.1	1219.73	1.10257	0.0372716
P78371	CCT2	chaperonin containing TCP1 subunit 2	6392.6	6505	6636.9	6511.5	6338.2	6056.5	6243.8	6212.83	0.954132	0.0516297
P78406	RAE1	ribonucleic acid export 1	676.4	682.3	744.7	701.133	502.6	486.3	349.7	446.2	0.636398	0.00868485
P78417	GSTO1	glutathione S-transferase omega 1	1650.4	1605.5	1671.6	1642.5	1543.3	1668.1	1513	1574.8	0.958782	0.257458
P78527	PRKDC	protein kinase, DNA-activated, catalytic subunit	17852.2	16913.9	18446	17737.4	18349.5	17799.9	17794	17981.1	1.01374	0.639993
P78537	BLOC1S1	biogenesis of lysosomal organelles complex 1 subunit 1	48.6	56.5	54.6	53.2333	53.8	63.2	48.6	55.2	1.03694	0.708166
P79522	PRR3	proline rich 3	40.1	35.1	39.2	38.1333	40.8	38.6	40	39.8	1.04371	0.374158
P80217	IFI35	interferon induced protein 35	97.7	109.6	104.8	104.033	120	108.7	128.7	119.133	1.14515	0.088687
P80297	MT1X	metallothionein 1X	32	34.9	39.8	35.5667	67.9	76.4	58	67.4333	1.89597	0.00529356
P80303	NUCB2	nucleobindin 2	2146.1	2038	1999.2	2061.1	2228.1	2068	2221.3	2172.47	1.05403	0.178282
P80723	BASP1	brain abundant membrane attached signal protein 1	1026.4	1014.8	931.2	990.8	1434	1327.3	1415	1392.1	1.40503	0.000836449
P82650	MRPS22	mitochondrial ribosomal protein S22	544.4	490.9	543.6	526.3	419.8	461.1	443.3	441.4	0.838685	0.0164818
P82663	MRPS25	mitochondrial ribosomal protein S25	299	265.1	354	306.033	325	327.4	329.5	327.3	1.06949	0.458277
P82673	MRPS35	mitochondrial ribosomal protein S35	472.1	481.1	476	476.4	453.8	477.9	453.7	461.8	0.969353	0.159519
P82675	MRPS5	mitochondrial ribosomal protein S5	267.8	250.6	287.9	268.767	283.2	178.5	200.4	220.7	0.821158	0.226427
P82909	MRPS36	mitochondrial ribosomal protein S36	130.1	142.4	130.1	134.2	181.1	157.7	166.3	168.367	1.2546	0.0127729
P82932	MRPS6	mitochondrial ribosomal protein S6	97.7	96.1	96	96.6	101.5	101.3	102	101.6	1.05176	0.00105433
P82933	MRPS9	mitochondrial ribosomal protein S9	208.6	226.6	222.6	219.267	243.7	243.9	238.2	241.933	1.10337	0.0171033
P83436	COG7	component of oligomeric golgi complex 7	122.5	100.7	134.6	119.267	127.4	111.4	114.9	117.9	0.988541	0.907482
P83731	RPL24	ribosomal protein L24	2027.6	2129.9	1999.8	2052.43	1969.4	2173.3	1999.1	2047.27	0.997483	0.948312
P83876	TXNL4A	thioredoxin like 4A	64	63.2	68.3	65.1667	80.2	79.8	71.8	77.2667	1.18568	0.0186525
P84077	ARF1	ADP ribosylation factor 1	37.9	38.5	38.5	38.3	36.8	43.8	41.1	40.5667	1.05918	0.330477
P84085	ARF5	ADP ribosylation factor 5	257.3	250.3	251.2	252.933	220.9	238.1	261.6	240.2	0.949657	0.348426
P84090	ERH	ERH mRNA splicing and mitosis factor	1223.9	1311.8	1255.1	1263.6	1116.5	1224.5	1209.5	1183.5	0.93661	0.132293
P84095	RHOG	ras homolog family member G	315.4	320.9	300.5	312.267	330.6	309	303.9	314.5	1.00715	0.837453
P84103	SRSF3	serine and arginine rich splicing factor 3	844.3	849.8	837.3	843.8	976.8	572.8	909.7	819.767	0.971518	0.856951
P84243			1193.9	1157.4	1137.4	1162.9	1230	1246.6	1298.8	1258.47	1.08218	0.0226824
P85037	FOXK1	forkhead box K1	80.6	82.7	80.1	81.1333	110.8	114.8	91.3	105.633	1.30197	0.0284381
P98171	ARHGAP4	Rho GTPase activating protein 4	773.8	747.3	694.5	738.533	891	858.1	917.6	888.9	1.2036	0.00656075
P98175	RBM10	RNA binding motif protein 10	338.2	329.1	331	332.767	394.2	362.7	395.7	384.2	1.15456	0.00981103
Q00013	MPP1	membrane palmitoylated protein 1	223.4	211.1	201.7	212.067	178.8	192.5	205.3	192.2	0.906319	0.115238
Q00059	TFAM	transcription factor A, mitochondrial	262.7	251.4	244.2	252.767	284.8	249	315.2	283	1.11961	0.202855
Q00325	SLC25A3	solute carrier family 25 member 3	1424	1562.3	1403.4	1463.23	1320.7	1501.1	1412.1	1411.3	0.964508	0.511291
Q00341	HDLBP	high density lipoprotein binding protein	513.1	540.9	534.6	529.533	430	432	460.3	440.767	0.832368	0.00234075
Q00403	GTF2B	general transcription factor IIB	141.8	143.6	139.3	141.567	147.1	167	162.5	158.867	1.1222	0.0482295
Q00534	CDK6	cyclin dependent kinase 6	345.9	325.2	319.4	330.167	381.7	369.6	368.4	373.233	1.13044	0.0090711
Q00535	CDK5	cyclin dependent kinase 5	756.7	751.8	791.6	766.7	752.1	745.5	773.7	757.1	0.987479	0.560725
Q00577	PURA	purine rich element binding protein A	107.6	105	115.1	109.233	96.5	89.8	73.7	86.6667	0.793409	0.0382338
Q00688	FKBP3	FKBP prolyl isomerase 3	395.1	387.4	389.8	390.767	430.2	371.4	396.8	399.467	1.02226	0.639167
Q00796	SORD	sorbitol dehydrogenase	223.7	250.4	232.9	235.667	315.2	329.5	334.8	326.5	1.38543	0.000746665
Q00839	HNRNPU	heterogeneous nuclear ribonucleoprotein U	8421.7	8322.3	8331.6	8358.53	7581.7	7782.5	7485.6	7616.6	0.911236	0.00133975
Q01081	U2AF1/U2AF1L5	U2 small nuclear RNA auxiliary factor 1	189.7	223.6	219.3	210.867	212.1	181.5	183.8	192.467	0.912741	0.273371
Q01082	SPTBN1	spectrin beta, non-erythrocytic 1	455.2	402.3	425.9	427.8	441.2	412.6	423.1	425.633	0.994935	0.907079
Q01085	TIAL1	TIA1 cytotoxic granule associated RNA binding protein like 1	35.2	28.5	27.7	30.4667	43.1	36.4	30.1	36.5333	1.19912	0.24388
Q01105	SET	SET nuclear proto-oncogene	2174.3	2126.2	2086.1	2128.87	2548.3	2428.8	2596.6	2524.57	1.18587	0.00211786
Q01433	AMPD2	adenosine monophosphate deaminase 2	288.1	285.5	292	288.533	253.3	243.7	211.4	236.133	0.818392	0.0149815
Q01469	FABP5	fatty acid binding protein 5	1507.9	1556.7	1577.7	1547.43	1551.4	1669.1	1573.7	1598.07	1.03272	0.29042
Q01518	CAP1	cyclase associated actin cytoskeleton regulatory protein 1	25734.5	24645.9	24119.6	24833.3	25614	25448.5	23345.2	24802.6	0.998761	0.973527
Q01581	HMGCS1	3-hydroxy-3-methylglutaryl-CoA synthase 1	1100.2	1243.3	1478.7	1274.07	608.9	623.2	664.6	632.233	0.496233	0.00453169
Q01650	SLC7A5	solute carrier family 7 member 5	101.5	105.2	102.2	102.967	104.2	99.3	100.9	101.467	0.985432	0.459673
Q01658	DR1	down-regulator of transcription 1	495	483.3	444.6	474.3	590.9	567.4	573.8	577.367	1.2173	0.0035523
Q01780	EXOSC10	exosome component 10	150.5	151.8	145.6	149.3	162.2	168.7	167	165.967	1.11163	0.00355204
Q01813	PFKP	phosphofructokinase, platelet	1943.5	1930.8	1899.1	1924.47	2294.6	2359	2346.2	2333.27	1.21242	6.6299e-05
Q01826	SATB1	SATB homeobox 1	476.2	461.7	468.2	468.7	327.6	379.9	366.7	358.067	0.763957	0.00243386
Q01970	PLCB3	phospholipase C beta 3	35	36.7	33	34.9	47.8	55.3	49.8	50.9667	1.46036	0.00294405
Q02252	ALDH6A1	aldehyde dehydrogenase 6 family member A1	605.6	587.2	550.1	580.967	722.5	695.6	663.7	693.933	1.19445	0.00868463
[truncated: 1,610 more rows]

## Sheet: Table 3; K-GG ID Peptides
Biological sample name	Protein accession numbers	Protein name	Exclusive unique peptide count	Exclusive unique spectrum count	Percentage of total spectra	Percentage sequence coverage	Peptide sequence
shFBXO21.55	MIB1_HUMAN	E3 ubiquitin-protein ligase MIB1 OS=Homo sapiens OX=9606 GN=MIB1 PE=1 SV=1	5	5	0.0003	0.0855	kLFETQESGDLNEELVK
shFBXO21.55	ACTB_HUMAN,ACTG_HUMAN	Actin, cytoplasmic 1 OS=Homo sapiens OX=9606 GN=ACTB PE=1 SV=1	9	23	0.0044	0.597	kDLYANTVLSGGTTMYPGIADR
shFBXO21.55	S12A2_HUMAN	Solute carrier family 12 member 2 OS=Homo sapiens OX=9606 GN=SLC12A2 PE=1 SV=1	2	2	0.0001	0.0305	kENIIAFEEIIEPYR
shFBXO21.55	SMAP2_HUMAN	Stromal membrane-associated protein 2 OS=Homo sapiens OX=9606 GN=SMAP2 PE=1 SV=1	5	6	0.0003	0.238	kVVGSMPTAGSAGSVPENLNLFPEPGSK
shFBXO21.55	COMT_HUMAN	Catechol O-methyltransferase OS=Homo sapiens OX=9606 GN=COMT PE=1 SV=2	1	1	0	0.0849	kGTVLLADNVIcPGAPDFLAHVR
shFBXO21.55	GBB2_HUMAN	Guanine nucleotide-binding protein G(I)/G(S)/G(T) subunit beta-2 OS=Homo sapiens OX=9606 GN=GNB2 PE=1 SV=3	3	3	0.0002	0.109	kAcGDSTLTQITAGLDPVGR
shFBXO21.55	UBA3_HUMAN	NEDD8-activating enzyme E1 catalytic subunit OS=Homo sapiens OX=9606 GN=UBA3 PE=1 SV=2	1	1	0	0.0454	kENcPAcSQLPQNIQFSPSAK
shFBXO21.55	UBA1_HUMAN	Ubiquitin-like modifier-activating enzyme 1 OS=Homo sapiens OX=9606 GN=UBA1 PE=1 SV=3	8	8	0.0005	0.148	kPLLESGTLGTKGNVQVVIPFLTESYSSSQDPPEK
shFBXO21.55	MSH2_HUMAN	DNA mismatch repair protein Msh2 OS=Homo sapiens OX=9606 GN=MSH2 PE=1 SV=1	1	1	0	0.0289	kGEQMNSAVLPEMENQVAVSSLSAVIK
shFBXO21.55	GBB1_HUMAN	Guanine nucleotide-binding protein G(I)/G(S)/G(T) subunit beta-1 OS=Homo sapiens OX=9606 GN=GNB1 PE=1 SV=3	1	1	0	0.0588	kAcADATLSQITNNIDPVGR
shFBXO21.55	MCMBP_HUMAN	Mini-chromosome maintenance complex-binding protein OS=Homo sapiens OX=9606 GN=MCMBP PE=1 SV=2	1	1	0	0.0312	kNDPQSITADDLHQLLVVAR
shFBXO21.55	ACTB_HUMAN,ACTG_HUMAN	Actin, cytoplasmic 1 OS=Homo sapiens OX=9606 GN=ACTB PE=1 SV=1	9	23	0.0044	0.597	kDLYANTVLSGGTTmYPGIADR
shFBXO21.55	ACTB_HUMAN,ACTG_HUMAN	Actin, cytoplasmic 1 OS=Homo sapiens OX=9606 GN=ACTB PE=1 SV=1	9	23	0.0044	0.597	kDLYANTVLSGGTTmYPGIADR
shFBXO21.55	ACTB_HUMAN,ACTG_HUMAN	Actin, cytoplasmic 1 OS=Homo sapiens OX=9606 GN=ACTB PE=1 SV=1	9	23	0.0044	0.597	kDLYANTVLSGGTTmYPGIADR
shFBXO21.55	ACTB_HUMAN,ACTG_HUMAN	Actin, cytoplasmic 1 OS=Homo sapiens OX=9606 GN=ACTB PE=1 SV=1	9	23	0.0044	0.597	kDLYANTVLSGGTTmYPGIADR
shFBXO21.55	DAZP2_HUMAN	DAZ-associated protein 2 OS=Homo sapiens OX=9606 GN=DAZAP2 PE=1 SV=1	1	1	0	0.0952	kGNFFmGGSDGGYTIW
shFBXO21.55	S10AA_HUMAN	Protein S100-A10 OS=Homo sapiens OX=9606 GN=S100A10 PE=1 SV=2	1	1	0	0.175	EFPGFLENQkDPLAVDK
shFBXO21.55	TCPE_HUMAN	T-complex protein 1 subunit epsilon OS=Homo sapiens OX=9606 GN=CCT5 PE=1 SV=1	2	3	0.0001	0.0702	ISDSVLVDIkDTEPLIQTAK
shFBXO21.55	S19A1_HUMAN	Reduced folate transporter OS=Homo sapiens OX=9606 GN=SLC19A1 PE=1 SV=3	4	4	0.0002	0.115	AAQALSVQDkGLGGLQPAQSPPLSPEDSLGAVGPASLEQR
shFBXO21.55	S19A1_HUMAN	Reduced folate transporter OS=Homo sapiens OX=9606 GN=SLC19A1 PE=1 SV=3	4	4	0.0002	0.115	AAQALSVQDkGLGGLQPAQSPPLSPEDSLGAVGPASLEQR
shFBXO21.55	NUCL_HUMAN	Nucleolin OS=Homo sapiens OX=9606 GN=NCL PE=1 SV=3	11	12	0.0006	0.193	SISLYYTGEkGQNQDYR
shFBXO21.55	PLAP_HUMAN	Phospholipase A-2-activating protein OS=Homo sapiens OX=9606 GN=PLAA PE=1 SV=2	1	1	0	0.0302	NTVcSLSSGkFGTLLSGSWDTTAK
shFBXO21.55	ATX3_HUMAN	Ataxin-3 OS=Homo sapiens OX=9606 GN=ATXN3 PE=1 SV=5	2	2	0.0001	0.0748	LIGEELAQLkEQR
shFBXO21.55	RS10_HUMAN	40S ribosomal protein S10 OS=Homo sapiens OX=9606 GN=RPS10 PE=1 SV=1	3	5	0.0006	0.291	SAVPPGADKkAEAGAGSATEFQFR
shFBXO21.55	DDB1_HUMAN	DNA damage-binding protein 1 OS=Homo sapiens OX=9606 GN=DDB1 PE=1 SV=1	7	7	0.0003	0.12	IVVFQYSDGkLQTVAEK
shFBXO21.55	FCG2A_HUMAN	Low affinity immunoglobulin gamma Fc region receptor II-a OS=Homo sapiens OX=9606 GN=FCGR2A PE=1 SV=4	1	1	0	0.0599	ISANSTDPVkAAQFEPPGR
shFBXO21.55	RLA0_HUMAN	60S acidic ribosomal protein P0 OS=Homo sapiens OX=9606 GN=RPLP0 PE=1 SV=1	5	5	0.0004	0.237	IIQLLDDYPkcFIVGADNVGSK
shFBXO21.55	RLA0_HUMAN	60S acidic ribosomal protein P0 OS=Homo sapiens OX=9606 GN=RPLP0 PE=1 SV=1	5	5	0.0004	0.237	IIQLLDDYPkcFIVGADNVGSK
shFBXO21.55	SC22B_HUMAN	Vesicle-trafficking protein SEC22b OS=Homo sapiens OX=9606 GN=SEC22B PE=1 SV=4	1	1	0.0001	0.0884	GEALSALDSkANNLSSLSK
shFBXO21.55	SC22B_HUMAN	Vesicle-trafficking protein SEC22b OS=Homo sapiens OX=9606 GN=SEC22B PE=1 SV=4	1	1	0.0001	0.0884	GEALSALDSkANNLSSLSK
shFBXO21.55	RL17_HUMAN	60S ribosomal protein L17 OS=Homo sapiens OX=9606 GN=RPL17 PE=1 SV=3	1	1	0.0001	0.103	SAEFLLHMLkNAESNAELK
shFBXO21.55	RL17_HUMAN	60S ribosomal protein L17 OS=Homo sapiens OX=9606 GN=RPL17 PE=1 SV=3	1	1	0.0001	0.103	SAEFLLHMLkNAESNAELK
shFBXO21.55	XRCC5_HUMAN	X-ray repair cross-complementing protein 5 OS=Homo sapiens OX=9606 GN=XRCC5 PE=1 SV=3	13	13	0.0007	0.26	YGSDIVPFSkVDEEQMK
shFBXO21.55	HS90B_HUMAN	Heat shock protein HSP 90-beta OS=Homo sapiens OX=9606 GN=HSP90AB1 PE=1 SV=4	11	13	0.0032	0.348	SIYYITGESkEQVANSAFVER
shFBXO21.55	ARL2_HUMAN	ADP-ribosylation factor-like protein 2 OS=Homo sapiens OX=9606 GN=ARL2 PE=1 SV=4	2	2	0.0001	0.136	LNIWDVGGQkSLR
shFBXO21.55	AAAT_HUMAN	Neutral amino acid transporter B(0) OS=Homo sapiens OX=9606 GN=SLC1A5 PE=1 SV=2	5	6	0.0003	0.155	STEPELIQVkSELPLDPLPVPTEEGNPLLK
shFBXO21.55	VAMP8_HUMAN	Vesicle-associated membrane protein 8 OS=Homo sapiens OX=9606 GN=VAMP8 PE=1 SV=1	1	3	0.0008	0.19	NLQSEVEGVkNIMTQNVER
shFBXO21.55	VAMP8_HUMAN	Vesicle-associated membrane protein 8 OS=Homo sapiens OX=9606 GN=VAMP8 PE=1 SV=1	1	3	0.0008	0.19	NLQSEVEGVkNIMTQNVER
shFBXO21.55	VAMP8_HUMAN	Vesicle-associated membrane protein 8 OS=Homo sapiens OX=9606 GN=VAMP8 PE=1 SV=1	1	3	0.0008	0.19	NLQSEVEGVkNIMTQNVER
shFBXO21.55	VAMP8_HUMAN	Vesicle-associated membrane protein 8 OS=Homo sapiens OX=9606 GN=VAMP8 PE=1 SV=1	1	3	0.0008	0.19	NLQSEVEGVkNIMTQNVER
shFBXO21.55	VAMP8_HUMAN	Vesicle-associated membrane protein 8 OS=Homo sapiens OX=9606 GN=VAMP8 PE=1 SV=1	1	3	0.0008	0.19	NLQSEVEGVkNIMTQNVER
shFBXO21.55	VAMP8_HUMAN	Vesicle-associated membrane protein 8 OS=Homo sapiens OX=9606 GN=VAMP8 PE=1 SV=1	1	3	0.0008	0.19	NLQSEVEGVkNIMTQNVER
shFBXO21.55	EPN1_HUMAN	Epsin-1 OS=Homo sapiens OX=9606 GN=EPN1 PE=1 SV=2	1	2	0.0003	0.0295	ENMYAVQTLkDFQYVDR
shFBXO21.55	EPN1_HUMAN	Epsin-1 OS=Homo sapiens OX=9606 GN=EPN1 PE=1 SV=2	1	2	0.0003	0.0295	ENMYAVQTLkDFQYVDR
shFBXO21.55	DCAF4_HUMAN	DDB1- and CUL4-associated factor 4 OS=Homo sapiens OX=9606 GN=DCAF4 PE=1 SV=3	1	1	0	0.0424	TIPSPYPASkADIPSVAFSSR
shFBXO21.55	UBE2Z_HUMAN	Ubiquitin-conjugating enzyme E2 Z OS=Homo sapiens OX=9606 GN=UBE2Z PE=1 SV=2	1	2	0.0001	0.0508	VAVcDMMEGkcPcPEPLR
shFBXO21.55	TAP2_HUMAN	Antigen peptide transporter 2 OS=Homo sapiens OX=9606 GN=TAP2 PE=1 SV=1	2	2	0.0001	0.0569	QDLGFFQETkTGELNSR
shFBXO21.55	DCAF5_HUMAN	DDB1- and CUL4-associated factor 5 OS=Homo sapiens OX=9606 GN=DCAF5 PE=1 SV=2	1	1	0	0.0265	YSYISYSNNkDGETSLVTGEADEGR
shFBXO21.55	TIPRL_HUMAN	TIP41-like protein OS=Homo sapiens OX=9606 GN=TIPRL PE=1 SV=2	1	1	0	0.0772	cVNNYQGMLkVAcAEEWQESR
shFBXO21.55	RN166_HUMAN	E3 ubiquitin-protein ligase RNF166 OS=Homo sapiens OX=9606 GN=RNF166 PE=1 SV=1	1	1	0	0.118	VQEQMANcPkFVPVVPTSQPIPSNIPNR
shFBXO21.55	ITB1_HUMAN	Integrin beta-1 OS=Homo sapiens OX=9606 GN=ITGB1 PE=1 SV=2	1	1	0	0.0251	WDTGENPIYkSAVTTVVNPK
shFBXO21.55	GSTP1_HUMAN	Glutathione S-transferase P OS=Homo sapiens OX=9606 GN=GSTP1 PE=1 SV=2	7	7	0.0004	0.362	AScLYGQLPkFQDGDLTLYQSNTILR
shFBXO21.55	SATT_HUMAN	Neutral amino acid transporter A OS=Homo sapiens OX=9606 GN=SLC1A4 PE=1 SV=1	5	5	0.0004	0.0921	KGEQELAEVkVEAIPNcK
shFBXO21.55	SATT_HUMAN	Neutral amino acid transporter A OS=Homo sapiens OX=9606 GN=SLC1A4 PE=1 SV=1	5	5	0.0004	0.0921	KGEQELAEVkVEAIPNcK
shFBXO21.55	PRKDC_HUMAN	DNA-dependent protein kinase catalytic subunit OS=Homo sapiens OX=9606 GN=PRKDC PE=1 SV=3	17	17	0.0009	0.0584	GIFTSEIGTkQITQSALLAEAR
shFBXO21.55	PRKDC_HUMAN	DNA-dependent protein kinase catalytic subunit OS=Homo sapiens OX=9606 GN=PRKDC PE=1 SV=3	17	17	0.0009	0.0584	GIFTSEIGTkQITQSALLAEAR
shFBXO21.55	SYDC_HUMAN	Aspartate--tRNA ligase, cytoplasmic OS=Homo sapiens OX=9606 GN=DARS1 PE=1 SV=2	3	3	0.0001	0.0918	FQTEIQTVNkQFPcEPFK
shFBXO21.55	AAAT_HUMAN	Neutral amino acid transporter B(0) OS=Homo sapiens OX=9606 GN=SLC1A5 PE=1 SV=2	5	6	0.0003	0.155	STEPELIQVkSELPLDPLPVPTEEGNPLLkHYR
shFBXO21.55	CUL5_HUMAN	Cullin-5 OS=Homo sapiens OX=9606 GN=CUL5 PE=1 SV=4	1	1	0.0001	0.0154	TQEAIIQIMkmR
shFBXO21.55	CUL5_HUMAN	Cullin-5 OS=Homo sapiens OX=9606 GN=CUL5 PE=1 SV=4	1	1	0.0001	0.0154	TQEAIIQIMkmR
shFBXO21.55	VAMP8_HUMAN	Vesicle-associated membrane protein 8 OS=Homo sapiens OX=9606 GN=VAMP8 PE=1 SV=1	1	3	0.0008	0.19	NLQSEVEGVkNImTQNVER
shFBXO21.55	VAMP8_HUMAN	Vesicle-associated membrane protein 8 OS=Homo sapiens OX=9606 GN=VAMP8 PE=1 SV=1	1	3	0.0008	0.19	NLQSEVEGVkNImTQNVER
shFBXO21.55	VAMP8_HUMAN	Vesicle-associated membrane protein 8 OS=Homo sapiens OX=9606 GN=VAMP8 PE=1 SV=1	1	3	0.0008	0.19	NLQSEVEGVkNImTQNVER
shFBXO21.55	VAMP8_HUMAN	Vesicle-associated membrane protein 8 OS=Homo sapiens OX=9606 GN=VAMP8 PE=1 SV=1	1	3	0.0008	0.19	NLQSEVEGVkNImTQNVER
shFBXO21.55	VAMP8_HUMAN	Vesicle-associated membrane protein 8 OS=Homo sapiens OX=9606 GN=VAMP8 PE=1 SV=1	1	3	0.0008	0.19	NLQSEVEGVkNImTQNVER
shFBXO21.55	VAMP8_HUMAN	Vesicle-associated membrane protein 8 OS=Homo sapiens OX=9606 GN=VAMP8 PE=1 SV=1	1	3	0.0008	0.19	NLQSEVEGVkNImTQNVER
shFBXO21.55	VAMP8_HUMAN	Vesicle-associated membrane protein 8 OS=Homo sapiens OX=9606 GN=VAMP8 PE=1 SV=1	1	3	0.0008	0.19	NLQSEVEGVkNImTQNVER
shFBXO21.55	VAMP8_HUMAN	Vesicle-associated membrane protein 8 OS=Homo sapiens OX=9606 GN=VAMP8 PE=1 SV=1	1	3	0.0008	0.19	NLQSEVEGVkNImTQNVER
shFBXO21.55	VAMP8_HUMAN	Vesicle-associated membrane protein 8 OS=Homo sapiens OX=9606 GN=VAMP8 PE=1 SV=1	1	3	0.0008	0.19	NLQSEVEGVkNImTQNVER
shFBXO21.55	VAMP8_HUMAN	Vesicle-associated membrane protein 8 OS=Homo sapiens OX=9606 GN=VAMP8 PE=1 SV=1	1	3	0.0008	0.19	NLQSEVEGVkNImTQNVER
shFBXO21.55	VAMP8_HUMAN	Vesicle-associated membrane protein 8 OS=Homo sapiens OX=9606 GN=VAMP8 PE=1 SV=1	1	3	0.0008	0.19	NLQSEVEGVkNImTQNVER
shFBXO21.55	ERF1_HUMAN	Eukaryotic peptide chain release factor subunit 1 OS=Homo sapiens OX=9606 GN=ETF1 PE=1 SV=3	2	2	0.0001	0.0755	FGATLEIVTDkSQEGSQFVK
shFBXO21.55	PUR9_HUMAN	Bifunctional purine biosynthesis protein ATIC OS=Homo sapiens OX=9606 GN=ATIC PE=1 SV=3	3	3	0.0001	0.0895	YTQSNSVcYAkNGQVIGIGAGQQSR
shFBXO21.55	GDAP2_HUMAN	Ganglioside-induced differentiation-associated protein 2 OS=Homo sapiens OX=9606 GN=GDAP2 PE=1 SV=1	1	1	0	0.0463	SEDLSDIASLkALYQTGVDNcGR
shFBXO21.55	UBE3A_HUMAN	Ubiquitin-protein ligase E3A OS=Homo sapiens OX=9606 GN=UBE3A PE=1 SV=4	1	1	0	0.0183	VDPLETELGVkTLDcR
shFBXO21.55	EPHA7_HUMAN	Ephrin type-A receptor 7 OS=Homo sapiens OX=9606 GN=EPHA7 PE=1 SV=3	5	5	0.0004	0.0912	NILVNSNLVckVSDFGLSR
shFBXO21.55	RB27A_HUMAN	Ras-related protein Rab-27A OS=Homo sapiens OX=9606 GN=RAB27A PE=1 SV=3	1	1	0	0.0995	FLALGDSGVGkTSVLYQYTDGK
shFBXO21.55	AT11A_HUMAN	Phospholipid-transporting ATPase IH OS=Homo sapiens OX=9606 GN=ATP11A PE=1 SV=3	1	1	0	0.015	LIQEEYEGIckLLQAAK
shFBXO21.55	RS2_HUMAN	40S ribosomal protein S2 OS=Homo sapiens OX=9606 GN=RPS2 PE=1 SV=2	2	2	0.0003	0.058	TYSYLTPDLWkETVFTK
shFBXO21.55	PNPH_HUMAN	Purine nucleoside phosphorylase OS=Homo sapiens OX=9606 GN=PNP PE=1 SV=2	11	14	0.0014	0.543	FHMYEGYPLWkVTFPVR
shFBXO21.55	PNPH_HUMAN	Purine nucleoside phosphorylase OS=Homo sapiens OX=9606 GN=PNP PE=1 SV=2	11	14	0.0014	0.543	FHMYEGYPLWkVTFPVR
shFBXO21.55	PNPH_HUMAN	Purine nucleoside phosphorylase OS=Homo sapiens OX=9606 GN=PNP PE=1 SV=2	11	14	0.0014	0.543	FHMYEGYPLWkVTFPVR
shFBXO21.55	PNPH_HUMAN	Purine nucleoside phosphorylase OS=Homo sapiens OX=9606 GN=PNP PE=1 SV=2	11	14	0.0014	0.543	FHMYEGYPLWkVTFPVR
shFBXO21.55	PNPH_HUMAN	Purine nucleoside phosphorylase OS=Homo sapiens OX=9606 GN=PNP PE=1 SV=2	11	14	0.0014	0.543	FHMYEGYPLWkVTFPVR
shFBXO21.55	SRP72_HUMAN	Signal recognition particle subunit SRP72 OS=Homo sapiens OX=9606 GN=SRP72 PE=1 SV=3	1	1	0	0.0253	VLANNSLSFEkAYcEYR
shFBXO21.55	TPD52_HUMAN	Tumor protein D52 OS=Homo sapiens OX=9606 GN=TPD52 PE=1 SV=2	3	3	0.0001	0.254	TSETLSQAGQkASAAFSSVGSVITK
shFBXO21.55	AXA2L_HUMAN	Putative annexin A2-like protein OS=Homo sapiens OX=9606 GN=ANXA2P2 PE=5 SV=2	3	3	0.0001	0.103	SLYYYIQQDTkGDYQK
shFBXO21.55	TBC31_HUMAN	TBC1 domain family member 31 OS=Homo sapiens OX=9606 GN=TBC1D31 PE=1 SV=2	1	1	0	0.0197	GQYPVFNQYPkFIVDYQTQER
shFBXO21.55	EIF3E_HUMAN	Eukaryotic translation initiation factor 3 subunit E OS=Homo sapiens OX=9606 GN=EIF3E PE=1 SV=1	2	2	0.0001	0.0629	QLQAETEPIVkMFEDPETTR
shFBXO21.55	PSA6_HUMAN	Proteasome subunit alpha type-6 OS=Homo sapiens OX=9606 GN=PSMA6 PE=1 SV=1	1	1	0.0001	0.0732	cDPAGYYcGFkATAAGVK
shFBXO21.55	PSA6_HUMAN	Proteasome subunit alpha type-6 OS=Homo sapiens OX=9606 GN=PSMA6 PE=1 SV=1	1	1	0.0001	0.0732	cDPAGYYcGFkATAAGVK
shFBXO21.55	XRCC5_HUMAN	X-ray repair cross-complementing protein 5 OS=Homo sapiens OX=9606 GN=XRCC5 PE=1 SV=3	13	13	0.0007	0.26	LGGHGPSFPLkGITEQQK
shFBXO21.55	CP51A_HUMAN	Lanosterol 14-alpha demethylase OS=Homo sapiens OX=9606 GN=CYP51A1 PE=1 SV=3	1	1	0	0.0417	YLQDNPASGEkFAYVPFGAGR
shFBXO21.55	MGN2_HUMAN,MGN_HUMAN	Protein mago nashi homolog 2 OS=Homo sapiens OX=9606 GN=MAGOHB PE=1 SV=1	1	1	0	0.115	IGSLIDVNQSkDPEGLR
shFBXO21.55	ALDOA_HUMAN	Fructose-bisphosphate aldolase A OS=Homo sapiens OX=9606 GN=ALDOA PE=1 SV=2	11	14	0.0014	0.541	ALANSLAcQGkYTPSGQAGAAASESLFVSNHAY
shFBXO21.55	GUAA_HUMAN	GMP synthase [glutamine-hydrolyzing] OS=Homo sapiens OX=9606 GN=GMPS PE=1 SV=1	1	1	0	0.0303	VIcAEEPYIckDFPETNNILK
shFBXO21.55	FAS_HUMAN	Fatty acid synthase OS=Homo sapiens OX=9606 GN=FASN PE=1 SV=3	14	14	0.0008	0.082	AALQEELQLckGLVQALQTK
shFBXO21.55	FAS_HUMAN	Fatty acid synthase OS=Homo sapiens OX=9606 GN=FASN PE=1 SV=3	14	14	0.0008	0.082	AALQEELQLckGLVQALQTK
shFBXO21.55	PSA7_HUMAN	Proteasome subunit alpha type-7 OS=Homo sapiens OX=9606 GN=PSMA7 PE=1 SV=1	4	4	0.0002	0.27	ALLEVVQSGGkNIELAVMR
shFBXO21.55	ZN451_HUMAN	E3 SUMO-protein ligase ZNF451 OS=Homo sapiens OX=9606 GN=ZNF451 PE=1 SV=2	1	1	0	0.0311	EcDSDDNMGAkNTSIGEEFISTEDVELEEAIRR
shFBXO21.55	F120A_HUMAN	Constitutive coactivator of PPAR-gamma-like protein 1 OS=Homo sapiens OX=9606 GN=FAM120A PE=1 SV=2	1	1	0	0.0161	LYEPDQLQELkIENLDPR
shFBXO21.55	HNRPM_HUMAN	Heterogeneous nuclear ribonucleoprotein M OS=Homo sapiens OX=9606 GN=HNRNPM PE=1 SV=3	3	3	0.0002	0.0534	AFITNIPFDVkWQSLK
shFBXO21.55	MI4GD_HUMAN	MIF4G domain-containing protein OS=Homo sapiens OX=9606 GN=MIF4GD PE=1 SV=1	1	1	0	0.0856	McYAIIQAESkQAGQSVFR
shFBXO21.55	PRS7_HUMAN	26S proteasome regulatory subunit 7 OS=Homo sapiens OX=9606 GN=PSMC2 PE=1 SV=3	1	1	0	0.0462	ALDEGDIALLkTYGQSTYSR
shFBXO21.55	ITB2_HUMAN	Integrin beta-2 OS=Homo sapiens OX=9606 GN=ITGB2 PE=1 SV=2	3	3	0.0002	0.039	SQWNNDNPLFkSATTTVMNPK
shFBXO21.55	ITB2_HUMAN	Integrin beta-2 OS=Homo sapiens OX=9606 GN=ITGB2 PE=1 SV=2	3	3	0.0002	0.039	SQWNNDNPLFkSATTTVMNPK
shFBXO21.55	1433B_HUMAN	14-3-3 protein beta/alpha OS=Homo sapiens OX=9606 GN=YWHAB PE=1 SV=3	3	3	0.0004	0.224	YLSEVASGDNkQTTVSNSQQAYQEAFEISK
shFBXO21.55	TMED9_HUMAN	Transmembrane emp24 domain-containing protein 9 OS=Homo sapiens OX=9606 GN=TMED9 PE=1 SV=2	2	3	0.0002	0.115	QLVEQVEQIQkEQNYQR
shFBXO21.55	TBB4B_HUMAN	Tubulin beta-4B chain OS=Homo sapiens OX=9606 GN=TUBB4B PE=1 SV=1	2	2	0.0026	0.512	EVDEQMLNVQNkNSSYFVEWIPNNVK
shFBXO21.55	TBB4B_HUMAN	Tubulin beta-4B chain OS=Homo sapiens OX=9606 GN=TUBB4B PE=1 SV=1	2	2	0.0026	0.512	EVDEQMLNVQNkNSSYFVEWIPNNVK
shFBXO21.55	TBB4B_HUMAN	Tubulin beta-4B chain OS=Homo sapiens OX=9606 GN=TUBB4B PE=1 SV=1	2	2	0.0026	0.512	INVYYNEATGGkYVPR
shFBXO21.55	EPN4_HUMAN	Clathrin interactor 1 OS=Homo sapiens OX=9606 GN=CLINT1 PE=1 SV=1	2	2	0.0001	0.0352	QDAFANFANFSk
shFBXO21.55	EPN4_HUMAN	Clathrin interactor 1 OS=Homo sapiens OX=9606 GN=CLINT1 PE=1 SV=1	2	2	0.0001	0.0352	QDAFANFANFSk
shFBXO21.55	MORC3_HUMAN	MORC family CW-type zinc finger protein 3 OS=Homo sapiens OX=9606 GN=MORC3 PE=1 SV=3	2	2	0.0001	0.0745	AEcSQcSNNESkSEMDEMAVQLDDVFR
shFBXO21.55	S12A2_HUMAN	Solute carrier family 12 member 2 OS=Homo sapiens OX=9606 GN=SLC12A2 PE=1 SV=1	2	2	0.0001	0.0305	GPIVPLNVADQkLLEASTQFQK
shFBXO21.55	TBB6_HUMAN	Tubulin beta-6 chain OS=Homo sapiens OX=9606 GN=TUBB6 PE=1 SV=1	2	2	0.0006	0.179	INVYYNESSSQkYVPR
shFBXO21.55	LARP1_HUMAN	La-related protein 1 OS=Homo sapiens OX=9606 GN=LARP1 PE=1 SV=2	1	1	0	0.0219	FQQVPTDALANkLFGAPEPSTIAR
shFBXO21.55	SAHH_HUMAN	Adenosylhomocysteinase OS=Homo sapiens OX=9606 GN=AHCY PE=1 SV=4	3	3	0.0001	0.0648	VAVVAGYGDVGkGcAQALR
shFBXO21.55	GTR5_HUMAN	Solute carrier family 2, facilitated glucose transporter member 5 OS=Homo sapiens OX=9606 GN=SLC2A5 PE=1 SV=1	2	2	0.0001	0.0639	VSEVYPEKEELkELPPVTSEQ
shFBXO21.55	GTR5_HUMAN	Solute carrier family 2, facilitated glucose transporter member 5 OS=Homo sapiens OX=9606 GN=SLC2A5 PE=1 SV=1	2	2	0.0001	0.0639	VSEVYPEKEELkELPPVTSEQ
shFBXO21.55	SRSF9_HUMAN	Serine/arginine-rich splicing factor 9 OS=Homo sapiens OX=9606 GN=SRSF9 PE=1 SV=1	1	1	0	0.0995	EAGDVcYADVQkDGVGMVEYLR
shFBXO21.55	TBA1A_HUMAN	Tubulin alpha-1A chain OS=Homo sapiens OX=9606 GN=TUBA1A PE=1 SV=1	6	8	0.0017	0.481	QLFHPEQLITGkEDAANNYAR
shFBXO21.55	RLA0_HUMAN	60S acidic ribosomal protein P0 OS=Homo sapiens OX=9606 GN=RPLP0 PE=1 SV=1	5	5	0.0004	0.237	cFIVGADNVGSkQMQQIR
shFBXO21.55	GBB2_HUMAN	Guanine nucleotide-binding protein G(I)/G(S)/G(T) subunit beta-2 OS=Homo sapiens OX=9606 GN=GNB2 PE=1 SV=3	3	3	0.0002	0.109	TFVSGAcDASIkLWDVR
shFBXO21.55	DHRS9_HUMAN	Dehydrogenase/reductase SDR family member 9 OS=Homo sapiens OX=9606 GN=DHRS9 PE=1 SV=1	2	2	0.0001	0.141	LAIVGGGYTPSkYAVEGFNDSLR
shFBXO21.55	DHRS9_HUMAN	Dehydrogenase/reductase SDR family member 9 OS=Homo sapiens OX=9606 GN=DHRS9 PE=1 SV=1	2	2	0.0001	0.141	LAIWEQLSPDIkQQYGEGYIEK
shFBXO21.55	PSA1_HUMAN	Proteasome subunit alpha type-1 OS=Homo sapiens OX=9606 GN=PSMA1 PE=1 SV=1	1	1	0	0.0798	ETLPAEQDLTTkNVSIGIVGK
shFBXO21.55	SYLC_HUMAN	Leucine--tRNA ligase, cytoplasmic OS=Homo sapiens OX=9606 GN=LARS1 PE=1 SV=2	1	1	0	0.0162	VFASELNAGIIkTDQNYEK
shFBXO21.55	XRCC5_HUMAN	X-ray repair cross-complementing protein 5 OS=Homo sapiens OX=9606 GN=XRCC5 PE=1 SV=3	13	13	0.0007	0.26	TDTLEDLFPTTkIPNPR
shFBXO21.55	H1X_HUMAN	Histone H1.10 OS=Homo sapiens OX=9606 GN=H1-10 PE=1 SV=1	1	1	0	0.0986	ALVQNDTLLQVkGTGANGSFK
shFBXO21.55	SRSF3_HUMAN	Serine/arginine-rich splicing factor 3 OS=Homo sapiens OX=9606 GN=SRSF3 PE=1 SV=1	3	3	0.0001	0.287	VYVGNLGNNGNkTELER
shFBXO21.55	AMPL_HUMAN	Cytosol aminopeptidase OS=Homo sapiens OX=9606 GN=LAP3 PE=1 SV=3	3	3	0.0001	0.0848	LYGSGDQEAWQkGVLFASGQNLAR
shFBXO21.55	TBA4A_HUMAN	Tubulin alpha-4A chain OS=Homo sapiens OX=9606 GN=TUBA4A PE=1 SV=1	4	5	0.0014	0.426	QLFHPEQLITGkEDAANNYAR
shFBXO21.55	PABP4_HUMAN	Polyadenylate-binding protein 4 OS=Homo sapiens OX=9606 GN=PABPC4 PE=1 SV=1	1	1	0.0004	0.0963	EFSPFGSITSAkVMLEDGR
shFBXO21.55	AAAT_HUMAN	Neutral amino acid transporter B(0) OS=Homo sapiens OX=9606 GN=SLC1A5 PE=1 SV=2	5	6	0.0003	0.155	GPAGDATVASEkESVM
shFBXO21.55	APLP2_HUMAN	Amyloid-like protein 2 OS=Homo sapiens OX=9606 GN=APLP2 PE=1 SV=2	1	1	0.0001	0.0249	MQNHGYENPTYkYLEQMQI
shFBXO21.55	APLP2_HUMAN	Amyloid-like protein 2 OS=Homo sapiens OX=9606 GN=APLP2 PE=1 SV=2	1	1	0.0001	0.0249	MQNHGYENPTYkYLEQMQI
shFBXO21.55	RU1C_HUMAN	U1 small nuclear ribonucleoprotein C OS=Homo sapiens OX=9606 GN=SNRPC PE=1 SV=1	2	2	0.0001	0.245	WMEEQAQSLIDkTTAAFQQGK
shFBXO21.55	ICLN_HUMAN	Methylosome subunit pICln OS=Homo sapiens OX=9606 GN=CLNS1A PE=1 SV=1	1	1	0	0.105	QQPDTEAVLNGkGLGTGTLYIAESR
shFBXO21.55	AUP1_HUMAN	Lipid droplet-regulating VLDL assembly factor AUP1 OS=Homo sapiens OX=9606 GN=AUP1 PE=1 SV=2	2	2	0.0001	0.0854	GTQSLPTASASkFPSSGPVTPQPTALTFAK
shFBXO21.55	IRF8_HUMAN	Interferon regulatory factor 8 OS=Homo sapiens OX=9606 GN=IRF8 PE=1 SV=2	1	1	0	0.054	LSLSQPGLPGTkLYGPEGLELVR
shFBXO21.55	UBA1_HUMAN	Ubiquitin-like modifier-activating enzyme 1 OS=Homo sapiens OX=9606 GN=UBA1 PE=1 SV=3	8	8	0.0005	0.148	KPLLESGTLGTkGNVQVVIPFLTESYSSSQDPPEK
shFBXO21.55	UBA1_HUMAN	Ubiquitin-like modifier-activating enzyme 1 OS=Homo sapiens OX=9606 GN=UBA1 PE=1 SV=3	8	8	0.0005	0.148	KPLLESGTLGTkGNVQVVIPFLTESYSSSQDPPEK
shFBXO21.55	TBB5_HUMAN	Tubulin beta chain OS=Homo sapiens OX=9606 GN=TUBB PE=1 SV=2	5	6	0.0029	0.572	EVDEQMLNVQNkNSSYFVEWIPNNVK
shFBXO21.55	TBB5_HUMAN	Tubulin beta chain OS=Homo sapiens OX=9606 GN=TUBB PE=1 SV=2	5	6	0.0029	0.572	EVDEQMLNVQNkNSSYFVEWIPNNVK
shFBXO21.55	TOLIP_HUMAN	Toll-interacting protein OS=Homo sapiens OX=9606 GN=TOLLIP PE=1 SV=1	1	1	0	0.0438	LNITVVQAKLAk
shFBXO21.55	HNRH3_HUMAN	Heterogeneous nuclear ribonucleoprotein H3 OS=Homo sapiens OX=9606 GN=HNRNPH3 PE=1 SV=2	2	2	0.0001	0.0607	STGEAFVQFASkEIAENALGK
shFBXO21.55	HNRH3_HUMAN	Heterogeneous nuclear ribonucleoprotein H3 OS=Homo sapiens OX=9606 GN=HNRNPH3 PE=1 SV=2	2	2	0.0001	0.0607	STGEAFVQFASkEIAENALGK
shFBXO21.55	HOIL1_HUMAN	RanBP-type and C3HC4-type zinc finger-containing protein 1 OS=Homo sapiens OX=9606 GN=RBCK1 PE=1 SV=2	2	2	0.0001	0.0902	AVAGGDEQVAMkcAIWLAEQR
shFBXO21.55	PML_HUMAN	Protein PML OS=Homo sapiens OX=9606 GN=PML PE=1 SV=3	1	1	0	0.0204	LQDLSScITQGkDAAVSK
shFBXO21.55	VAMP7_HUMAN	Vesicle-associated membrane protein 7 OS=Homo sapiens OX=9606 GN=VAMP7 PE=1 SV=3	1	1	0	0.0773	VMETQAQVDELkGIMVR
shFBXO21.55	PRS10_HUMAN	26S proteasome regulatory subunit 10B OS=Homo sapiens OX=9606 GN=PSMC6 PE=1 SV=1	1	1	0	0.054	AVASQLDcNFLkVVSSSIVDK
shFBXO21.55	S22AG_HUMAN	Solute carrier family 22 member 16 OS=Homo sapiens OX=9606 GN=SLC22A16 PE=1 SV=1	2	2	0.0001	0.0797	LLLTTNNSGLEkTEAITPR
shFBXO21.55	S22AG_HUMAN	Solute carrier family 22 member 16 OS=Homo sapiens OX=9606 GN=SLC22A16 PE=1 SV=1	2	2	0.0001	0.0797	LLLTTNNSGLEkTEAITPR
shFBXO21.55	NEMP1_HUMAN	Nuclear envelope integral membrane protein 1 OS=Homo sapiens OX=9606 GN=NEMP1 PE=1 SV=2	1	1	0	0.036	EFcNSPDcSAWkTVSR
shFBXO21.55	AAAT_HUMAN	Neutral amino acid transporter B(0) OS=Homo sapiens OX=9606 GN=SLC1A5 PE=1 SV=2	5	6	0.0003	0.155	GPAGDATVASEkESVm
shFBXO21.55	AAAT_HUMAN	Neutral amino acid transporter B(0) OS=Homo sapiens OX=9606 GN=SLC1A5 PE=1 SV=2	5	6	0.0003	0.155	GPAGDATVASEkESVm
shFBXO21.55	PP2AB_HUMAN	Serine/threonine-protein phosphatase 2A catalytic subunit beta isoform OS=Homo sapiens OX=9606 GN=PPP2CB PE=1 SV=1	1	1	0.0002	0.324	ELDQWVEQLNEckQLNENQVR
shFBXO21.55	PARP1_HUMAN	Poly [ADP-ribose] polymerase 1 OS=Homo sapiens OX=9606 GN=PARP1 PE=1 SV=4	6	6	0.0003	0.101	VFSATLGLVDIVkGTNSYYK
shFBXO21.55	LMNB2_HUMAN	Lamin-B2 OS=Homo sapiens OX=9606 GN=LMNB2 PE=1 SV=4	1	1	0	0.0339	LESLSYQLSGLQkQASAAEDR
shFBXO21.55	SYAC_HUMAN	Alanine--tRNA ligase, cytoplasmic OS=Homo sapiens OX=9606 GN=AARS1 PE=1 SV=2	4	5	0.0002	0.0816	AVYTQDcPLAAAkAIQGLR
shFBXO21.55	CLP1L_HUMAN	Cleft lip and palate transmembrane protein 1-like protein OS=Homo sapiens OX=9606 GN=CLPTM1L PE=1 SV=1	1	1	0	0.0335	STTELPLTVSYDkVSLGR
shFBXO21.55	DYHC1_HUMAN	Cytoplasmic dynein 1 heavy chain 1 OS=Homo sapiens OX=9606 GN=DYNC1H1 PE=1 SV=5	3	3	0.0002	0.0078	DLPPVSGSIIWAkQIDR
shFBXO21.55	EIF3M_HUMAN	Eukaryotic translation initiation factor 3 subunit M OS=Homo sapiens OX=9606 GN=EIF3M PE=1 SV=1	1	1	0	0.0481	LQLLSNLFHGMDkNTPVR
shFBXO21.55	RAN_HUMAN	GTP-binding nuclear protein Ran OS=Homo sapiens OX=9606 GN=RAN PE=1 SV=3	2	2	0.0001	0.144	VcENIPIVLcGNkVDIK
shFBXO21.55	VIME_HUMAN	Vimentin OS=Homo sapiens OX=9606 GN=VIM PE=1 SV=4	1	1	0	0.0451	QVQSLTcEVDALkGTNESLER
shFBXO21.55	PP2AA_HUMAN	Serine/threonine-protein phosphatase 2A catalytic subunit alpha isoform OS=Homo sapiens OX=9606 GN=PPP2CA PE=1 SV=1	1	1	0.0003	0.324	ELDQWIEQLNEckQLSESQVK
shFBXO21.55	PP2AA_HUMAN	Serine/threonine-protein phosphatase 2A catalytic subunit alpha isoform OS=Homo sapiens OX=9606 GN=PPP2CA PE=1 SV=1	1	1	0.0003	0.324	ELDQWIEQLNEckQLSESQVK
shFBXO21.55	FAF1_HUMAN	FAS-associated factor 1 OS=Homo sapiens OX=9606 GN=FAF1 PE=1 SV=2	3	4	0.0002	0.0723	QILENELQIPVSkMLLK
shFBXO21.55	HS90A_HUMAN	Heat shock protein HSP 90-alpha OS=Homo sapiens OX=9606 GN=HSP90AA1 PE=1 SV=5	12	17	0.0034	0.301	TLTIVDTGIGMTkADLINNLGTIAK
shFBXO21.55	CBX5_HUMAN	Chromobox protein homolog 5 OS=Homo sapiens OX=9606 GN=CBX5 PE=1 SV=1	3	3	0.0003	0.157	WKDTDEADLVLAkEANVK
shFBXO21.55	HS90B_HUMAN	Heat shock protein HSP 90-beta OS=Homo sapiens OX=9606 GN=HSP90AB1 PE=1 SV=4	11	13	0.0032	0.348	TLTLVDTGIGMTkADLINNLGTIAK
shFBXO21.55	ERG7_HUMAN	Lanosterol synthase OS=Homo sapiens OX=9606 GN=LSS PE=1 SV=1	1	1	0.0001	0	LSQVPDNPPDYQkYYR
shFBXO21.55	ERG7_HUMAN	Lanosterol synthase OS=Homo sapiens OX=9606 GN=LSS PE=1 SV=1	1	1	0.0001	0	LSQVPDNPPDYQkYYR
shFBXO21.55	ERG7_HUMAN	Lanosterol synthase OS=Homo sapiens OX=9606 GN=LSS PE=1 SV=1	1	1	0.0001	0	LSQVPDNPPDYQkYYR
shFBXO21.55	CLH1_HUMAN	Clathrin heavy chain 1 OS=Homo sapiens OX=9606 GN=CLTC PE=1 SV=5	17	18	0.0012	0.139	VIQcFAETGQVQkIVLYAK
shFBXO21.55	NSD2_HUMAN	Histone-lysine N-methyltransferase NSD2 OS=Homo sapiens OX=9606 GN=NSD2 PE=1 SV=1	1	1	0	0.0147	SLVAFEGEGQFEkLcQESAK
shFBXO21.55	EFNB1_HUMAN	Ephrin-B1 OS=Homo sapiens OX=9606 GN=EFNB1 PE=1 SV=1	1	1	0	0.0896	AAALSLSTLASPkGGSGTAGTEPSDIIIPLR
shFBXO21.55	AN13A_HUMAN	Ankyrin repeat domain-containing protein 13A OS=Homo sapiens OX=9606 GN=ANKRD13A PE=1 SV=3	3	3	0.0002	0.0983	LTSPVINTSLDTkNIAFER
shFBXO21.55	MYL6_HUMAN	Myosin light polypeptide 6 OS=Homo sapiens OX=9606 GN=MYL6 PE=1 SV=2	1	1	0.0001	0.126	ALGQNPTNAEVLkVLGNPK
shFBXO21.55	MYL6_HUMAN	Myosin light polypeptide 6 OS=Homo sapiens OX=9606 GN=MYL6 PE=1 SV=2	1	1	0.0001	0.126	ALGQNPTNAEVLkVLGNPK
shFBXO21.55	MTFR2_HUMAN	Mitochondrial fission regulator 2 OS=Homo sapiens OX=9606 GN=MTFR2 PE=1 SV=2	1	1	0	0.0701	SQIAAIVEMQELkNSTNSSSFGLSDER
shFBXO21.55	FLOT2_HUMAN	Flotillin-2 OS=Homo sapiens OX=9606 GN=FLOT2 PE=1 SV=2	3	3	0.0002	0.105	VDEIVVLSGDNSkVTSEVNR
shFBXO21.55	ENOA_HUMAN	Alpha-enolase OS=Homo sapiens OX=9606 GN=ENO1 PE=1 SV=2	20	25	0.0032	0.567	GNPTVEVDLFTSkGLFR
shFBXO21.55	EF1A1_HUMAN	Elongation factor 1-alpha 1 OS=Homo sapiens OX=9606 GN=EEF1A1 PE=1 SV=1	1	1	0.0022	0.444	SGDAAIVDMVPGkPmcVESFSDYPPLGR
shFBXO21.55	PLSL_HUMAN	Plastin-2 OS=Homo sapiens OX=9606 GN=LCP1 PE=1 SV=6	12	15	0.0012	0.234	VYALPEDLVEVNPkMVMTVFAcLMGK
shFBXO21.55	TBB4B_HUMAN	Tubulin beta-4B chain OS=Homo sapiens OX=9606 GN=TUBB4B PE=1 SV=1	2	2	0.0026	0.512	NSSYFVEWIPNNVkTAVcDIPPR
shFBXO21.55	RAB5C_HUMAN	Ras-related protein Rab-5C OS=Homo sapiens OX=9606 GN=RAB5C PE=1 SV=2	2	2	0.0001	0.0926	QASPNIVIALAGNkADLASK
shFBXO21.55	MORC3_HUMAN	MORC family CW-type zinc finger protein 3 OS=Homo sapiens OX=9606 GN=MORC3 PE=1 SV=3	2	2	0.0001	0.0745	SQcEELKTEVEQLkSTNQQTATDVSTSSNIEESVNHMDGESLK
shFBXO21.55	TRI25_HUMAN	E3 ubiquitin/ISG15 ligase TRIM25 OS=Homo sapiens OX=9606 GN=TRIM25 PE=1 SV=2	2	2	0.0001	0.0667	LPTFGAPEQLVDLkQAGLEAAAK
shFBXO21.55	HS90A_HUMAN	Heat shock protein HSP 90-alpha OS=Homo sapiens OX=9606 GN=HSP90AA1 PE=1 SV=5	12	17	0.0034	0.301	YYTSASGDEMVSLkDYcTR
shFBXO21.55	RAB2A_HUMAN	Ras-related protein Rab-2A OS=Homo sapiens OX=9606 GN=RAB2A PE=1 SV=1	2	2	0.0002	0.203	TASNVEEAFINTAkEIYEK
shFBXO21.55	HSP7C_HUMAN	Heat shock cognate 71 kDa protein OS=Homo sapiens OX=9606 GN=HSPA8 PE=1 SV=1	14	20	0.0022	0.331	SFYPEEVSSMVLTkMK
shFBXO21.55	RAC1_HUMAN	Ras-related C3 botulinum toxin substrate 1 OS=Homo sapiens OX=9606 GN=RAC1 PE=1 SV=1	2	2	0.0003	0.344	LTPITYPQGLAMAkEIGAVK
shFBXO21.55	RAC1_HUMAN	Ras-related C3 botulinum toxin substrate 1 OS=Homo sapiens OX=9606 GN=RAC1 PE=1 SV=1	2	2	0.0003	0.344	LTPITYPQGLAMAkEIGAVK
shFBXO21.55	RAC2_HUMAN	Ras-related C3 botulinum toxin substrate 2 OS=Homo sapiens OX=9606 GN=RAC2 PE=1 SV=1	3	3	0.0003	0.344	LAPITYPQGLALAkEIDSVK
shFBXO21.55	RAC2_HUMAN	Ras-related C3 botulinum toxin substrate 2 OS=Homo sapiens OX=9606 GN=RAC2 PE=1 SV=1	3	3	0.0003	0.344	LAPITYPQGLALAkEIDSVK
shFBXO21.55	TERA_HUMAN	Transitional endoplasmic reticulum ATPase OS=Homo sapiens OX=9606 GN=VCP PE=1 SV=4	4	4	0.0002	0.098	LGDVISIQPcPDVkYGK
shFBXO21.55	RABE2_HUMAN	Rab GTPase-binding effector protein 2 OS=Homo sapiens OX=9606 GN=RABEP2 PE=1 SV=2	1	1	0	0.0299	DSISSYEAQITALkQER
shFBXO21.55	PROF1_HUMAN	Profilin-1 OS=Homo sapiens OX=9606 GN=PFN1 PE=1 SV=2	9	13	0.002	0.629	SSFYVNGLTLGGQkcSVIR
shFBXO21.55	PROF1_HUMAN	Profilin-1 OS=Homo sapiens OX=9606 GN=PFN1 PE=1 SV=2	9	13	0.002	0.629	SSFYVNGLTLGGQkcSVIR
shFBXO21.55	PROF1_HUMAN	Profilin-1 OS=Homo sapiens OX=9606 GN=PFN1 PE=1 SV=2	9	13	0.002	0.629	SSFYVNGLTLGGQkcSVIR
shFBXO21.55	PROF1_HUMAN	Profilin-1 OS=Homo sapiens OX=9606 GN=PFN1 PE=1 SV=2	9	13	0.002	0.629	SSFYVNGLTLGGQkcSVIR
shFBXO21.55	PROF1_HUMAN	Profilin-1 OS=Homo sapiens OX=9606 GN=PFN1 PE=1 SV=2	9	13	0.002	0.629	SSFYVNGLTLGGQkcSVIR
shFBXO21.55	PROF1_HUMAN	Profilin-1 OS=Homo sapiens OX=9606 GN=PFN1 PE=1 SV=2	9	13	0.002	0.629	SSFYVNGLTLGGQkcSVIR
shFBXO21.55	ARF1_HUMAN,ARF3_HUMAN	ADP-ribosylation factor 1 OS=Homo sapiens OX=9606 GN=ARF1 PE=1 SV=2	2	2	0.0005	0.282	NISFTVWDVGGQDkIRPLWR
shFBXO21.55	FADS2_HUMAN	Acyl-CoA 6-desaturase OS=Homo sapiens OX=9606 GN=FADS2 PE=1 SV=1	1	1	0	0.0405	EVSVPTFSWEEIQkHNLR
shFBXO21.55	TBB5_HUMAN	Tubulin beta chain OS=Homo sapiens OX=9606 GN=TUBB PE=1 SV=2	5	6	0.0029	0.572	NSSYFVEWIPNNVkTAVcDIPPR
shFBXO21.55	SC6A8_HUMAN	Sodium- and chloride-dependent creatine transporter 1 OS=Homo sapiens OX=9606 GN=SLC6A8 PE=1 SV=1	1	1	0	0.0425	GPLIAPGPDGAPAkGDGPVGLGTPGGR
shFBXO21.55	AN13A_HUMAN	Ankyrin repeat domain-containing protein 13A OS=Homo sapiens OX=9606 GN=ANKRD13A PE=1 SV=3	3	3	0.0002	0.0983	FDNDLQLAMELSAkELEEWELR
shFBXO21.55	FOCAD_HUMAN	Focadhesin OS=Homo sapiens OX=9606 GN=FOCAD PE=1 SV=1	1	1	0	0.0111	FMAVSDVPSLSVGkEVQWEK
shFBXO21.55	BASI_HUMAN	Basigin OS=Homo sapiens OX=9606 GN=BSG PE=1 SV=2	2	2	0.0001	0.0779	SESVPPVTDWAWYkITDSEDK
shFBXO21.55	BASI_HUMAN	Basigin OS=Homo sapiens OX=9606 GN=BSG PE=1 SV=2	2	2	0.0001	0.0779	SESVPPVTDWAWYkITDSEDK
shFBXO21.55	BASP1_HUMAN	Brain acid soluble protein 1 OS=Homo sapiens OX=9606 GN=BASP1 PE=1 SV=2	2	3	0.0002	0.189	ETPAATEAPSSTPkAQGPAASAEEPKPVEAPAANSDQTVTVKE
shFBXO21.55	DDI2_HUMAN	Protein DDI1 homolog 2 OS=Homo sapiens OX=9606 GN=DDI2 PE=1 SV=1	2	2	0.0001	0.0852	DMLLANPHELSLLkER
shFBXO21.55	RS3_HUMAN	40S ribosomal protein S3 OS=Homo sapiens OX=9606 GN=RPS3 PE=1 SV=2	6	6	0.0004	0.284	FGFPEGSVELYAEkVATR
shFBXO21.55	RS3_HUMAN	40S ribosomal protein S3 OS=Homo sapiens OX=9606 GN=RPS3 PE=1 SV=2	6	6	0.0004	0.284	FGFPEGSVELYAEkVATR
shFBXO21.55	TCPQ_HUMAN	T-complex protein 1 subunit theta OS=Homo sapiens OX=9606 GN=CCT8 PE=1 SV=4	9	10	0.0007	0.224	LVPGGGATEIELAkQITSYGETcPGLEQYAIKK
shFBXO21.55	PLSL_HUMAN	Plastin-2 OS=Homo sapiens OX=9606 GN=LCP1 PE=1 SV=6	12	15	0.0012	0.234	VYALPEDLVEVNPkmVMTVFAcLMGK
shFBXO21.55	PLSL_HUMAN	Plastin-2 OS=Homo sapiens OX=9606 GN=LCP1 PE=1 SV=6	12	15	0.0012	0.234	VYALPEDLVEVNPkMVmTVFAcLMGK
shFBXO21.55	MIB1_HUMAN	E3 ubiquitin-protein ligase MIB1 OS=Homo sapiens OX=9606 GN=MIB1 PE=1 SV=1	5	5	0.0003	0.0855	GQSPLDLcPDPNLckALAK
shFBXO21.55	TYOBP_HUMAN	TYRO protein tyrosine kinase-binding protein OS=Homo sapiens OX=9606 GN=TYROBP PE=1 SV=1	1	1	0	0.133	SDVYSDLNTQRPYYk
shFBXO21.55	PP2AB_HUMAN	Serine/threonine-protein phosphatase 2A catalytic subunit beta isoform OS=Homo sapiens OX=9606 GN=PPP2CB PE=1 SV=1	1	1	0.0002	0.324	cGNQAAIMELDDTLkYSFLQFDPAPR
shFBXO21.55	CATA_HUMAN	Catalase OS=Homo sapiens OX=9606 GN=CAT PE=1 SV=3	2	3	0.0001	0.0455	ADVLTTGAGNPVGDkLNVITVGPR
shFBXO21.55	LAPM5_HUMAN	Lysosomal-associated transmembrane protein 5 OS=Homo sapiens OX=9606 GN=LAPTM5 PE=1 SV=1	3	5	0.0004	0.126	VVLPSYEEALSLPSkTPEGGPAPPPYSEV
shFBXO21.55	MYO1F_HUMAN	Unconventional myosin-If OS=Homo sapiens OX=9606 GN=MYO1F PE=1 SV=3	3	4	0.0002	0.0355	AVNMEPDQYQMGSTkVFVK
shFBXO21.55	TXNL1_HUMAN	Thioredoxin-like protein 1 OS=Homo sapiens OX=9606 GN=TXNL1 PE=1 SV=3	2	2	0.0001	0.131	IDQYQGADAVGLEEkIK
shFBXO21.55	S15A4_HUMAN	Solute carrier family 15 member 4 OS=Homo sapiens OX=9606 GN=SLC15A4 PE=1 SV=1	1	1	0	0.0399	QSNGEGIGVFQQSSkQSLFDScK
shFBXO21.55	PABP1_HUMAN	Polyadenylate-binding protein 1 OS=Homo sapiens OX=9606 GN=PABPC1 PE=1 SV=2	1	1	0.0004	0.0818	GFGFVcFSSPEEATkAVTEMNGR
shFBXO21.55	PCNA_HUMAN	Proliferating cell nuclear antigen OS=Homo sapiens OX=9606 GN=PCNA PE=1 SV=1	2	2	0.0002	0.123	DLSHIGDAVVIScAkDGVK
shFBXO21.55	PCNA_HUMAN	Proliferating cell nuclear antigen OS=Homo sapiens OX=9606 GN=PCNA PE=1 SV=1	2	2	0.0002	0.123	DLSHIGDAVVIScAkDGVK
shFBXO21.55	PCNA_HUMAN	Proliferating cell nuclear antigen OS=Homo sapiens OX=9606 GN=PCNA PE=1 SV=1	2	2	0.0002	0.123	DLSHIGDAVVIScAkDGVK
shFBXO21.55	CY561_HUMAN	Transmembrane ascorbate-dependent reductase CYB561 OS=Homo sapiens OX=9606 GN=CYB561 PE=1 SV=2	1	1	0	0.104	RPSQAEEQALSMDFkTLTEGDSPGSQ
shFBXO21.55	ITCH_HUMAN	E3 ubiquitin-protein ligase Itchy homolog OS=Homo sapiens OX=9606 GN=ITCH PE=1 SV=2	1	1	0	0.0321	FIYGNQDLFATSQSkEFDPLGPLPPGWEK
shFBXO21.55	SMAP2_HUMAN	Stromal membrane-associated protein 2 OS=Homo sapiens OX=9606 GN=SMAP2 PE=1 SV=1	5	6	0.0003	0.238	YQAVLANLLLEEDNkFcADcQSK
shFBXO21.55	PP2AA_HUMAN	Serine/threonine-protein phosphatase 2A catalytic subunit alpha isoform OS=Homo sapiens OX=9606 GN=PPP2CA PE=1 SV=1	1	1	0.0003	0.324	cGNQAAIMELDDTLkYSFLQFDPAPR
shFBXO21.55	SQSTM_HUMAN	Sequestosome-1 OS=Homo sapiens OX=9606 GN=SQSTM1 PE=1 SV=1	1	1	0.0001	0.0455	NYDIGAALDTIQYSkHPPPL
shFBXO21.55	SQSTM_HUMAN	Sequestosome-1 OS=Homo sapiens OX=9606 GN=SQSTM1 PE=1 SV=1	1	1	0.0001	0.0455	NYDIGAALDTIQYSkHPPPL
shFBXO21.55	SQSTM_HUMAN	Sequestosome-1 OS=Homo sapiens OX=9606 GN=SQSTM1 PE=1 SV=1	1	1	0.0001	0.0455	NYDIGAALDTIQYSkHPPPL
shFBXO21.55	HS90B_HUMAN	Heat shock protein HSP 90-beta OS=Homo sapiens OX=9606 GN=HSP90AB1 PE=1 SV=4	11	13	0.0032	0.348	HSQFIGYPITLYLEkER
shFBXO21.55	PABP4_HUMAN	Polyadenylate-binding protein 4 OS=Homo sapiens OX=9606 GN=PABPC4 PE=1 SV=1	1	1	0.0004	0.0963	GFGFVcFSSPEEATkAVTEMNGR
shFBXO21.55	PSMD3_HUMAN	26S proteasome non-ATPase regulatory subunit 3 OS=Homo sapiens OX=9606 GN=PSMD3 PE=1 SV=2	3	3	0.0002	0.109	LQLDSPEDAEFIVAkAIR
shFBXO21.55	NUP35_HUMAN	Nucleoporin NUP35 OS=Homo sapiens OX=9606 GN=NUP35 PE=1 SV=1	1	1	0	0.0859	cALSSPSLAFTPPIkTLGTPTQPGSTPR
shFBXO21.55	GFPT1_HUMAN	Glutamine--fructose-6-phosphate aminotransferase [isomerizing] 1 OS=Homo sapiens OX=9606 GN=GFPT1 PE=1 SV=3	1	1	0	0.0329	GYDSAGVGFDGGNDkDWEANAcK
shFBXO21.55	ACSL4_HUMAN	Long-chain-fatty-acid--CoA ligase 4 OS=Homo sapiens OX=9606 GN=ACSL4 PE=1 SV=2	1	1	0	0.0225	SDQSYVISFVVPNQkR
shFBXO21.55	UBA1_HUMAN	Ubiquitin-like modifier-activating enzyme 1 OS=Homo sapiens OX=9606 GN=UBA1 PE=1 SV=3	8	8	0.0005	0.148	YDGQVAVFGSDLQEkLGK
shFBXO21.55	MK06_HUMAN	Mitogen-activated protein kinase 6 OS=Homo sapiens OX=9606 GN=MAPK6 PE=1 SV=1	1	1	0	0.0236	AQIALEEASQQLAGkER
shFBXO21.55	SP16H_HUMAN	FACT complex subunit SPT16 OS=Homo sapiens OX=9606 GN=SUPT16H PE=1 SV=1	4	4	0.0002	0.0497	NEGNIFPNPEATFVkEITYR
shFBXO21.55	DIAP1_HUMAN	Protein diaphanous homolog 1 OS=Homo sapiens OX=9606 GN=DIAPH1 PE=1 SV=2	2	2	0.0001	0.0275	AGcAVTSLLASELTkDDAMAAVPAK
shFBXO21.55	C99L2_HUMAN	CD99 antigen-like protein 2 OS=Homo sapiens OX=9606 GN=CD99L2 PE=1 SV=1	1	1	0	0.134	GENLEAVVcEEPQVkYSTLHTQSAEPPPPPEPARI
shFBXO21.55	NACAM_HUMAN	Nascent polypeptide-associated complex subunit alpha, muscle-specific form OS=Homo sapiens OX=9606 GN=NACA PE=1 SV=1	4	4	0.0002	0.0212	IEDLSQQAQLAAAEkFK
shFBXO21.55	DDI2_HUMAN	Protein DDI1 homolog 2 OS=Homo sapiens OX=9606 GN=DDI2 PE=1 SV=1	2	2	0.0001	0.0852	NPPLAEALLSGDLEkFSR
shFBXO21.55	ENOA_HUMAN	Alpha-enolase OS=Homo sapiens OX=9606 GN=ENO1 PE=1 SV=2	20	25	0.0032	0.567	FGANAILGVSLAVckAGAVEK
shFBXO21.55	MIB1_HUMAN	E3 ubiquitin-protein ligase MIB1 OS=Homo sapiens OX=9606 GN=MIB1 PE=1 SV=1	5	5	0.0003	0.0855	LFETQESGDLNEELVkAAANGDVAK
shFBXO21.55	MIB1_HUMAN	E3 ubiquitin-protein ligase MIB1 OS=Homo sapiens OX=9606 GN=MIB1 PE=1 SV=1	5	5	0.0003	0.0855	LFETQESGDLNEELVkAAANGDVAK
shFBXO21.55	SND1_HUMAN	Staphylococcal nuclease domain-containing protein 1 OS=Homo sapiens OX=9606 GN=SND1 PE=1 SV=1	6	7	0.0004	0.114	EADGSETPEPFAAEAkFFTESR
shFBXO21.55	IMB1_HUMAN	Importin subunit beta-1 OS=Homo sapiens OX=9606 GN=KPNB1 PE=1 SV=2	5	6	0.0006	0.0731	SSAYESLMEIVKNSAk
shFBXO21.55	EPHA7_HUMAN	Ephrin type-A receptor 7 OS=Homo sapiens OX=9606 GN=EPHA7 PE=1 SV=3	5	5	0.0004	0.0912	VIEDDPEAVYTTTGGkIPVR
shFBXO21.55	EPHA7_HUMAN	Ephrin type-A receptor 7 OS=Homo sapiens OX=9606 GN=EPHA7 PE=1 SV=3	5	5	0.0004	0.0912	VIEDDPEAVYTTTGGkIPVR
shFBXO21.55	HS71A_HUMAN,HS71B_HUMAN	Heat shock 70 kDa protein 1A OS=Homo sapiens OX=9606 GN=HSPA1A PE=1 SV=1	7	7	0.0006	0.27	AFYPEEISSMVLTKMk
shFBXO21.55	FAF1_HUMAN	FAS-associated factor 1 OS=Homo sapiens OX=9606 GN=FAF1 PE=1 SV=2	3	4	0.0002	0.0723	EYNLNFSGSSTIQEVkR
shFBXO21.55	FAF1_HUMAN	FAS-associated factor 1 OS=Homo sapiens OX=9606 GN=FAF1 PE=1 SV=2	3	4	0.0002	0.0723	EYNLNFSGSSTIQEVkR
shFBXO21.55	EMC4_HUMAN	ER membrane protein complex subunit 4 OS=Homo sapiens OX=9606 GN=EMC4 PE=1 SV=2	1	1	0	0.153	GSGQGDSLYPVGYLDkQVPDTSVQETDR
shFBXO21.55	OCLN_HUMAN	Occludin OS=Homo sapiens OX=9606 GN=OCLN PE=1 SV=1	2	2	0.0001	0.0805	EHIYDEQPPNVEEWVkNVSAGTQDVPSPPSDYVER
shFBXO21.55	ESYT1_HUMAN	Extended synaptotagmin-1 OS=Homo sapiens OX=9606 GN=ESYT1 PE=1 SV=1	3	3	0.0002	0.0462	FFLQDPQSQELDVQVkDDSR
shFBXO21.55	EMAL3_HUMAN	Echinoderm microtubule-associated protein-like 3 OS=Homo sapiens OX=9606 GN=EML3 PE=1 SV=1	1	1	0.0001	0.0234	AIAEGLGSELLVGTTkNALLR
shFBXO21.55	EMAL3_HUMAN	Echinoderm microtubule-associated protein-like 3 OS=Homo sapiens OX=9606 GN=EML3 PE=1 SV=1	1	1	0.0001	0.0234	AIAEGLGSELLVGTTkNALLR
shFBXO21.55	XPO7_HUMAN	Exportin-7 OS=Homo sapiens OX=9606 GN=XPO7 PE=1 SV=3	2	2	0.0001	0.0313	GSSSYSQLLAATcLTkLVSR
shFBXO21.55	HSP7C_HUMAN	Heat shock cognate 71 kDa protein OS=Homo sapiens OX=9606 GN=HSPA8 PE=1 SV=1	14	20	0.0022	0.331	SFYPEEVSSMVLTKMk
shFBXO21.55	SYRC_HUMAN	Arginine--tRNA ligase, cytoplasmic OS=Homo sapiens OX=9606 GN=RARS1 PE=1 SV=2	1	1	0	0.0273	SDGGYTYDTSDLAAIkQR
shFBXO21.55	PROF1_HUMAN	Profilin-1 OS=Homo sapiens OX=9606 GN=PFN1 PE=1 SV=2	9	13	0.002	0.629	TFVNITPAEVGVLVGkDR
shFBXO21.55	PROF1_HUMAN	Profilin-1 OS=Homo sapiens OX=9606 GN=PFN1 PE=1 SV=2	9	13	0.002	0.629	TFVNITPAEVGVLVGkDR
shFBXO21.55	PROF1_HUMAN	Profilin-1 OS=Homo sapiens OX=9606 GN=PFN1 PE=1 SV=2	9	13	0.002	0.629	TFVNITPAEVGVLVGkDR
shFBXO21.55	PROF1_HUMAN	Profilin-1 OS=Homo sapiens OX=9606 GN=PFN1 PE=1 SV=2	9	13	0.002	0.629	TFVNITPAEVGVLVGkDR
shFBXO21.55	PROF1_HUMAN	Profilin-1 OS=Homo sapiens OX=9606 GN=PFN1 PE=1 SV=2	9	13	0.002	0.629	TFVNITPAEVGVLVGkDR
shFBXO21.55	PROF1_HUMAN	Profilin-1 OS=Homo sapiens OX=9606 GN=PFN1 PE=1 SV=2	9	13	0.002	0.629	TFVNITPAEVGVLVGkDR
shFBXO21.55	PROF1_HUMAN	Profilin-1 OS=Homo sapiens OX=9606 GN=PFN1 PE=1 SV=2	9	13	0.002	0.629	TFVNITPAEVGVLVGkDR
shFBXO21.55	P121C_HUMAN	Nuclear envelope pore membrane protein POM 121C OS=Homo sapiens OX=9606 GN=POM121C PE=1 SV=3	1	1	0	0.0138	TVEEEDQIFLDGQENkR
shFBXO21.55	UN45A_HUMAN	Protein unc-45 homolog A OS=Homo sapiens OX=9606 GN=UNC45A PE=1 SV=1	1	1	0	0.0244	ALIPLALEGTDVGQTkAAQALAK
shFBXO21.55	PGAM1_HUMAN	Phosphoglycerate mutase 1 OS=Homo sapiens OX=9606 GN=PGAM1 PE=1 SV=2	3	6	0.0004	0.236	YADLTEDQLPScESLkDTIAR
shFBXO21.55	RS27A_HUMAN	Ubiquitin-40S ribosomal protein S27a OS=Homo sapiens OX=9606 GN=RPS27A PE=1 SV=2	10	14	0.0047	0.5	TITLEVEPSDTIENVkAK
shFBXO21.55	RS27A_HUMAN	Ubiquitin-40S ribosomal protein S27a OS=Homo sapiens OX=9606 GN=RPS27A PE=1 SV=2	10	14	0.0047	0.5	TITLEVEPSDTIENVkAK
shFBXO21.55	RS27A_HUMAN	Ubiquitin-40S ribosomal protein S27a OS=Homo sapiens OX=9606 GN=RPS27A PE=1 SV=2	10	14	0.0047	0.5	TITLEVEPSDTIENVkAK
shFBXO21.55	RS27A_HUMAN	Ubiquitin-40S ribosomal protein S27a OS=Homo sapiens OX=9606 GN=RPS27A PE=1 SV=2	10	14	0.0047	0.5	TITLEVEPSDTIENVkAK
shFBXO21.55	RS27A_HUMAN	Ubiquitin-40S ribosomal protein S27a OS=Homo sapiens OX=9606 GN=RPS27A PE=1 SV=2	10	14	0.0047	0.5	TITLEVEPSDTIENVkAK
shFBXO21.55	MYH9_HUMAN	Myosin-9 OS=Homo sapiens OX=9606 GN=MYH9 PE=1 SV=4	9	9	0.0006	0.0821	QLLQANPILEAFGNAkTVK
shFBXO21.55	PPID_HUMAN	Peptidyl-prolyl cis-trans isomerase D OS=Homo sapiens OX=9606 GN=PPID PE=1 SV=3	1	1	0	0.0486	LQPIALScVLNIGAckLK
shFBXO21.55	ZC3HE_HUMAN	Zinc finger CCCH domain-containing protein 14 OS=Homo sapiens OX=9606 GN=ZC3H14 PE=1 SV=1	1	2	0.0001	0.0299	LSEEVVVAPNQESGMkTADSLR
shFBXO21.55	PSA4_HUMAN	Proteasome subunit alpha type-4 OS=Homo sapiens OX=9606 GN=PSMA4 PE=1 SV=1	3	3	0.0002	0.18	ATcIGNNSAAAVSMLkQDYK
shFBXO21.55	TCPQ_HUMAN	T-complex protein 1 subunit theta OS=Homo sapiens OX=9606 GN=CCT8 PE=1 SV=4	9	10	0.0007	0.224	IAVYScPFDGMITETkGTVLIK
shFBXO21.55	TCPQ_HUMAN	T-complex protein 1 subunit theta OS=Homo sapiens OX=9606 GN=CCT8 PE=1 SV=4	9	10	0.0007	0.224	IAVYScPFDGMITETkGTVLIK
shFBXO21.55	WDR1_HUMAN	WD repeat-containing protein 1 OS=Homo sapiens OX=9606 GN=WDR1 PE=1 SV=4	4	4	0.0003	0.152	YAPSGFYIASGDVSGk
shFBXO21.55	RSCA1_HUMAN	Regulatory solute carrier protein family 1 member 1 OS=Homo sapiens OX=9606 GN=RSC1A1 PE=1 SV=1	1	1	0	0.0438	LLAGEEDALNQTSEQTkSLSSNFILVK
shFBXO21.55	PPM1B_HUMAN	Protein phosphatase 1B OS=Homo sapiens OX=9606 GN=PPM1B PE=1 SV=1	1	1	0	0.048	ESDGASDEAEESGSQGkLVEALR
shFBXO21.55	PI51A_HUMAN	Phosphatidylinositol 4-phosphate 5-kinase type-1 alpha OS=Homo sapiens OX=9606 GN=PIP5K1A PE=1 SV=1	1	1	0	0.0356	GAIQLGITHTVGSLSTkPER
shFBXO21.55	LGUL_HUMAN	Lactoylglutathione lyase OS=Homo sapiens OX=9606 GN=GLO1 PE=1 SV=4	7	10	0.0013	0.408	GFGHIGIAVPDVYSAckR
shFBXO21.55	HNRH1_HUMAN	Heterogeneous nuclear ribonucleoprotein H OS=Homo sapiens OX=9606 GN=HNRNPH1 PE=1 SV=4	2	2	0.0002	0.111	STGEAFVQFASQEIAEkALK
shFBXO21.55	CALM1_HUMAN,CALM2_HUMAN,CALM3_HUMAN	Calmodulin-1 OS=Homo sapiens OX=9606 GN=CALM1 PE=1 SV=1	1	1	0	0.161	EAFSLFDKDGDGTITTkELGTVMR
shFBXO21.55	SHIP1_HUMAN	Phosphatidylinositol 3,4,5-trisphosphate 5-phosphatase 1 OS=Homo sapiens OX=9606 GN=INPP5D PE=1 SV=2	2	2	0.0002	0.0278	SQEGENEEGSEGELVVkFGETLPK
shFBXO21.55	SHIP1_HUMAN	Phosphatidylinositol 3,4,5-trisphosphate 5-phosphatase 1 OS=Homo sapiens OX=9606 GN=INPP5D PE=1 SV=2	2	2	0.0002	0.0278	SQEGENEEGSEGELVVkFGETLPK
shFBXO21.55	SHIP1_HUMAN	Phosphatidylinositol 3,4,5-trisphosphate 5-phosphatase 1 OS=Homo sapiens OX=9606 GN=INPP5D PE=1 SV=2	2	2	0.0002	0.0278	SQEGENEEGSEGELVVkFGETLPK
shFBXO21.55	NU155_HUMAN	Nuclear pore complex protein Nup155 OS=Homo sapiens OX=9606 GN=NUP155 PE=1 SV=1	1	1	0.0001	0.0151	NSQFAGGPLGNPNTTAkVQQR
shFBXO21.55	NU155_HUMAN	Nuclear pore complex protein Nup155 OS=Homo sapiens OX=9606 GN=NUP155 PE=1 SV=1	1	1	0.0001	0.0151	NSQFAGGPLGNPNTTAkVQQR
shFBXO21.55	PROF1_HUMAN	Profilin-1 OS=Homo sapiens OX=9606 GN=PFN1 PE=1 SV=2	9	13	0.002	0.629	STGGAPTFNVTVTKTDk
shFBXO21.55	COF1_HUMAN	Cofilin-1 OS=Homo sapiens OX=9606 GN=CFL1 PE=1 SV=3	6	7	0.0006	0.349	KEDLVFIFWAPESAPLkSK
shFBXO21.55	NASP_HUMAN	Nuclear autoantigenic sperm protein OS=Homo sapiens OX=9606 GN=NASP PE=1 SV=2	3	3	0.0001	0.0406	YGETANEcGEAFFFYGkSLLELAR
shFBXO21.55	MBOA7_HUMAN	Lysophospholipid acyltransferase 7 OS=Homo sapiens OX=9606 GN=MBOAT7 PE=1 SV=2	1	1	0	0.0614	AGGGPTLQcPPPSSPEkAASLEYDYETIR
shFBXO21.55	RACK1_HUMAN	Receptor of activated protein C kinase 1 OS=Homo sapiens OX=9606 GN=RACK1 PE=1 SV=3	9	9	0.0006	0.41	FSPNSSNPIIVScGWDkLVK
shFBXO21.55	NACAM_HUMAN	Nascent polypeptide-associated complex subunit alpha, muscle-specific form OS=Homo sapiens OX=9606 GN=NACA PE=1 SV=1	4	4	0.0002	0.0212	IEDLSQQAQLAAAEKFk
shFBXO21.55	RLF_HUMAN	Zinc finger protein Rlf OS=Homo sapiens OX=9606 GN=RLF PE=1 SV=2	1	1	0	0.0099	FScNQPQcPAVFYTFNkLK
shFBXO21.55	ZNRD2_HUMAN	Protein ZNRD2 OS=Homo sapiens OX=9606 GN=ZNRD2 PE=1 SV=1	1	2	0.0002	0.0955	MLGETcADcGTILLQDkQR
shFBXO21.55	OGT1_HUMAN	UDP-N-acetylglucosamine--peptide N-acetylglucosaminyltransferase 110 kDa subunit OS=Homo sapiens OX=9606 GN=OGT PE=1 SV=3	2	2	0.0001	0.0344	QNPLLAEAYSNLGNVYkER
shFBXO21.55	YBOX1_HUMAN	Y-box-binding protein 1 OS=Homo sapiens OX=9606 GN=YBX1 PE=1 SV=3	5	6	0.0004	0.151	SVGDGETVEFDVVEGEkGAEAANVTGPGGVPVQGSkYAADR
shFBXO21.55	CORO7_HUMAN	Coronin-7 OS=Homo sapiens OX=9606 GN=CORO7 PE=1 SV=2	1	1	0	0.0184	GLNLTTPGESDGFcANk
shFBXO21.55	TCPE_HUMAN	T-complex protein 1 subunit epsilon OS=Homo sapiens OX=9606 GN=CCT5 PE=1 SV=1	2	3	0.0001	0.0702	LGFAGLVQEISFGTTKDk
shFBXO21.55	CAP1_HUMAN	Adenylyl cyclase-associated protein 1 OS=Homo sapiens OX=9606 GN=CAP1 PE=1 SV=5	18	22	0.002	0.514	VENQENVSNLVIEDTELkQVAYIYK
shFBXO21.55	CAP1_HUMAN	Adenylyl cyclase-associated protein 1 OS=Homo sapiens OX=9606 GN=CAP1 PE=1 SV=5	18	22	0.002	0.514	VENQENVSNLVIEDTELkQVAYIYK
shFBXO21.55	TXNIP_HUMAN	Thioredoxin-interacting protein OS=Homo sapiens OX=9606 GN=TXNIP PE=1 SV=1	1	1	0.0001	0.0563	SFEVVFNDPEKVYGSGEkVAGR
shFBXO21.55	TXNIP_HUMAN	Thioredoxin-interacting protein OS=Homo sapiens OX=9606 GN=TXNIP PE=1 SV=1	1	1	0.0001	0.0563	SFEVVFNDPEKVYGSGEkVAGR
shFBXO21.55	CK054_HUMAN	Ester hydrolase C11orf54 OS=Homo sapiens OX=9606 GN=C11orf54 PE=1 SV=1	1	1	0	0.0571	IAEVGGVPYLLPLVNQKk
shFBXO21.55	UBR1_HUMAN	E3 ubiquitin-protein ligase UBR1 OS=Homo sapiens OX=9606 GN=UBR1 PE=1 SV=1	1	1	0	0.0132	NLPENENNETGLENVINkVATFK
shFBXO21.55	MOES_HUMAN	Moesin OS=Homo sapiens OX=9606 GN=MSN PE=1 SV=3	5	6	0.0004	0.158	IAQDLEMYGVNYFSIKNk
shFBXO21.55	ZEP3_HUMAN	Transcription factor HIVEP3 OS=Homo sapiens OX=9606 GN=HIVEP3 PE=2 SV=1	2	2	0.0001	0.017	LITINEAVVDTSEIDSVkPR
shFBXO21.55	PHIP_HUMAN	PH-interacting protein OS=Homo sapiens OX=9606 GN=PHIP PE=1 SV=2	2	2	0.0001	0.028	VVVDPVVTEQPSTSSAAkTFITK
shFBXO21.55	TBA1A_HUMAN	Tubulin alpha-1A chain OS=Homo sapiens OX=9606 GN=TUBA1A PE=1 SV=1	6	8	0.0017	0.481	VGINYQPPTVVPGGDLAkVQR
shFBXO21.55	TBA1A_HUMAN	Tubulin alpha-1A chain OS=Homo sapiens OX=9606 GN=TUBA1A PE=1 SV=1	6	8	0.0017	0.481	VGINYQPPTVVPGGDLAkVQR
shFBXO21.55	TBA1A_HUMAN	Tubulin alpha-1A chain OS=Homo sapiens OX=9606 GN=TUBA1A PE=1 SV=1	6	8	0.0017	0.481	VGINYQPPTVVPGGDLAkVQR
shFBXO21.55	TBA1A_HUMAN	Tubulin alpha-1A chain OS=Homo sapiens OX=9606 GN=TUBA1A PE=1 SV=1	6	8	0.0017	0.481	VGINYQPPTVVPGGDLAkVQR
shFBXO21.55	LYRIC_HUMAN	Protein LYRIC OS=Homo sapiens OX=9606 GN=MTDH PE=1 SV=2	2	2	0.0001	0.0825	EEAAAVPAAAPDDLALLkNLR
shFBXO21.55	CDK6_HUMAN	Cyclin-dependent kinase 6 OS=Homo sapiens OX=9606 GN=CDK6 PE=1 SV=1	1	1	0	0.0644	ADQQYEcVAEIGEGAYGkVFK
shFBXO21.55	CHFR_HUMAN	E3 ubiquitin-protein ligase CHFR OS=Homo sapiens OX=9606 GN=CHFR PE=1 SV=2	1	1	0	0.0301	SGQVTLEDTSTSGTVINkLK
shFBXO21.55	UNC5C_HUMAN	Netrin receptor UNC5C OS=Homo sapiens OX=9606 GN=UNC5C PE=1 SV=2	1	1	0	0.0258	LSPQMTQSLLENEALSLkNQSLAR
shFBXO21.55	STAM1_HUMAN	Signal transducing adapter molecule 1 OS=Homo sapiens OX=9606 GN=STAM PE=1 SV=3	1	1	0	0.0481	EQGVTFPAIGSQAAEQAkASPALVAK
shFBXO21.55	CLH1_HUMAN	Clathrin heavy chain 1 OS=Homo sapiens OX=9606 GN=CLTC PE=1 SV=5	17	18	0.0012	0.139	GQcDLELINVcNENSLFkSLSR
shFBXO21.55	TBA4A_HUMAN	Tubulin alpha-4A chain OS=Homo sapiens OX=9606 GN=TUBA4A PE=1 SV=1	4	5	0.0014	0.426	VGINYQPPTVVPGGDLAkVQR
shFBXO21.55	TBA4A_HUMAN	Tubulin alpha-4A chain OS=Homo sapiens OX=9606 GN=TUBA4A PE=1 SV=1	4	5	0.0014	0.426	VGINYQPPTVVPGGDLAkVQR
shFBXO21.55	TBA4A_HUMAN	Tubulin alpha-4A chain OS=Homo sapiens OX=9606 GN=TUBA4A PE=1 SV=1	4	5	0.0014	0.426	VGINYQPPTVVPGGDLAkVQR
shFBXO21.55	TBA4A_HUMAN	Tubulin alpha-4A chain OS=Homo sapiens OX=9606 GN=TUBA4A PE=1 SV=1	4	5	0.0014	0.426	VGINYQPPTVVPGGDLAkVQR
shFBXO21.55	ITM2B_HUMAN	Integral membrane protein 2B OS=Homo sapiens OX=9606 GN=ITM2B PE=1 SV=1	1	1	0.0001	0.109	SGEEALIIPPDAVAVDckDPDDVVPVGQR
shFBXO21.55	ITM2B_HUMAN	Integral membrane protein 2B OS=Homo sapiens OX=9606 GN=ITM2B PE=1 SV=1	1	1	0.0001	0.109	SGEEALIIPPDAVAVDckDPDDVVPVGQR
shFBXO21.55	AUP1_HUMAN	Lipid droplet-regulating VLDL assembly factor AUP1 OS=Homo sapiens OX=9606 GN=AUP1 PE=1 SV=2	2	2	0.0001	0.0854	FPSSGPVTPQPTALTFAkSSWAR
shFBXO21.55	AUP1_HUMAN	Lipid droplet-regulating VLDL assembly factor AUP1 OS=Homo sapiens OX=9606 GN=AUP1 PE=1 SV=2	2	2	0.0001	0.0854	FPSSGPVTPQPTALTFAkSSWAR
shFBXO21.55	UB2E1_HUMAN	Ubiquitin-conjugating enzyme E2 E1 OS=Homo sapiens OX=9606 GN=UBE2E1 PE=1 SV=1	2	2	0.0001	0.15	ELADITLDPPPNcSAGPkGDNIYEWR
shFBXO21.55	RS27A_HUMAN	Ubiquitin-40S ribosomal protein S27a OS=Homo sapiens OX=9606 GN=RPS27A PE=1 SV=2	10	14	0.0047	0.5	TITLEVEPSDTIENVKAk
shFBXO21.55	RS27A_HUMAN	Ubiquitin-40S ribosomal protein S27a OS=Homo sapiens OX=9606 GN=RPS27A PE=1 SV=2	10	14	0.0047	0.5	TITLEVEPSDTIENVKAk
shFBXO21.55	RS27A_HUMAN	Ubiquitin-40S ribosomal protein S27a OS=Homo sapiens OX=9606 GN=RPS27A PE=1 SV=2	10	14	0.0047	0.5	TITLEVEPSDTIENVKAk
shFBXO21.55	DSG2_HUMAN	Desmoglein-2 OS=Homo sapiens OX=9606 GN=DSG2 PE=1 SV=2	1	1	0	0.0188	ATQFTGATGAIMTTETTkTAR
shFBXO21.55	MARE1_HUMAN	Microtubule-associated protein RP/EB family member 1 OS=Homo sapiens OX=9606 GN=MAPRE1 PE=1 SV=3	1	1	0	0.0746	QGQETAVAPSLVAPALNkPK
shFBXO21.55	DIP2B_HUMAN	Disco-interacting protein 2 homolog B OS=Homo sapiens OX=9606 GN=DIP2B PE=1 SV=3	2	2	0.0001	0.033	LLSPYSPQTQETDSAVQkELR
shFBXO21.55	CEP55_HUMAN	Centrosomal protein of 55 kDa OS=Homo sapiens OX=9606 GN=CEP55 PE=1 SV=3	2	2	0.0001	0.0819	VALLEQQMQAcTLDFENEkLDR
shFBXO21.55	RLA2_HUMAN	60S acidic ribosomal protein P2 OS=Homo sapiens OX=9606 GN=RPLP2 PE=1 SV=1	4	4	0.0002	0.583	YVASYLLAALGGNSSPSAkDIK
shFBXO21.55	RLA2_HUMAN	60S acidic ribosomal protein P2 OS=Homo sapiens OX=9606 GN=RPLP2 PE=1 SV=1	4	4	0.0002	0.583	YVASYLLAALGGNSSPSAkDIK
shFBXO21.55	EPHA7_HUMAN	Ephrin type-A receptor 7 OS=Homo sapiens OX=9606 GN=EPHA7 PE=1 SV=3	5	5	0.0004	0.0912	ADQEGDEELYFHFKFPGTk
shFBXO21.55	RFA1_HUMAN	Replication protein A 70 kDa DNA-binding subunit OS=Homo sapiens OX=9606 GN=RPA1 PE=1 SV=2	2	2	0.0001	0.0844	GWFDAEGQALDGVSISDLkSGGVGGSNTNWK
shFBXO21.55	SEPT2_HUMAN	Septin-2 OS=Homo sapiens OX=9606 GN=SEPTIN2 PE=1 SV=1	5	5	0.0002	0.197	ASIPFSVVGSNQLIEAKGk
shFBXO21.55	GDIB_HUMAN	Rab GDP dissociation inhibitor beta OS=Homo sapiens OX=9606 GN=GDI2 PE=1 SV=2	6	7	0.0006	0.243	NPYYGGESASITPLEDLYkR
shFBXO21.55	RL9_HUMAN	60S ribosomal protein L9 OS=Homo sapiens OX=9606 GN=RPL9 PE=1 SV=1	4	4	0.0004	0.276	TILSNQTVDIPENVDITLkGR
shFBXO21.55	RL9_HUMAN	60S ribosomal protein L9 OS=Homo sapiens OX=9606 GN=RPL9 PE=1 SV=1	4	4	0.0004	0.276	TILSNQTVDIPENVDITLkGR
shFBXO21.55	RL9_HUMAN	60S ribosomal protein L9 OS=Homo sapiens OX=9606 GN=RPL9 PE=1 SV=1	4	4	0.0004	0.276	TILSNQTVDIPENVDITLkGR
shFBXO21.55	RL9_HUMAN	60S ribosomal protein L9 OS=Homo sapiens OX=9606 GN=RPL9 PE=1 SV=1	4	4	0.0004	0.276	TILSNQTVDIPENVDITLkGR
shFBXO21.55	RL9_HUMAN	60S ribosomal protein L9 OS=Homo sapiens OX=9606 GN=RPL9 PE=1 SV=1	4	4	0.0004	0.276	TILSNQTVDIPENVDITLkGR
shFBXO21.55	UHRF1_HUMAN	E3 ubiquitin-protein ligase UHRF1 OS=Homo sapiens OX=9606 GN=UHRF1 PE=1 SV=1	1	1	0	0.0277	ALALNcFAPINDQEGAEAkDWR
shFBXO21.55	LDHB_HUMAN	L-lactate dehydrogenase B chain OS=Homo sapiens OX=9606 GN=LDHB PE=1 SV=2	8	8	0.0007	0.302	GLTSVINQKLKDDEVAQLk
shFBXO21.55	PSMD2_HUMAN	26S proteasome non-ATPase regulatory subunit 2 OS=Homo sapiens OX=9606 GN=PSMD2 PE=1 SV=3	2	2	0.0001	0.0496	LALMLNDMELVEDIFTSckDVVVQK
shFBXO21.55	COF1_HUMAN	Cofilin-1 OS=Homo sapiens OX=9606 GN=CFL1 PE=1 SV=3	6	7	0.0006	0.349	KEDLVFIFWAPESAPLKSk
shFBXO21.55	H2A2C_HUMAN	Histone H2A type 2-C OS=Homo sapiens OX=9606 GN=H2AC20 PE=1 SV=4	1	1	0.0018	0.264	VTIAQGGVLPNIQAVLLPkKTESHK
shFBXO21.55	H2A1B_HUMAN,H2A1C_HUMAN,H2A1D_HUMAN,H2A1H_HUMAN,H2A1J_HUMAN,H2A1_HUMAN,H2A2A_HUMAN,H2A3_HUMAN	Histone H2A type 1-B/E OS=Homo sapiens OX=9606 GN=H2AC4 PE=1 SV=2	1	1	0.0018	0.269	VTIAQGGVLPNIQAVLLPkKTESHHK
shFBXO21.55	H2A1B_HUMAN,H2A1C_HUMAN,H2A1D_HUMAN,H2A1H_HUMAN,H2A1J_HUMAN,H2A1_HUMAN,H2A2A_HUMAN,H2A3_HUMAN	Histone H2A type 1-B/E OS=Homo sapiens OX=9606 GN=H2AC4 PE=1 SV=2	1	1	0.0018	0.269	VTIAQGGVLPNIQAVLLPkKTESHHK
shFBXO21.55	KPYM_HUMAN	Pyruvate kinase PKM OS=Homo sapiens OX=9606 GN=PKM PE=1 SV=4	14	17	0.0015	0.322	GADFLVTEVENGGSLGSKk
shFBXO21.55	YBOX1_HUMAN	Y-box-binding protein 1 OS=Homo sapiens OX=9606 GN=YBX1 PE=1 SV=3	5	6	0.0004	0.151	GAEAANVTGPGGVPVQGSkYAADR
shFBXO21.55	YBOX1_HUMAN	Y-box-binding protein 1 OS=Homo sapiens OX=9606 GN=YBX1 PE=1 SV=3	5	6	0.0004	0.151	GAEAANVTGPGGVPVQGSkYAADR
shFBXO21.55	IMDH1_HUMAN	Inosine-5'-monophosphate dehydrogenase 1 OS=Homo sapiens OX=9606 GN=IMPDH1 PE=1 SV=2	1	1	0	0.035	GkLPIVNDcDELVAIIAR
shFBXO21.55	XIAP_HUMAN	E3 ubiquitin-protein ligase XIAP OS=Homo sapiens OX=9606 GN=XIAP PE=1 SV=2	1	1	0	0.0402	LkTFANFPSGSPVSASTLAR
shFBXO21.55	ZN407_HUMAN	Zinc finger protein 407 OS=Homo sapiens OX=9606 GN=ZNF407 PE=1 SV=2	1	1	0	0.0102	IkNPEDGELIDQSEEGLIATGVR
shFBXO21.55	DHB12_HUMAN	Very-long-chain 3-oxoacyl-CoA reductase OS=Homo sapiens OX=9606 GN=HSD17B12 PE=1 SV=2	4	4	0.0002	0.17	SkGVFVQSVLPYFVATK
shFBXO21.55	NED4L_HUMAN	E3 ubiquitin-protein ligase NEDD4-like OS=Homo sapiens OX=9606 GN=NEDD4L PE=1 SV=2	1	1	0	0.0205	SkTSLNPNDLGPLPPGWEER
shFBXO21.55	PABP1_HUMAN	Polyadenylate-binding protein 1 OS=Homo sapiens OX=9606 GN=PABPC1 PE=1 SV=2	1	1	0.0004	0.0818	SkGFGFVcFSSPEEATK
shFBXO21.55	CX021_HUMAN	Protein CXorf21 OS=Homo sapiens OX=9606 GN=CXorf21 PE=1 SV=1	2	2	0.0001	0	EkSSLQMQNPISNAVLNEYLEQK
shFBXO21.55	SMAP2_HUMAN	Stromal membrane-associated protein 2 OS=Homo sapiens OX=9606 GN=SMAP2 PE=1 SV=1	5	6	0.0003	0.238	VkSVNLDQWTQEQIQcMQEMGNGK
shFBXO21.55	ESYT1_HUMAN	Extended synaptotagmin-1 OS=Homo sapiens OX=9606 GN=ESYT1 PE=1 SV=1	3	3	0.0002	0.0462	TkTISQTSAPVWDESASFLIR
shFBXO21.55	PSMD4_HUMAN	26S proteasome non-ATPase regulatory subunit 4 OS=Homo sapiens OX=9606 GN=PSMD4 PE=1 SV=1	1	2	0.0004	0.143	EkVNVDIINFGEEEVNTEK
shFBXO21.55	PSMD4_HUMAN	26S proteasome non-ATPase regulatory subunit 4 OS=Homo sapiens OX=9606 GN=PSMD4 PE=1 SV=1	1	2	0.0004	0.143	EkVNVDIINFGEEEVNTEK
shFBXO21.55	H2AY_HUMAN	Core histone macro-H2A.1 OS=Homo sapiens OX=9606 GN=MACROH2A1 PE=1 SV=4	4	5	0.0003	0.0941	GkLEAIITPPPAK
shFBXO21.55	JOS1_HUMAN	Josephin-1 OS=Homo sapiens OX=9606 GN=JOSD1 PE=1 SV=1	1	1	0.0001	0.104	GkNcELLLVVPEEVEAHQSWR
shFBXO21.55	JOS1_HUMAN	Josephin-1 OS=Homo sapiens OX=9606 GN=JOSD1 PE=1 SV=1	1	1	0.0001	0.104	GkNcELLLVVPEEVEAHQSWR
shFBXO21.55	JOS1_HUMAN	Josephin-1 OS=Homo sapiens OX=9606 GN=JOSD1 PE=1 SV=1	1	1	0.0001	0.104	GkNcELLLVVPEEVEAHQSWR
shFBXO21.55	CL16A_HUMAN	Protein CLEC16A OS=Homo sapiens OX=9606 GN=CLEC16A PE=1 SV=2	1	1	0	0.0209	SkLSELAASTSVQEQNTTDEEK
shFBXO21.55	PABP4_HUMAN	Polyadenylate-binding protein 4 OS=Homo sapiens OX=9606 GN=PABPC4 PE=1 SV=1	1	1	0.0004	0.0963	SkGFGFVcFSSPEEATK
shFBXO21.55	FAS_HUMAN	Fatty acid synthase OS=Homo sapiens OX=9606 GN=FASN PE=1 SV=3	14	14	0.0008	0.082	AkTGGAYGEDLGADYNLSQVcDGK
shFBXO21.55	FAS_HUMAN	Fatty acid synthase OS=Homo sapiens OX=9606 GN=FASN PE=1 SV=3	14	14	0.0008	0.082	AkTGGAYGEDLGADYNLSQVcDGK
shFBXO21.55	EPS15_HUMAN	Epidermal growth factor receptor substrate 15 OS=Homo sapiens OX=9606 GN=EPS15 PE=1 SV=2	1	1	0	0.0223	EkDPEIFcDPFTSATTTTNK
shFBXO21.55	UBQL2_HUMAN	Ubiquilin-2 OS=Homo sapiens OX=9606 GN=UBQLN2 PE=1 SV=2	1	1	0	0.0272	EkEEFAVPENSSVQQFK
shFBXO21.55	UBA1_HUMAN	Ubiquitin-like modifier-activating enzyme 1 OS=Homo sapiens OX=9606 GN=UBA1 PE=1 SV=3	8	8	0.0005	0.148	QkYFLVGAGAIGcELLK
shFBXO21.55	RECQ1_HUMAN	ATP-dependent DNA helicase Q1 OS=Homo sapiens OX=9606 GN=RECQL PE=1 SV=3	1	1	0	0.0508	IkQcLEDSDAGASNEYDSSPAAWNKEDFPWSGK
shFBXO21.55	IMDH2_HUMAN	Inosine-5'-monophosphate dehydrogenase 2 OS=Homo sapiens OX=9606 GN=IMPDH2 PE=1 SV=2	3	4	0.0003	0.111	DkYPNLQVIGGNVVTAAQAK
shFBXO21.55	IMDH2_HUMAN	Inosine-5'-monophosphate dehydrogenase 2 OS=Homo sapiens OX=9606 GN=IMPDH2 PE=1 SV=2	3	4	0.0003	0.111	GkLPIVNEDDELVAIIAR
shFBXO21.55	IMDH2_HUMAN	Inosine-5'-monophosphate dehydrogenase 2 OS=Homo sapiens OX=9606 GN=IMPDH2 PE=1 SV=2	3	4	0.0003	0.111	GkLPIVNEDDELVAIIAR
shFBXO21.55	IMDH2_HUMAN	Inosine-5'-monophosphate dehydrogenase 2 OS=Homo sapiens OX=9606 GN=IMPDH2 PE=1 SV=2	3	4	0.0003	0.111	GkLPIVNEDDELVAIIAR
shFBXO21.55	RD23A_HUMAN	UV excision repair protein RAD23 homolog A OS=Homo sapiens OX=9606 GN=RAD23A PE=1 SV=1	2	3	0.0005	0.163	TkAGQGTSAPPEASPTAAPESSTSFPPAPTSGMSHPPPAAR
shFBXO21.55	RD23A_HUMAN	UV excision repair protein RAD23 homolog A OS=Homo sapiens OX=9606 GN=RAD23A PE=1 SV=1	2	3	0.0005	0.163	TkAGQGTSAPPEASPTAAPESSTSFPPAPTSGMSHPPPAAR
shFBXO21.55	RD23A_HUMAN	UV excision repair protein RAD23 homolog A OS=Homo sapiens OX=9606 GN=RAD23A PE=1 SV=1	2	3	0.0005	0.163	TkAGQGTSAPPEASPTAAPESSTSFPPAPTSGMSHPPPAAR
shFBXO21.55	RD23A_HUMAN	UV excision repair protein RAD23 homolog A OS=Homo sapiens OX=9606 GN=RAD23A PE=1 SV=1	2	3	0.0005	0.163	TkAGQGTSAPPEASPTAAPESSTSFPPAPTSGMSHPPPAAR
shFBXO21.55	ARF6_HUMAN	ADP-ribosylation factor 6 OS=Homo sapiens OX=9606 GN=ARF6 PE=1 SV=2	2	2	0.0001	0.149	LkLGQSVTTIPTVGFNVETVTYK
shFBXO21.55	SRP14_HUMAN	Signal recognition particle 14 kDa protein OS=Homo sapiens OX=9606 GN=SRP14 PE=1 SV=2	3	3	0.0003	0.301	TkAAAAAAAAAPAAAATAPTTAATTAATAAQ
shFBXO21.55	NTAL_HUMAN	Linker for activation of T-cells family member 2 OS=Homo sapiens OX=9606 GN=LAT2 PE=1 SV=1	3	3	0.0001	0.239	DkLLQFYPSLEDPASSR
shFBXO21.55	PRKDC_HUMAN	DNA-dependent protein kinase catalytic subunit OS=Homo sapiens OX=9606 GN=PRKDC PE=1 SV=3	17	17	0.0009	0.0584	EkITAQSIEELcAVNLYGPDAQVDR
shFBXO21.55	NMI_HUMAN	N-myc-interactor OS=Homo sapiens OX=9606 GN=NMI PE=1 SV=2	1	1	0	0.0879	MkFLSVETPENDSQLSNIScSFQVSSK
shFBXO21.55	ACTB_HUMAN,ACTG_HUMAN	Actin, cytoplasmic 1 OS=Homo sapiens OX=9606 GN=ACTB PE=1 SV=1	9	23	0.0044	0.597	EkLcYVALDFEQEmATAASSSSLEK
shFBXO21.55	RD23A_HUMAN	UV excision repair protein RAD23 homolog A OS=Homo sapiens OX=9606 GN=RAD23A PE=1 SV=1	2	3	0.0005	0.163	TkAGQGTSAPPEASPTAAPESSTSFPPAPTSGmSHPPPAAR
shFBXO21.55	RD23A_HUMAN	UV excision repair protein RAD23 homolog A OS=Homo sapiens OX=9606 GN=RAD23A PE=1 SV=1	2	3	0.0005	0.163	TkAGQGTSAPPEASPTAAPESSTSFPPAPTSGmSHPPPAAR
shFBXO21.55	RD23A_HUMAN	UV excision repair protein RAD23 homolog A OS=Homo sapiens OX=9606 GN=RAD23A PE=1 SV=1	2	3	0.0005	0.163	TkAGQGTSAPPEASPTAAPESSTSFPPAPTSGmSHPPPAAR
shFBXO21.55	RD23A_HUMAN	UV excision repair protein RAD23 homolog A OS=Homo sapiens OX=9606 GN=RAD23A PE=1 SV=1	2	3	0.0005	0.163	TkAGQGTSAPPEASPTAAPESSTSFPPAPTSGmSHPPPAAR
shFBXO21.55	RD23A_HUMAN	UV excision repair protein RAD23 homolog A OS=Homo sapiens OX=9606 GN=RAD23A PE=1 SV=1	2	3	0.0005	0.163	TkAGQGTSAPPEASPTAAPESSTSFPPAPTSGmSHPPPAAR
shFBXO21.55	RD23A_HUMAN	UV excision repair protein RAD23 homolog A OS=Homo sapiens OX=9606 GN=RAD23A PE=1 SV=1	2	3	0.0005	0.163	TkAGQGTSAPPEASPTAAPESSTSFPPAPTSGmSHPPPAAR
shFBXO21.55	PIN1_HUMAN	Peptidyl-prolyl cis-trans isomerase NIMA-interacting 1 OS=Homo sapiens OX=9606 GN=PIN1 PE=1 SV=1	1	1	0	0.135	SGEEDFESLASQFSDcSSAkAR
shFBXO21.55	PUR2_HUMAN	Trifunctional purine biosynthetic protein adenosine-3 OS=Homo sapiens OX=9606 GN=GART PE=1 SV=1	3	4	0.0002	0.0455	SAGVQcFGPTAEAAQLESSkR
shFBXO21.55	CDK1_HUMAN	Cyclin-dependent kinase 1 OS=Homo sapiens OX=9606 GN=CDK1 PE=1 SV=3	1	1	0	0.0842	ALGTPNNEVWPEVESLQDYkNTFPK
shFBXO21.55	CD81_HUMAN	CD81 antigen OS=Homo sapiens OX=9606 GN=CD81 PE=1 SV=1	2	2	0.0002	0.199	QFYDQALQQAVVDDDANNAkAVVK
shFBXO21.55	PCM1_HUMAN	Pericentriolar material 1 protein OS=Homo sapiens OX=9606 GN=PCM1 PE=1 SV=5	3	3	0.0001	0.0356	YMPAVTSTPTVNQHETSTSkSVFEPEDSSIVDNELWSEMR
shFBXO21.55	AT1A1_HUMAN	Sodium/potassium-transporting ATPase subunit alpha-1 OS=Homo sapiens OX=9606 GN=ATP1A1 PE=1 SV=1	4	4	0.0003	0.089	QGAIVAVTGDGVNDSPALKk
shFBXO21.55	AAAT_HUMAN	Neutral amino acid transporter B(0) OS=Homo sapiens OX=9606 GN=SLC1A5 PE=1 SV=2	5	6	0.0003	0.155	SELPLDPLPVPTEEGNPLLkHYR
shFBXO21.55	H2A2C_HUMAN	Histone H2A type 2-C OS=Homo sapiens OX=9606 GN=H2AC20 PE=1 SV=4	1	1	0.0018	0.264	VTIAQGGVLPNIQAVLLPKk
shFBXO21.55	H2A2C_HUMAN	Histone H2A type 2-C OS=Homo sapiens OX=9606 GN=H2AC20 PE=1 SV=4	1	1	0.0018	0.264	VTIAQGGVLPNIQAVLLPKk
shFBXO21.55	H2A2C_HUMAN	Histone H2A type 2-C OS=Homo sapiens OX=9606 GN=H2AC20 PE=1 SV=4	1	1	0.0018	0.264	VTIAQGGVLPNIQAVLLPKk
shFBXO21.55	H2A2C_HUMAN	Histone H2A type 2-C OS=Homo sapiens OX=9606 GN=H2AC20 PE=1 SV=4	1	1	0.0018	0.264	VTIAQGGVLPNIQAVLLPKk
shFBXO21.55	H2A2C_HUMAN	Histone H2A type 2-C OS=Homo sapiens OX=9606 GN=H2AC20 PE=1 SV=4	1	1	0.0018	0.264	VTIAQGGVLPNIQAVLLPKk
shFBXO21.55	H2A2C_HUMAN	Histone H2A type 2-C OS=Homo sapiens OX=9606 GN=H2AC20 PE=1 SV=4	1	1	0.0018	0.264	VTIAQGGVLPNIQAVLLPKk
shFBXO21.55	H2A2C_HUMAN	Histone H2A type 2-C OS=Homo sapiens OX=9606 GN=H2AC20 PE=1 SV=4	1	1	0.0018	0.264	VTIAQGGVLPNIQAVLLPKk
shFBXO21.55	H2A2C_HUMAN	Histone H2A type 2-C OS=Homo sapiens OX=9606 GN=H2AC20 PE=1 SV=4	1	1	0.0018	0.264	VTIAQGGVLPNIQAVLLPKk
shFBXO21.55	H2A2C_HUMAN	Histone H2A type 2-C OS=Homo sapiens OX=9606 GN=H2AC20 PE=1 SV=4	1	1	0.0018	0.264	VTIAQGGVLPNIQAVLLPKk
shFBXO21.55	H2A2C_HUMAN	Histone H2A type 2-C OS=Homo sapiens OX=9606 GN=H2AC20 PE=1 SV=4	1	1	0.0018	0.264	VTIAQGGVLPNIQAVLLPKk
shFBXO21.55	H2A2C_HUMAN	Histone H2A type 2-C OS=Homo sapiens OX=9606 GN=H2AC20 PE=1 SV=4	1	1	0.0018	0.264	VTIAQGGVLPNIQAVLLPKk
shFBXO21.55	H2A2C_HUMAN	Histone H2A type 2-C OS=Homo sapiens OX=9606 GN=H2AC20 PE=1 SV=4	1	1	0.0018	0.264	VTIAQGGVLPNIQAVLLPKk
shFBXO21.55	H2A2C_HUMAN	Histone H2A type 2-C OS=Homo sapiens OX=9606 GN=H2AC20 PE=1 SV=4	1	1	0.0018	0.264	VTIAQGGVLPNIQAVLLPKk
shFBXO21.55	H2A2C_HUMAN	Histone H2A type 2-C OS=Homo sapiens OX=9606 GN=H2AC20 PE=1 SV=4	1	1	0.0018	0.264	VTIAQGGVLPNIQAVLLPKk
shFBXO21.55	H2A2C_HUMAN	Histone H2A type 2-C OS=Homo sapiens OX=9606 GN=H2AC20 PE=1 SV=4	1	1	0.0018	0.264	VTIAQGGVLPNIQAVLLPKk
shFBXO21.55	H2A2C_HUMAN	Histone H2A type 2-C OS=Homo sapiens OX=9606 GN=H2AC20 PE=1 SV=4	1	1	0.0018	0.264	VTIAQGGVLPNIQAVLLPKk
shFBXO21.55	H2A2C_HUMAN	Histone H2A type 2-C OS=Homo sapiens OX=9606 GN=H2AC20 PE=1 SV=4	1	1	0.0018	0.264	VTIAQGGVLPNIQAVLLPKk
shFBXO21.55	H2A2C_HUMAN	Histone H2A type 2-C OS=Homo sapiens OX=9606 GN=H2AC20 PE=1 SV=4	1	1	0.0018	0.264	VTIAQGGVLPNIQAVLLPKk
shFBXO21.55	H2A2C_HUMAN	Histone H2A type 2-C OS=Homo sapiens OX=9606 GN=H2AC20 PE=1 SV=4	1	1	0.0018	0.264	VTIAQGGVLPNIQAVLLPKk
shFBXO21.55	H2A2C_HUMAN	Histone H2A type 2-C OS=Homo sapiens OX=9606 GN=H2AC20 PE=1 SV=4	1	1	0.0018	0.264	VTIAQGGVLPNIQAVLLPKk
shFBXO21.55	H2A2C_HUMAN	Histone H2A type 2-C OS=Homo sapiens OX=9606 GN=H2AC20 PE=1 SV=4	1	1	0.0018	0.264	VTIAQGGVLPNIQAVLLPKk
shFBXO21.55	H2A2C_HUMAN	Histone H2A type 2-C OS=Homo sapiens OX=9606 GN=H2AC20 PE=1 SV=4	1	1	0.0018	0.264	VTIAQGGVLPNIQAVLLPKk
shFBXO21.55	H2A2C_HUMAN	Histone H2A type 2-C OS=Homo sapiens OX=9606 GN=H2AC20 PE=1 SV=4	1	1	0.0018	0.264	VTIAQGGVLPNIQAVLLPKk
shFBXO21.55	H2A2C_HUMAN	Histone H2A type 2-C OS=Homo sapiens OX=9606 GN=H2AC20 PE=1 SV=4	1	1	0.0018	0.264	VTIAQGGVLPNIQAVLLPKk
shFBXO21.55	H2A2C_HUMAN	Histone H2A type 2-C OS=Homo sapiens OX=9606 GN=H2AC20 PE=1 SV=4	1	1	0.0018	0.264	VTIAQGGVLPNIQAVLLPKk
shFBXO21.55	H2A2C_HUMAN	Histone H2A type 2-C OS=Homo sapiens OX=9606 GN=H2AC20 PE=1 SV=4	1	1	0.0018	0.264	VTIAQGGVLPNIQAVLLPKk
shFBXO21.55	H2A2C_HUMAN	Histone H2A type 2-C OS=Homo sapiens OX=9606 GN=H2AC20 PE=1 SV=4	1	1	0.0018	0.264	VTIAQGGVLPNIQAVLLPKk
shFBXO21.55	H2A2C_HUMAN	Histone H2A type 2-C OS=Homo sapiens OX=9606 GN=H2AC20 PE=1 SV=4	1	1	0.0018	0.264	VTIAQGGVLPNIQAVLLPKk
shFBXO21.55	H2A2C_HUMAN	Histone H2A type 2-C OS=Homo sapiens OX=9606 GN=H2AC20 PE=1 SV=4	1	1	0.0018	0.264	VTIAQGGVLPNIQAVLLPKk
shFBXO21.55	H2A2C_HUMAN	Histone H2A type 2-C OS=Homo sapiens OX=9606 GN=H2AC20 PE=1 SV=4	1	1	0.0018	0.264	VTIAQGGVLPNIQAVLLPKk
shFBXO21.55	H2A2C_HUMAN	Histone H2A type 2-C OS=Homo sapiens OX=9606 GN=H2AC20 PE=1 SV=4	1	1	0.0018	0.264	VTIAQGGVLPNIQAVLLPKk
shFBXO21.55	H2A2C_HUMAN	Histone H2A type 2-C OS=Homo sapiens OX=9606 GN=H2AC20 PE=1 SV=4	1	1	0.0018	0.264	VTIAQGGVLPNIQAVLLPKk
shFBXO21.55	1433B_HUMAN	14-3-3 protein beta/alpha OS=Homo sapiens OX=9606 GN=YWHAB PE=1 SV=3	3	3	0.0004	0.224	QTTVSNSQQAYQEAFEISKk
shFBXO21.55	H2A1B_HUMAN,H2A1C_HUMAN,H2A1D_HUMAN,H2A1H_HUMAN,H2A1J_HUMAN,H2A1_HUMAN,H2A2A_HUMAN,H2A3_HUMAN	Histone H2A type 1-B/E OS=Homo sapiens OX=9606 GN=H2AC4 PE=1 SV=2	1	1	0.0018	0.269	VTIAQGGVLPNIQAVLLPKk
shFBXO21.55	H2A1B_HUMAN,H2A1C_HUMAN,H2A1D_HUMAN,H2A1H_HUMAN,H2A1J_HUMAN,H2A1_HUMAN,H2A2A_HUMAN,H2A3_HUMAN	Histone H2A type 1-B/E OS=Homo sapiens OX=9606 GN=H2AC4 PE=1 SV=2	1	1	0.0018	0.269	VTIAQGGVLPNIQAVLLPKk
shFBXO21.55	H2A1B_HUMAN,H2A1C_HUMAN,H2A1D_HUMAN,H2A1H_HUMAN,H2A1J_HUMAN,H2A1_HUMAN,H2A2A_HUMAN,H2A3_HUMAN	Histone H2A type 1-B/E OS=Homo sapiens OX=9606 GN=H2AC4 PE=1 SV=2	1	1	0.0018	0.269	VTIAQGGVLPNIQAVLLPKk
shFBXO21.55	H2A1B_HUMAN,H2A1C_HUMAN,H2A1D_HUMAN,H2A1H_HUMAN,H2A1J_HUMAN,H2A1_HUMAN,H2A2A_HUMAN,H2A3_HUMAN	Histone H2A type 1-B/E OS=Homo sapiens OX=9606 GN=H2AC4 PE=1 SV=2	1	1	0.0018	0.269	VTIAQGGVLPNIQAVLLPKk
shFBXO21.55	H2A1B_HUMAN,H2A1C_HUMAN,H2A1D_HUMAN,H2A1H_HUMAN,H2A1J_HUMAN,H2A1_HUMAN,H2A2A_HUMAN,H2A3_HUMAN	Histone H2A type 1-B/E OS=Homo sapiens OX=9606 GN=H2AC4 PE=1 SV=2	1	1	0.0018	0.269	VTIAQGGVLPNIQAVLLPKk
shFBXO21.55	H2A1B_HUMAN,H2A1C_HUMAN,H2A1D_HUMAN,H2A1H_HUMAN,H2A1J_HUMAN,H2A1_HUMAN,H2A2A_HUMAN,H2A3_HUMAN	Histone H2A type 1-B/E OS=Homo sapiens OX=9606 GN=H2AC4 PE=1 SV=2	1	1	0.0018	0.269	VTIAQGGVLPNIQAVLLPKk
shFBXO21.55	H2A1B_HUMAN,H2A1C_HUMAN,H2A1D_HUMAN,H2A1H_HUMAN,H2A1J_HUMAN,H2A1_HUMAN,H2A2A_HUMAN,H2A3_HUMAN	Histone H2A type 1-B/E OS=Homo sapiens OX=9606 GN=H2AC4 PE=1 SV=2	1	1	0.0018	0.269	VTIAQGGVLPNIQAVLLPKk
shFBXO21.55	H2A1B_HUMAN,H2A1C_HUMAN,H2A1D_HUMAN,H2A1H_HUMAN,H2A1J_HUMAN,H2A1_HUMAN,H2A2A_HUMAN,H2A3_HUMAN	Histone H2A type 1-B/E OS=Homo sapiens OX=9606 GN=H2AC4 PE=1 SV=2	1	1	0.0018	0.269	VTIAQGGVLPNIQAVLLPKk
shFBXO21.55	H2A1B_HUMAN,H2A1C_HUMAN,H2A1D_HUMAN,H2A1H_HUMAN,H2A1J_HUMAN,H2A1_HUMAN,H2A2A_HUMAN,H2A3_HUMAN	Histone H2A type 1-B/E OS=Homo sapiens OX=9606 GN=H2AC4 PE=1 SV=2	1	1	0.0018	0.269	VTIAQGGVLPNIQAVLLPKk
shFBXO21.55	H2A1B_HUMAN,H2A1C_HUMAN,H2A1D_HUMAN,H2A1H_HUMAN,H2A1J_HUMAN,H2A1_HUMAN,H2A2A_HUMAN,H2A3_HUMAN	Histone H2A type 1-B/E OS=Homo sapiens OX=9606 GN=H2AC4 PE=1 SV=2	1	1	0.0018	0.269	VTIAQGGVLPNIQAVLLPKk
shFBXO21.55	H2A1B_HUMAN,H2A1C_HUMAN,H2A1D_HUMAN,H2A1H_HUMAN,H2A1J_HUMAN,H2A1_HUMAN,H2A2A_HUMAN,H2A3_HUMAN	Histone H2A type 1-B/E OS=Homo sapiens OX=9606 GN=H2AC4 PE=1 SV=2	1	1	0.0018	0.269	VTIAQGGVLPNIQAVLLPKk
shFBXO21.55	H2A1B_HUMAN,H2A1C_HUMAN,H2A1D_HUMAN,H2A1H_HUMAN,H2A1J_HUMAN,H2A1_HUMAN,H2A2A_HUMAN,H2A3_HUMAN	Histone H2A type 1-B/E OS=Homo sapiens OX=9606 GN=H2AC4 PE=1 SV=2	1	1	0.0018	0.269	VTIAQGGVLPNIQAVLLPKk
shFBXO21.55	H2A1B_HUMAN,H2A1C_HUMAN,H2A1D_HUMAN,H2A1H_HUMAN,H2A1J_HUMAN,H2A1_HUMAN,H2A2A_HUMAN,H2A3_HUMAN	Histone H2A type 1-B/E OS=Homo sapiens OX=9606 GN=H2AC4 PE=1 SV=2	1	1	0.0018	0.269	VTIAQGGVLPNIQAVLLPKk
shFBXO21.55	H2A1B_HUMAN,H2A1C_HUMAN,H2A1D_HUMAN,H2A1H_HUMAN,H2A1J_HUMAN,H2A1_HUMAN,H2A2A_HUMAN,H2A3_HUMAN	Histone H2A type 1-B/E OS=Homo sapiens OX=9606 GN=H2AC4 PE=1 SV=2	1	1	0.0018	0.269	VTIAQGGVLPNIQAVLLPKk
shFBXO21.55	H2A1B_HUMAN,H2A1C_HUMAN,H2A1D_HUMAN,H2A1H_HUMAN,H2A1J_HUMAN,H2A1_HUMAN,H2A2A_HUMAN,H2A3_HUMAN	Histone H2A type 1-B/E OS=Homo sapiens OX=9606 GN=H2AC4 PE=1 SV=2	1	1	0.0018	0.269	VTIAQGGVLPNIQAVLLPKk
shFBXO21.55	H2A1B_HUMAN,H2A1C_HUMAN,H2A1D_HUMAN,H2A1H_HUMAN,H2A1J_HUMAN,H2A1_HUMAN,H2A2A_HUMAN,H2A3_HUMAN	Histone H2A type 1-B/E OS=Homo sapiens OX=9606 GN=H2AC4 PE=1 SV=2	1	1	0.0018	0.269	VTIAQGGVLPNIQAVLLPKk
shFBXO21.55	H2A1B_HUMAN,H2A1C_HUMAN,H2A1D_HUMAN,H2A1H_HUMAN,H2A1J_HUMAN,H2A1_HUMAN,H2A2A_HUMAN,H2A3_HUMAN	Histone H2A type 1-B/E OS=Homo sapiens OX=9606 GN=H2AC4 PE=1 SV=2	1	1	0.0018	0.269	VTIAQGGVLPNIQAVLLPKk
shFBXO21.55	H2A1B_HUMAN,H2A1C_HUMAN,H2A1D_HUMAN,H2A1H_HUMAN,H2A1J_HUMAN,H2A1_HUMAN,H2A2A_HUMAN,H2A3_HUMAN	Histone H2A type 1-B/E OS=Homo sapiens OX=9606 GN=H2AC4 PE=1 SV=2	1	1	0.0018	0.269	VTIAQGGVLPNIQAVLLPKk
shFBXO21.55	H2A1B_HUMAN,H2A1C_HUMAN,H2A1D_HUMAN,H2A1H_HUMAN,H2A1J_HUMAN,H2A1_HUMAN,H2A2A_HUMAN,H2A3_HUMAN	Histone H2A type 1-B/E OS=Homo sapiens OX=9606 GN=H2AC4 PE=1 SV=2	1	1	0.0018	0.269	VTIAQGGVLPNIQAVLLPKk
shFBXO21.55	H2A1B_HUMAN,H2A1C_HUMAN,H2A1D_HUMAN,H2A1H_HUMAN,H2A1J_HUMAN,H2A1_HUMAN,H2A2A_HUMAN,H2A3_HUMAN	Histone H2A type 1-B/E OS=Homo sapiens OX=9606 GN=H2AC4 PE=1 SV=2	1	1	0.0018	0.269	VTIAQGGVLPNIQAVLLPKk
shFBXO21.55	H2A1B_HUMAN,H2A1C_HUMAN,H2A1D_HUMAN,H2A1H_HUMAN,H2A1J_HUMAN,H2A1_HUMAN,H2A2A_HUMAN,H2A3_HUMAN	Histone H2A type 1-B/E OS=Homo sapiens OX=9606 GN=H2AC4 PE=1 SV=2	1	1	0.0018	0.269	VTIAQGGVLPNIQAVLLPKk
shFBXO21.55	H2A1B_HUMAN,H2A1C_HUMAN,H2A1D_HUMAN,H2A1H_HUMAN,H2A1J_HUMAN,H2A1_HUMAN,H2A2A_HUMAN,H2A3_HUMAN	Histone H2A type 1-B/E OS=Homo sapiens OX=9606 GN=H2AC4 PE=1 SV=2	1	1	0.0018	0.269	VTIAQGGVLPNIQAVLLPKk
shFBXO21.55	H2A1B_HUMAN,H2A1C_HUMAN,H2A1D_HUMAN,H2A1H_HUMAN,H2A1J_HUMAN,H2A1_HUMAN,H2A2A_HUMAN,H2A3_HUMAN	Histone H2A type 1-B/E OS=Homo sapiens OX=9606 GN=H2AC4 PE=1 SV=2	1	1	0.0018	0.269	VTIAQGGVLPNIQAVLLPKk
shFBXO21.55	H2A1B_HUMAN,H2A1C_HUMAN,H2A1D_HUMAN,H2A1H_HUMAN,H2A1J_HUMAN,H2A1_HUMAN,H2A2A_HUMAN,H2A3_HUMAN	Histone H2A type 1-B/E OS=Homo sapiens OX=9606 GN=H2AC4 PE=1 SV=2	1	1	0.0018	0.269	VTIAQGGVLPNIQAVLLPKk
shFBXO21.55	H2A1B_HUMAN,H2A1C_HUMAN,H2A1D_HUMAN,H2A1H_HUMAN,H2A1J_HUMAN,H2A1_HUMAN,H2A2A_HUMAN,H2A3_HUMAN	Histone H2A type 1-B/E OS=Homo sapiens OX=9606 GN=H2AC4 PE=1 SV=2	1	1	0.0018	0.269	VTIAQGGVLPNIQAVLLPKk
shFBXO21.55	H2A1B_HUMAN,H2A1C_HUMAN,H2A1D_HUMAN,H2A1H_HUMAN,H2A1J_HUMAN,H2A1_HUMAN,H2A2A_HUMAN,H2A3_HUMAN	Histone H2A type 1-B/E OS=Homo sapiens OX=9606 GN=H2AC4 PE=1 SV=2	1	1	0.0018	0.269	VTIAQGGVLPNIQAVLLPKk
shFBXO21.55	H2A1B_HUMAN,H2A1C_HUMAN,H2A1D_HUMAN,H2A1H_HUMAN,H2A1J_HUMAN,H2A1_HUMAN,H2A2A_HUMAN,H2A3_HUMAN	Histone H2A type 1-B/E OS=Homo sapiens OX=9606 GN=H2AC4 PE=1 SV=2	1	1	0.0018	0.269	VTIAQGGVLPNIQAVLLPKk
shFBXO21.55	H2A1B_HUMAN,H2A1C_HUMAN,H2A1D_HUMAN,H2A1H_HUMAN,H2A1J_HUMAN,H2A1_HUMAN,H2A2A_HUMAN,H2A3_HUMAN	Histone H2A type 1-B/E OS=Homo sapiens OX=9606 GN=H2AC4 PE=1 SV=2	1	1	0.0018	0.269	VTIAQGGVLPNIQAVLLPKk
shFBXO21.55	H2A1B_HUMAN,H2A1C_HUMAN,H2A1D_HUMAN,H2A1H_HUMAN,H2A1J_HUMAN,H2A1_HUMAN,H2A2A_HUMAN,H2A3_HUMAN	Histone H2A type 1-B/E OS=Homo sapiens OX=9606 GN=H2AC4 PE=1 SV=2	1	1	0.0018	0.269	VTIAQGGVLPNIQAVLLPKk
shFBXO21.55	H2A1B_HUMAN,H2A1C_HUMAN,H2A1D_HUMAN,H2A1H_HUMAN,H2A1J_HUMAN,H2A1_HUMAN,H2A2A_HUMAN,H2A3_HUMAN	Histone H2A type 1-B/E OS=Homo sapiens OX=9606 GN=H2AC4 PE=1 SV=2	1	1	0.0018	0.269	VTIAQGGVLPNIQAVLLPKk
shFBXO21.55	H2A1B_HUMAN,H2A1C_HUMAN,H2A1D_HUMAN,H2A1H_HUMAN,H2A1J_HUMAN,H2A1_HUMAN,H2A2A_HUMAN,H2A3_HUMAN	Histone H2A type 1-B/E OS=Homo sapiens OX=9606 GN=H2AC4 PE=1 SV=2	1	1	0.0018	0.269	VTIAQGGVLPNIQAVLLPKk
shFBXO21.55	H2A1B_HUMAN,H2A1C_HUMAN,H2A1D_HUMAN,H2A1H_HUMAN,H2A1J_HUMAN,H2A1_HUMAN,H2A2A_HUMAN,H2A3_HUMAN	Histone H2A type 1-B/E OS=Homo sapiens OX=9606 GN=H2AC4 PE=1 SV=2	1	1	0.0018	0.269	VTIAQGGVLPNIQAVLLPKk
shFBXO21.55	H2AJ_HUMAN	Histone H2A.J OS=Homo sapiens OX=9606 GN=H2AJ PE=1 SV=1	1	1	0.0017	0.264	VTIAQGGVLPNIQAVLLPKk
shFBXO21.55	H2AJ_HUMAN	Histone H2A.J OS=Homo sapiens OX=9606 GN=H2AJ PE=1 SV=1	1	1	0.0017	0.264	VTIAQGGVLPNIQAVLLPKk
shFBXO21.55	H2AJ_HUMAN	Histone H2A.J OS=Homo sapiens OX=9606 GN=H2AJ PE=1 SV=1	1	1	0.0017	0.264	VTIAQGGVLPNIQAVLLPKk
shFBXO21.55	H2AJ_HUMAN	Histone H2A.J OS=Homo sapiens OX=9606 GN=H2AJ PE=1 SV=1	1	1	0.0017	0.264	VTIAQGGVLPNIQAVLLPKk
shFBXO21.55	H2AJ_HUMAN	Histone H2A.J OS=Homo sapiens OX=9606 GN=H2AJ PE=1 SV=1	1	1	0.0017	0.264	VTIAQGGVLPNIQAVLLPKk
shFBXO21.55	H2AJ_HUMAN	Histone H2A.J OS=Homo sapiens OX=9606 GN=H2AJ PE=1 SV=1	1	1	0.0017	0.264	VTIAQGGVLPNIQAVLLPKk
shFBXO21.55	H2AJ_HUMAN	Histone H2A.J OS=Homo sapiens OX=9606 GN=H2AJ PE=1 SV=1	1	1	0.0017	0.264	VTIAQGGVLPNIQAVLLPKk
shFBXO21.55	H2AJ_HUMAN	Histone H2A.J OS=Homo sapiens OX=9606 GN=H2AJ PE=1 SV=1	1	1	0.0017	0.264	VTIAQGGVLPNIQAVLLPKk
shFBXO21.55	H2AJ_HUMAN	Histone H2A.J OS=Homo sapiens OX=9606 GN=H2AJ PE=1 SV=1	1	1	0.0017	0.264	VTIAQGGVLPNIQAVLLPKk
shFBXO21.55	H2AJ_HUMAN	Histone H2A.J OS=Homo sapiens OX=9606 GN=H2AJ PE=1 SV=1	1	1	0.0017	0.264	VTIAQGGVLPNIQAVLLPKk
shFBXO21.55	H2AJ_HUMAN	Histone H2A.J OS=Homo sapiens OX=9606 GN=H2AJ PE=1 SV=1	1	1	0.0017	0.264	VTIAQGGVLPNIQAVLLPKk
shFBXO21.55	H2AJ_HUMAN	Histone H2A.J OS=Homo sapiens OX=9606 GN=H2AJ PE=1 SV=1	1	1	0.0017	0.264	VTIAQGGVLPNIQAVLLPKk
shFBXO21.55	H2AJ_HUMAN	Histone H2A.J OS=Homo sapiens OX=9606 GN=H2AJ PE=1 SV=1	1	1	0.0017	0.264	VTIAQGGVLPNIQAVLLPKk
shFBXO21.55	H2AJ_HUMAN	Histone H2A.J OS=Homo sapiens OX=9606 GN=H2AJ PE=1 SV=1	1	1	0.0017	0.264	VTIAQGGVLPNIQAVLLPKk
shFBXO21.55	H2AJ_HUMAN	Histone H2A.J OS=Homo sapiens OX=9606 GN=H2AJ PE=1 SV=1	1	1	0.0017	0.264	VTIAQGGVLPNIQAVLLPKk
shFBXO21.55	H2AJ_HUMAN	Histone H2A.J OS=Homo sapiens OX=9606 GN=H2AJ PE=1 SV=1	1	1	0.0017	0.264	VTIAQGGVLPNIQAVLLPKk
shFBXO21.55	H2AJ_HUMAN	Histone H2A.J OS=Homo sapiens OX=9606 GN=H2AJ PE=1 SV=1	1	1	0.0017	0.264	VTIAQGGVLPNIQAVLLPKk
shFBXO21.55	H2AJ_HUMAN	Histone H2A.J OS=Homo sapiens OX=9606 GN=H2AJ PE=1 SV=1	1	1	0.0017	0.264	VTIAQGGVLPNIQAVLLPKk
shFBXO21.55	H2AJ_HUMAN	Histone H2A.J OS=Homo sapiens OX=9606 GN=H2AJ PE=1 SV=1	1	1	0.0017	0.264	VTIAQGGVLPNIQAVLLPKk
shFBXO21.55	H2AJ_HUMAN	Histone H2A.J OS=Homo sapiens OX=9606 GN=H2AJ PE=1 SV=1	1	1	0.0017	0.264	VTIAQGGVLPNIQAVLLPKk
shFBXO21.55	H2AJ_HUMAN	Histone H2A.J OS=Homo sapiens OX=9606 GN=H2AJ PE=1 SV=1	1	1	0.0017	0.264	VTIAQGGVLPNIQAVLLPKk
shFBXO21.55	H2AJ_HUMAN	Histone H2A.J OS=Homo sapiens OX=9606 GN=H2AJ PE=1 SV=1	1	1	0.0017	0.264	VTIAQGGVLPNIQAVLLPKk
shFBXO21.55	H2AJ_HUMAN	Histone H2A.J OS=Homo sapiens OX=9606 GN=H2AJ PE=1 SV=1	1	1	0.0017	0.264	VTIAQGGVLPNIQAVLLPKk
shFBXO21.55	H2AJ_HUMAN	Histone H2A.J OS=Homo sapiens OX=9606 GN=H2AJ PE=1 SV=1	1	1	0.0017	0.264	VTIAQGGVLPNIQAVLLPKk
shFBXO21.55	H2AJ_HUMAN	Histone H2A.J OS=Homo sapiens OX=9606 GN=H2AJ PE=1 SV=1	1	1	0.0017	0.264	VTIAQGGVLPNIQAVLLPKk
shFBXO21.55	H2AJ_HUMAN	Histone H2A.J OS=Homo sapiens OX=9606 GN=H2AJ PE=1 SV=1	1	1	0.0017	0.264	VTIAQGGVLPNIQAVLLPKk
shFBXO21.55	H2AJ_HUMAN	Histone H2A.J OS=Homo sapiens OX=9606 GN=H2AJ PE=1 SV=1	1	1	0.0017	0.264	VTIAQGGVLPNIQAVLLPKk
shFBXO21.55	H2AJ_HUMAN	Histone H2A.J OS=Homo sapiens OX=9606 GN=H2AJ PE=1 SV=1	1	1	0.0017	0.264	VTIAQGGVLPNIQAVLLPKk
shFBXO21.55	H2AJ_HUMAN	Histone H2A.J OS=Homo sapiens OX=9606 GN=H2AJ PE=1 SV=1	1	1	0.0017	0.264	VTIAQGGVLPNIQAVLLPKk
shFBXO21.55	H2AJ_HUMAN	Histone H2A.J OS=Homo sapiens OX=9606 GN=H2AJ PE=1 SV=1	1	1	0.0017	0.264	VTIAQGGVLPNIQAVLLPKk
shFBXO21.55	H2AJ_HUMAN	Histone H2A.J OS=Homo sapiens OX=9606 GN=H2AJ PE=1 SV=1	1	1	0.0017	0.264	VTIAQGGVLPNIQAVLLPKk
shFBXO21.55	H2AJ_HUMAN	Histone H2A.J OS=Homo sapiens OX=9606 GN=H2AJ PE=1 SV=1	1	1	0.0017	0.264	VTIAQGGVLPNIQAVLLPKk
shFBXO21.55	H2AJ_HUMAN	Histone H2A.J OS=Homo sapiens OX=9606 GN=H2AJ PE=1 SV=1	1	1	0.0017	0.264	VTIAQGGVLPNIQAVLLPKkTESQK
shFBXO21.55	UBXN1_HUMAN	UBX domain-containing protein 1 OS=Homo sapiens OX=9606 GN=UBXN1 PE=1 SV=2	2	2	0.0002	0.202	EPTSSEQGGLEGSGSAAGEGkPALSEEER
shFBXO21.55	UBXN1_HUMAN	UBX domain-containing protein 1 OS=Homo sapiens OX=9606 GN=UBXN1 PE=1 SV=2	2	2	0.0002	0.202	EPTSSEQGGLEGSGSAAGEGkPALSEEER
shFBXO21.55	SCAM3_HUMAN	Secretory carrier-associated membrane protein 3 OS=Homo sapiens OX=9606 GN=SCAMP3 PE=1 SV=3	4	4	0.0003	0.193	NYGSYSTQASAAAATAELLKk
shFBXO21.55	SCAM3_HUMAN	Secretory carrier-associated membrane protein 3 OS=Homo sapiens OX=9606 GN=SCAMP3 PE=1 SV=3	4	4	0.0003	0.193	NYGSYSTQASAAAATAELLKk
shFBXO21.55	H2AY_HUMAN	Core histone macro-H2A.1 OS=Homo sapiens OX=9606 GN=MACROH2A1 PE=1 SV=4	4	5	0.0003	0.0941	GVTIASGGVLPNIHPELLAKk
shFBXO21.55	H2AY_HUMAN	Core histone macro-H2A.1 OS=Homo sapiens OX=9606 GN=MACROH2A1 PE=1 SV=4	4	5	0.0003	0.0941	GVTIASGGVLPNIHPELLAKk
shFBXO21.55	H2AY_HUMAN	Core histone macro-H2A.1 OS=Homo sapiens OX=9606 GN=MACROH2A1 PE=1 SV=4	4	5	0.0003	0.0941	GVTIASGGVLPNIHPELLAKk
shFBXO21.55	H2AY_HUMAN	Core histone macro-H2A.1 OS=Homo sapiens OX=9606 GN=MACROH2A1 PE=1 SV=4	4	5	0.0003	0.0941	GVTIASGGVLPNIHPELLAKkR
shFBXO21.55	IRF3_HUMAN	Interferon regulatory factor 3 OS=Homo sapiens OX=9606 GN=IRF3 PE=1 SV=1	1	1	0	0.0515	SPSLDNPTPFPNLGPSENPLkR
shFBXO21.55	NOMO2_HUMAN,NOMO3_HUMAN	Nodal modulator 2 OS=Homo sapiens OX=9606 GN=NOMO2 PE=1 SV=1	1	1	0	0.0174	LQGVGALGQAASDNSGPEDAkR
shFBXO21.55	HOIL1_HUMAN	RanBP-type and C3HC4-type zinc finger-containing protein 1 OS=Homo sapiens OX=9606 GN=RBCK1 PE=1 SV=2	2	2	0.0001	0.0902	NSQEAEVScPFIDNTYScSGkLLER
shFBXO21.55	FKBP4_HUMAN	Peptidyl-prolyl cis-trans isomerase FKBP4 OS=Homo sapiens OX=9606 GN=FKBP4 PE=1 SV=3	3	4	0.0003	0.111	ATESGAQSAPLPMEGVDISPkQDEGVLK
shFBXO21.55	RFA1_HUMAN	Replication protein A 70 kDa DNA-binding subunit OS=Homo sapiens OX=9606 GN=RPA1 PE=1 SV=2	2	2	0.0001	0.0844	SLSVLSSSTIIANPDIPEAYk
shFBXO21.55	RABX5_HUMAN	Rab5 GDP/GTP exchange factor OS=Homo sapiens OX=9606 GN=RABGEF1 PE=1 SV=3	2	2	0.0001	0.0591	EEEEAFASSQSSQGAQSLTFSkFEEK
shFBXO21.55	RABX5_HUMAN	Rab5 GDP/GTP exchange factor OS=Homo sapiens OX=9606 GN=RABGEF1 PE=1 SV=3	2	2	0.0001	0.0591	EEEEAFASSQSSQGAQSLTFSkFEEK
shFBXO21.55	I2BP2_HUMAN	Interferon regulatory factor 2-binding protein 2 OS=Homo sapiens OX=9606 GN=IRF2BP2 PE=1 SV=2	1	1	0	0.0409	GPADSLSTAAGAAELSAEGAGkSR
shFBXO21.55	CX021_HUMAN	Protein CXorf21 OS=Homo sapiens OX=9606 GN=CXorf21 PE=1 SV=1	2	2	0.0001	0	SSEIPLPMEDSISTQPSDFPQkPIQR
shFBXO21.55	SMAP2_HUMAN	Stromal membrane-associated protein 2 OS=Homo sapiens OX=9606 GN=SMAP2 PE=1 SV=1	5	6	0.0003	0.238	SVNLDQWTQEQIQcMQEMGNGkANR
shFBXO21.55	SMAP2_HUMAN	Stromal membrane-associated protein 2 OS=Homo sapiens OX=9606 GN=SMAP2 PE=1 SV=1	5	6	0.0003	0.238	SVNLDQWTQEQIQcMQEMGNGkANR
shFBXO21.55	TCPH_HUMAN	T-complex protein 1 subunit eta OS=Homo sapiens OX=9606 GN=CCT7 PE=1 SV=2	4	5	0.0006	0.116	INALTAASEAAcLIVSVDETIkNPR
shFBXO21.55	DYL1_HUMAN	Dynein light chain 1, cytoplasmic OS=Homo sapiens OX=9606 GN=DYNLL1 PE=1 SV=1	2	2	0.0001	0.348	NADMSEEMQQDSVEcATQALEkYNIEK
shFBXO21.55	UBA1_HUMAN	Ubiquitin-like modifier-activating enzyme 1 OS=Homo sapiens OX=9606 GN=UBA1 PE=1 SV=3	8	8	0.0005	0.148	AAVATFLQSVQVPEFTPKSGVk
shFBXO21.55	FUBP2_HUMAN	Far upstream element-binding protein 2 OS=Homo sapiens OX=9606 GN=KHSRP PE=1 SV=4	3	3	0.0001	0.0886	IGGDAATTVNNSTPDFGFGGQkR
shFBXO21.55	GELS_HUMAN	Gelsolin OS=Homo sapiens OX=9606 GN=GSN PE=1 SV=1	5	5	0.0003	0.104	AQPVQVAEGSEPDGFWEALGGkAAYR
shFBXO21.55	DUT_HUMAN	Deoxyuridine 5'-triphosphate nucleotidohydrolase, mitochondrial OS=Homo sapiens OX=9606 GN=DUT PE=1 SV=4	4	4	0.0003	0.278	AAGYDLYSAYDYTIPPMEKAVVk
shFBXO21.55	1433E_HUMAN	14-3-3 protein epsilon OS=Homo sapiens OX=9606 GN=YWHAE PE=1 SV=1	2	2	0.0002	0.161	YLAEFATGNDRKEAAENSLVAYk
shFBXO21.55	GLYR1_HUMAN	Putative oxidoreductase GLYR1 OS=Homo sapiens OX=9606 GN=GLYR1 PE=1 SV=4	1	1	0	0.0416	TPAEVVSTcDITFAcVSDPKAAk
shFBXO21.55	OCLN_HUMAN	Occludin OS=Homo sapiens OX=9606 GN=OCLN PE=1 SV=1	2	2	0.0001	0.0805	SNILWDKEHIYDEQPPNVEEWVkNVSAGTQDVPSPPSDYVER
shFBXO21.55	H2A1A_HUMAN,H2AX_HUMAN	Histone H2A type 1-A OS=Homo sapiens OX=9606 GN=H2AC1 PE=1 SV=3	3	4	0.0007	0.305	LLGGVTIAQGGVLPNIQAVLLPkK
shFBXO21.55	CDC20_HUMAN	Cell division cycle protein 20 homolog OS=Homo sapiens OX=9606 GN=CDC20 PE=1 SV=2	1	1	0.0001	0.0481	EGNYLAVGTSSAEVQLWDVQQQkR
shFBXO21.55	CDC20_HUMAN	Cell division cycle protein 20 homolog OS=Homo sapiens OX=9606 GN=CDC20 PE=1 SV=2	1	1	0.0001	0.0481	EGNYLAVGTSSAEVQLWDVQQQkR
shFBXO21.55	SCAM1_HUMAN	Secretory carrier-associated membrane protein 1 OS=Homo sapiens OX=9606 GN=SCAMP1 PE=1 SV=2	2	2	0.0002	0.118	TVQTAAANAASTAASSAAQNAFkGNQI
shFBXO21.55	SCAM1_HUMAN	Secretory carrier-associated membrane protein 1 OS=Homo sapiens OX=9606 GN=SCAMP1 PE=1 SV=2	2	2	0.0002	0.118	TVQTAAANAASTAASSAAQNAFkGNQI
shFBXO21.55	SCAM1_HUMAN	Secretory carrier-associated membrane protein 1 OS=Homo sapiens OX=9606 GN=SCAMP1 PE=1 SV=2	2	2	0.0002	0.118	TVQTAAANAASTAASSAAQNAFkGNQI
shFBXO21.55	UBP13_HUMAN	Ubiquitin carboxyl-terminal hydrolase 13 OS=Homo sapiens OX=9606 GN=USP13 PE=1 SV=2	1	1	0	0.029	GLQPGEEELPDISPPIVIPDDSkDR
shFBXO21.55	RFIP5_HUMAN	Rab11 family-interacting protein 5 OS=Homo sapiens OX=9606 GN=RAB11FIP5 PE=1 SV=1	1	2	0.0001	0.0368	TVTSGSIQPVTQAPQAGQMVDTkR
shFBXO21.55	BCL7B_HUMAN	B-cell CLL/lymphoma 7 protein family member B OS=Homo sapiens OX=9606 GN=BCL7B PE=1 SV=1	1	1	0	0.119	EEPVPLETQVVEEEEDSGAPPLkR
shFBXO21.55	NSF1C_HUMAN	NSFL1 cofactor p47 OS=Homo sapiens OX=9606 GN=NSFL1C PE=1 SV=2	2	2	0.0001	0.135	LGSTAPQVLSTSSPAQQAENEAkASSSILIDESEPTTNIQIR
shFBXO21.55	ILRUN_HUMAN	Protein ILRUN OS=Homo sapiens OX=9606 GN=ILRUN PE=1 SV=2	2	2	0.0001	0.185	LSQNSVNLSPSSHANNLSVVTYSkGLHGPYPFGQS
shFBXO21.55	ILRUN_HUMAN	Protein ILRUN OS=Homo sapiens OX=9606 GN=ILRUN PE=1 SV=2	2	2	0.0001	0.185	LSQNSVNLSPSSHANNLSVVTYSkGLHGPYPFGQS
shFBXO21.55	PDC6I_HUMAN	Programmed cell death 6-interacting protein OS=Homo sapiens OX=9606 GN=PDCD6IP PE=1 SV=1	1	1	0	0.0415	DTIVLLcKPEPELNAAIPSANPAkTMQGSEVVNVLK
shFBXO21.55	H2A1A_HUMAN,H2AX_HUMAN	Histone H2A type 1-A OS=Homo sapiens OX=9606 GN=H2AC1 PE=1 SV=3	3	4	0.0007	0.305	LLGGVTIAQGGVLPNIQAVLLPKk
shFBXO21.55	H2A1A_HUMAN,H2AX_HUMAN	Histone H2A type 1-A OS=Homo sapiens OX=9606 GN=H2AC1 PE=1 SV=3	3	4	0.0007	0.305	LLGGVTIAQGGVLPNIQAVLLPKk
shFBXO21.55	H2A1A_HUMAN,H2AX_HUMAN	Histone H2A type 1-A OS=Homo sapiens OX=9606 GN=H2AC1 PE=1 SV=3	3	4	0.0007	0.305	LLGGVTIAQGGVLPNIQAVLLPKk
shFBXO21.55	H2A1A_HUMAN,H2AX_HUMAN	Histone H2A type 1-A OS=Homo sapiens OX=9606 GN=H2AC1 PE=1 SV=3	3	4	0.0007	0.305	LLGGVTIAQGGVLPNIQAVLLPKk
shFBXO21.55	H2A1A_HUMAN,H2AX_HUMAN	Histone H2A type 1-A OS=Homo sapiens OX=9606 GN=H2AC1 PE=1 SV=3	3	4	0.0007	0.305	LLGGVTIAQGGVLPNIQAVLLPKk
shFBXO21.55	H2A1A_HUMAN,H2AX_HUMAN	Histone H2A type 1-A OS=Homo sapiens OX=9606 GN=H2AC1 PE=1 SV=3	3	4	0.0007	0.305	LLGGVTIAQGGVLPNIQAVLLPKk
shFBXO21.55	H2A1A_HUMAN,H2AX_HUMAN	Histone H2A type 1-A OS=Homo sapiens OX=9606 GN=H2AC1 PE=1 SV=3	3	4	0.0007	0.305	LLGGVTIAQGGVLPNIQAVLLPKk
shFBXO21.55	H2A1A_HUMAN,H2AX_HUMAN	Histone H2A type 1-A OS=Homo sapiens OX=9606 GN=H2AC1 PE=1 SV=3	3	4	0.0007	0.305	LLGGVTIAQGGVLPNIQAVLLPKk
shFBXO21.55	H2A1A_HUMAN,H2AX_HUMAN	Histone H2A type 1-A OS=Homo sapiens OX=9606 GN=H2AC1 PE=1 SV=3	3	4	0.0007	0.305	LLGGVTIAQGGVLPNIQAVLLPKk
shFBXO21.55	H2A1A_HUMAN,H2AX_HUMAN	Histone H2A type 1-A OS=Homo sapiens OX=9606 GN=H2AC1 PE=1 SV=3	3	4	0.0007	0.305	LLGGVTIAQGGVLPNIQAVLLPKk
shFBXO21.55	RFIP1_HUMAN	Rab11 family-interacting protein 1 OS=Homo sapiens OX=9606 GN=RAB11FIP1 PE=1 SV=3	1	2	0.0001	0.0187	VANcSLGTATIISENLNNEVMMKk
shFBXO21.55	PSMD3_HUMAN	26S proteasome non-ATPase regulatory subunit 3 OS=Homo sapiens OX=9606 GN=PSMD3 PE=1 SV=2	3	3	0.0002	0.109	AKPPPGGGEQEPPPPPAPQDVEMkEEAATGGGSTGEADGK
shFBXO21.55	PSMD3_HUMAN	26S proteasome non-ATPase regulatory subunit 3 OS=Homo sapiens OX=9606 GN=PSMD3 PE=1 SV=2	3	3	0.0002	0.109	AKPPPGGGEQEPPPPPAPQDVEMkEEAATGGGSTGEADGK
shFBXO21.55	ARF6_HUMAN	ADP-ribosylation factor 6 OS=Homo sapiens OX=9606 GN=ARF6 PE=1 SV=2	2	2	0.0001	0.149	LGQSVTTIPTVGFNVETVTYKNVk
shFBXO21.55	KDM4A_HUMAN	Lysine-specific demethylase 4A OS=Homo sapiens OX=9606 GN=KDM4A PE=1 SV=2	1	1	0	0.0273	AGNEEEcPEEDMEGVEDGEEGDLkTSLAK
shFBXO21.55	PTPRC_HUMAN	Receptor-type tyrosine-protein phosphatase C OS=Homo sapiens OX=9606 GN=PTPRC PE=1 SV=3	2	2	0.0001	0.0322	VELSEINGDAGSNYINASYIDGFkEPR
shFBXO21.55	HNRPL_HUMAN	Heterogeneous nuclear ribonucleoprotein L OS=Homo sapiens OX=9606 GN=HNRNPL PE=1 SV=2	4	4	0.0002	0.141	NDQDTWDYTNPNLSGQGDPGSNPNkR
shFBXO21.55	RABX5_HUMAN	Rab5 GDP/GTP exchange factor OS=Homo sapiens OX=9606 GN=RABGEF1 PE=1 SV=3	2	2	0.0001	0.0591	LQREEEEAFASSQSSQGAQSLTFSkFEEK
shFBXO21.55	PSMD4_HUMAN	26S proteasome non-ATPase regulatory subunit 4 OS=Homo sapiens OX=9606 GN=PSMD4 PE=1 SV=1	1	2	0.0004	0.143	AAAASAAEAGIATTGTEDSDDALLkMTISQQEFGR
shFBXO21.55	PSMD4_HUMAN	26S proteasome non-ATPase regulatory subunit 4 OS=Homo sapiens OX=9606 GN=PSMD4 PE=1 SV=1	1	2	0.0004	0.143	AAAASAAEAGIATTGTEDSDDALLkMTISQQEFGR
shFBXO21.55	PSMD4_HUMAN	26S proteasome non-ATPase regulatory subunit 4 OS=Homo sapiens OX=9606 GN=PSMD4 PE=1 SV=1	1	2	0.0004	0.143	AAAASAAEAGIATTGTEDSDDALLkMTISQQEFGR
shFBXO21.55	PSMD4_HUMAN	26S proteasome non-ATPase regulatory subunit 4 OS=Homo sapiens OX=9606 GN=PSMD4 PE=1 SV=1	1	2	0.0004	0.143	AAAASAAEAGIATTGTEDSDDALLkMTISQQEFGR
shFBXO21.55	PSMD4_HUMAN	26S proteasome non-ATPase regulatory subunit 4 OS=Homo sapiens OX=9606 GN=PSMD4 PE=1 SV=1	1	2	0.0004	0.143	AAAASAAEAGIATTGTEDSDDALLkMTISQQEFGR
shFBXO21.55	TNG6_HUMAN	Transport and Golgi organization protein 6 homolog OS=Homo sapiens OX=9606 GN=TANGO6 PE=1 SV=2	1	1	0	0.0229	GILEGAGAGAAGGSDAEVTAADWKk
shFBXO21.55	PCM1_HUMAN	Pericentriolar material 1 protein OS=Homo sapiens OX=9606 GN=PCM1 PE=1 SV=5	3	3	0.0001	0.0356	IQALQTAcPDLQLSAASVGNcPTKk
shFBXO21.55	S38A2_HUMAN	Sodium-coupled neutral amino acid transporter 2 OS=Homo sapiens OX=9606 GN=SLC38A2 PE=1 SV=2	1	1	0	0.0593	FSISPDEDSSSYSSNSDFNYSYPTkQAALK
shFBXO21.55	H2A2C_HUMAN	Histone H2A type 2-C OS=Homo sapiens OX=9606 GN=H2AC20 PE=1 SV=4	1	1	0.0018	0.264	VTIAQGGVLPNIQAVLLPKKTESHk
shFBXO21.55	PSMD4_HUMAN	26S proteasome non-ATPase regulatory subunit 4 OS=Homo sapiens OX=9606 GN=PSMD4 PE=1 SV=1	1	2	0.0004	0.143	AAAASAAEAGIATTGTEDSDDALLkmTISQQEFGR
shFBXO21.55	SHRPN_HUMAN	Sharpin OS=Homo sapiens OX=9606 GN=SHARPIN PE=1 SV=1	2	2	0.0001	0.147	SNSPPALGPEAcPVSLPSPPEASTLkGPPPEADLPR
shFBXO21.55	S38A9_HUMAN	Sodium-coupled neutral amino acid transporter 9 OS=Homo sapiens OX=9606 GN=SLC38A9 PE=1 SV=2	1	1	0	0.0642	ALIAPDHVVPAPEEcYVYSPLGSAYkLQSYTEGYGK
shFBXO21.55	VISTA_HUMAN	V-type immunoglobulin domain-containing suppressor of T-cell activation OS=Homo sapiens OX=9606 GN=VSIR PE=1 SV=3	1	2	0.0001	0.09	MDSNIQGIENPGFEASPPAQGIPEAkVR
shFBXO21.55	ALDOC_HUMAN	Fructose-bisphosphate aldolase C OS=Homo sapiens OX=9606 GN=ALDOC PE=1 SV=2	0	0	0.0001	0.0769	YASIcQQNGIVPIVEPEILPDGDHDLkR
shFBXO21.55	PPIA_HUMAN	Peptidyl-prolyl cis-trans isomerase A OS=Homo sapiens OX=9606 GN=PPIA PE=1 SV=2	6	8	0.0022	0.43	HTGPGILSMANAGPNTNGSQFFIcTAkTEWLDGK
shFBXO21.55	CACO2_HUMAN	Calcium-binding and coiled-coil domain-containing protein 2 OS=Homo sapiens OX=9606 GN=CALCOCO2 PE=1 SV=1	1	1	0.0001	0.0605	QNPGLAYGNPYSGIQESSSPSPLSIKk
shFBXO21.55	CACO2_HUMAN	Calcium-binding and coiled-coil domain-containing protein 2 OS=Homo sapiens OX=9606 GN=CALCOCO2 PE=1 SV=1	1	1	0.0001	0.0605	QNPGLAYGNPYSGIQESSSPSPLSIKk
shFBXO21.55	ALDOA_HUMAN	Fructose-bisphosphate aldolase A OS=Homo sapiens OX=9606 GN=ALDOA PE=1 SV=2	11	14	0.0014	0.541	YASIcQQNGIVPIVEPEILPDGDHDLkR
shFBXO21.55	SATT_HUMAN	Neutral amino acid transporter A OS=Homo sapiens OX=9606 GN=SLC1A4 PE=1 SV=1	5	5	0.0004	0.0921	SEEETSPLVTHQNPAGPVASAPELESkESVL
shFBXO21.55	SATT_HUMAN	Neutral amino acid transporter A OS=Homo sapiens OX=9606 GN=SLC1A4 PE=1 SV=1	5	5	0.0004	0.0921	SEEETSPLVTHQNPAGPVASAPELESkESVL
shFBXO21.55	TM1L1_HUMAN	TOM1-like protein 1 OS=Homo sapiens OX=9606 GN=TOM1L1 PE=1 SV=2	1	1	0	0.084	QETAQISSNPPTSVPTAPALSSVIAPkNSTVTLVPEQIGK
shFBXO21.55	EIF3I_HUMAN	Eukaryotic translation initiation factor 3 subunit I OS=Homo sapiens OX=9606 GN=EIF3I PE=1 SV=1	1	1	0	0.114	ITSAVWGPLGEcIIAGHESGELNQYSAkSGEVLVNVK
shFBXO21.55	BASP1_HUMAN	Brain acid soluble protein 1 OS=Homo sapiens OX=9606 GN=BASP1 PE=1 SV=2	2	3	0.0002	0.189	AQGPAASAEEPKPVEAPAANSDQTVTVkE
shFBXO21.55	BASP1_HUMAN	Brain acid soluble protein 1 OS=Homo sapiens OX=9606 GN=BASP1 PE=1 SV=2	2	3	0.0002	0.189	AQGPAASAEEPKPVEAPAANSDQTVTVkE
shFBXO21.55	UBS3B_HUMAN	Ubiquitin-associated and SH3 domain-containing protein B OS=Homo sapiens OX=9606 GN=UBASH3B PE=1 SV=2	1	1	0	0.0555	GNNILIVAHASSLEAcTcQLQGLSPQNSkDFVQMVR
shFBXO21.55	CLIC1_HUMAN	Chloride intracellular channel protein 1 OS=Homo sapiens OX=9606 GN=CLIC1 PE=1 SV=4	8	10	0.0008	0.485	ALkVLDNYLTSPLPEEVDETSAEDEGVSQR
shFBXO21.55	SCPDL_HUMAN	Saccharopine dehydrogenase-like oxidoreductase OS=Homo sapiens OX=9606 GN=SCCPDH PE=1 SV=1	1	2	0.0001	0.042	ELkGYSIPFMGSDVSVVR
shFBXO21.55	IF2B2_HUMAN	Insulin-like growth factor 2 mRNA-binding protein 2 OS=Homo sapiens OX=9606 GN=IGF2BP2 PE=1 SV=2	3	3	0.0002	0.0651	GGkTVNELQNLTSAEVIVPR
shFBXO21.55	IR3IP_HUMAN	Immediate early response 3-interacting protein 1 OS=Homo sapiens OX=9606 GN=IER3IP1 PE=1 SV=1	1	1	0	0.28	FLkNIGWGTDQGIGGFGEEPGIK
shFBXO21.55	TOM1_HUMAN	Target of Myb protein 1 OS=Homo sapiens OX=9606 GN=TOM1 PE=1 SV=2	2	3	0.0003	0.132	EVkYEAPQATDGLAGALDAR
shFBXO21.55	ANXA4_HUMAN	Annexin A4 OS=Homo sapiens OX=9606 GN=ANXA4 PE=1 SV=4	7	7	0.0004	0.241	AMkGLGTDEDAIISVLAYR
shFBXO21.55	UBP25_HUMAN	Ubiquitin carboxyl-terminal hydrolase 25 OS=Homo sapiens OX=9606 GN=USP25 PE=1 SV=4	1	1	0	0.0209	NAkTPQQEETTYYQTALPGNDR
shFBXO21.55	TCAL4_HUMAN	Transcription elongation factor A protein-like 4 OS=Homo sapiens OX=9606 GN=TCEAL4 PE=1 SV=2	1	1	0	0.0837	EYkEAIHDMNFSNEDMIR
shFBXO21.55	RINI_HUMAN	Ribonuclease inhibitor OS=Homo sapiens OX=9606 GN=RNH1 PE=1 SV=2	8	9	0.0006	0.267	IQkLSLQNccLTGAGcGVLSSTLR
shFBXO21.55	RINI_HUMAN	Ribonuclease inhibitor OS=Homo sapiens OX=9606 GN=RNH1 PE=1 SV=2	8	9	0.0006	0.267	IQkLSLQNccLTGAGcGVLSSTLR
shFBXO21.55	SARAF_HUMAN	Store-operated calcium entry-associated regulatory factor OS=Homo sapiens OX=9606 GN=SARAF PE=1 SV=1	1	1	0	0.0619	FGkTVVScEGYESSEDQYVLR
shFBXO21.55	ANXA5_HUMAN	Annexin A5 OS=Homo sapiens OX=9606 GN=ANXA5 PE=1 SV=2	5	5	0.0003	0.175	AIkQVYEEEYGSSLEDDVVGDTSGYYQR
shFBXO21.55	ITM2C_HUMAN	Integral membrane protein 2C OS=Homo sapiens OX=9606 GN=ITM2C PE=1 SV=1	1	1	0	0.0861	ADkASASAPAPASATEILLTPAR
shFBXO21.55	DDB1_HUMAN	DNA damage-binding protein 1 OS=Homo sapiens OX=9606 GN=DDB1 PE=1 SV=1	7	7	0.0003	0.12	LGkDPNTYFIVGTAMVYPEEAEPK
shFBXO21.55	HSP7C_HUMAN	Heat shock cognate 71 kDa protein OS=Homo sapiens OX=9606 GN=HSPA8 PE=1 SV=1	14	20	0.0022	0.331	LDkSQIHDIVLVGGSTR
shFBXO21.55	CP131_HUMAN	Centrosomal protein of 131 kDa OS=Homo sapiens OX=9606 GN=CEP131 PE=1 SV=3	1	1	0	0.0194	FGkLSAFPEPPEDGTLLSEAK
shFBXO21.55	ALDOA_HUMAN	Fructose-bisphosphate aldolase A OS=Homo sapiens OX=9606 GN=ALDOA PE=1 SV=2	11	14	0.0014	0.541	VDkGVVPLAGTNGETTTQGLDGLSER
shFBXO21.55	CLH1_HUMAN	Clathrin heavy chain 1 OS=Homo sapiens OX=9606 GN=CLTC PE=1 SV=5	17	18	0.0012	0.139	WLkEDKLEcSEELGDLVK
shFBXO21.55	CSN7B_HUMAN	COP9 signalosome complex subunit 7b OS=Homo sapiens OX=9606 GN=COPS7B PE=1 SV=1	1	1	0.0001	0.0758	TLkATASSSAQEMEQQLAER
shFBXO21.55	CSN7B_HUMAN	COP9 signalosome complex subunit 7b OS=Homo sapiens OX=9606 GN=COPS7B PE=1 SV=1	1	1	0.0001	0.0758	TLkATASSSAQEMEQQLAER
shFBXO21.55	AAAT_HUMAN	Neutral amino acid transporter B(0) OS=Homo sapiens OX=9606 GN=SLC1A5 PE=1 SV=2	5	6	0.0003	0.155	DSkGLAAAEPTANGGLALASIEDQGAAAGGYcGSR
shFBXO21.55	PRS6A_HUMAN	26S proteasome regulatory subunit 6A OS=Homo sapiens OX=9606 GN=PSMC3 PE=1 SV=3	1	2	0.0001	0.0501	QEkMATVWDEAEQDGIGEEVLK
shFBXO21.55	UB2E1_HUMAN	Ubiquitin-conjugating enzyme E2 E1 OS=Homo sapiens OX=9606 GN=UBE2E1 PE=1 SV=1	2	2	0.0001	0.15	IQkELADITLDPPPNcSAGPK
shFBXO21.55	VTA1_HUMAN	Vacuolar protein sorting-associated protein VTA1 homolog OS=Homo sapiens OX=9606 GN=VTA1 PE=1 SV=1	1	1	0	0.0749	YckYAGSALQYEDVSTAVQNLQK
shFBXO21.55	RNF31_HUMAN	E3 ubiquitin-protein ligase RNF31 OS=Homo sapiens OX=9606 GN=RNF31 PE=1 SV=1	1	1	0	0.0224	GckGLGLGTEGPQGTGGLEPDLAR
shFBXO21.55	THOC4_HUMAN	THO complex subunit 4 OS=Homo sapiens OX=9606 GN=ALYREF PE=1 SV=3	2	2	0.0001	0.0817	NSkQQLSAEELDAQLDAYNAR
shFBXO21.55	TOM70_HUMAN	Mitochondrial import receptor subunit TOM70 OS=Homo sapiens OX=9606 GN=TOMM70 PE=1 SV=1	2	2	0.0001	0.0493	AGkYEQAIQcYTEAISLcPTEK
shFBXO21.55	WRIP1_HUMAN	ATPase WRNIP1 OS=Homo sapiens OX=9606 GN=WRNIP1 PE=1 SV=2	1	1	0	0.0331	GYkYNPMYSEPVDQEYLPEELR
shFBXO21.55	NTAL_HUMAN	Linker for activation of T-cells family member 2 OS=Homo sapiens OX=9606 GN=LAT2 PE=1 SV=1	3	3	0.0001	0.239	FSkPPEDDDANSYENVLIcK
shFBXO21.55	KPYM_HUMAN	Pyruvate kinase PKM OS=Homo sapiens OX=9606 GN=PKM PE=1 SV=4	14	17	0.0015	0.322	AGkPVIcATQMLESMIK
shFBXO21.55	SCPDL_HUMAN	Saccharopine dehydrogenase-like oxidoreductase OS=Homo sapiens OX=9606 GN=SCCPDH PE=1 SV=1	1	2	0.0001	0.042	ELkGYSIPFmGSDVSVVR
shFBXO21.55	PRS6A_HUMAN	26S proteasome regulatory subunit 6A OS=Homo sapiens OX=9606 GN=PSMC3 PE=1 SV=3	1	2	0.0001	0.0501	QEkmATVWDEAEQDGIGEEVLK
shFBXO21.55	UBXN1_HUMAN	UBX domain-containing protein 1 OS=Homo sapiens OX=9606 GN=UBXN1 PE=1 SV=2	2	2	0.0002	0.202	YGGSVGSQPPPVAPEPGPVPSSPSQEPPTkR
shFBXO21.55	UBXN1_HUMAN	UBX domain-containing protein 1 OS=Homo sapiens OX=9606 GN=UBXN1 PE=1 SV=2	2	2	0.0002	0.202	YGGSVGSQPPPVAPEPGPVPSSPSQEPPTkR
shFBXO21.55	LEUK_HUMAN	Leukosialin OS=Homo sapiens OX=9606 GN=SPN PE=1 SV=1	2	2	0.0001	0.125	NGVVDAWAGPAQVPEEGAVTVTVGGSGGDkGSGFPDGEGSSR
shFBXO21.55	PAR10_HUMAN	Protein mono-ADP-ribosyltransferase PARP10 OS=Homo sapiens OX=9606 GN=PARP10 PE=1 SV=2	1	1	0	0.038	HLVALLAGPWDQSLAFPLAASGPTLAGQTLkGPWNNLER
shFBXO21.55	HS71A_HUMAN,HS71B_HUMAN	Heat shock 70 kDa protein 1A OS=Homo sapiens OX=9606 GN=HSPA1A PE=1 SV=1	7	7	0.0006	0.27	ELEQVcNPIISGLYQGAGGPGPGGFGAQGPkGGSGSGPTIEEVD
shFBXO21.55	H2A1A_HUMAN,H2AX_HUMAN	Histone H2A type 1-A OS=Homo sapiens OX=9606 GN=H2AC1 PE=1 SV=3	3	4	0.0007	0.305	NDEELNKLLGGVTIAQGGVLPNIQAVLLPKk
shFBXO21.55	SELPL_HUMAN	P-selectin glycoprotein ligand 1 OS=Homo sapiens OX=9606 GN=SELPLG PE=1 SV=1	1	1	0	0.0801	NYSPTEMVcISSLLPDGGEGPSATANGGLSkAK
shFBXO21.55	TBB4B_HUMAN	Tubulin beta-4B chain OS=Homo sapiens OX=9606 GN=TUBB4B PE=1 SV=1	2	2	0.0026	0.512	EAEScDcLQGFQLTHSLGGGTGSGMGTLLISkIR
shFBXO21.55	TBB5_HUMAN	Tubulin beta chain OS=Homo sapiens OX=9606 GN=TUBB PE=1 SV=2	5	6	0.0029	0.572	EAEScDcLQGFQLTHSLGGGTGSGMGTLLISkIR
shFBXO21.55	YBOX1_HUMAN	Y-box-binding protein 1 OS=Homo sapiens OX=9606 GN=YBX1 PE=1 SV=3	5	6	0.0004	0.151	SVGDGETVEFDVVEGEKGAEAANVTGPGGVPVQGSkYAADR
shFBXO21.55	YBOX1_HUMAN	Y-box-binding protein 1 OS=Homo sapiens OX=9606 GN=YBX1 PE=1 SV=3	5	6	0.0004	0.151	SVGDGETVEFDVVEGEKGAEAANVTGPGGVPVQGSkYAADR
shFBXO21.55	MIB1_HUMAN	E3 ubiquitin-protein ligase MIB1 OS=Homo sapiens OX=9606 GN=MIB1 PE=1 SV=1	5	5	0.0003	0.0855	LLLkQNVDVEAEDKDGDR
shFBXO21.55	HS105_HUMAN	Heat shock protein 105 kDa OS=Homo sapiens OX=9606 GN=HSPH1 PE=1 SV=1	3	3	0.0002	0.0874	FFGkDISTTLNADEAVAR
shFBXO21.55	LAPM5_HUMAN	Lysosomal-associated transmembrane protein 5 OS=Homo sapiens OX=9606 GN=LAPTM5 PE=1 SV=1	3	5	0.0004	0.126	MLQkVVLPSYEEALSLPSK
shFBXO21.55	LAPM5_HUMAN	Lysosomal-associated transmembrane protein 5 OS=Homo sapiens OX=9606 GN=LAPTM5 PE=1 SV=1	3	5	0.0004	0.126	MLQkVVLPSYEEALSLPSK
shFBXO21.55	RS17_HUMAN	40S ribosomal protein S17 OS=Homo sapiens OX=9606 GN=RPS17 PE=1 SV=2	1	1	0	0.193	EMLkLLDFGSLSNLQVTQPTVGMNFK
shFBXO21.55	UBA6_HUMAN	Ubiquitin-like modifier-activating enzyme 6 OS=Homo sapiens OX=9606 GN=UBA6 PE=1 SV=1	2	2	0.0001	0.0466	IAGkIIPAIATTTATVSGLVALEMIK
shFBXO21.55	ACTN1_HUMAN	Alpha-actinin-1 OS=Homo sapiens OX=9606 GN=ACTN1 PE=1 SV=2	4	5	0.0019	0.186	VQEkcQLEINFNTLQTK
shFBXO21.55	ACTN1_HUMAN	Alpha-actinin-1 OS=Homo sapiens OX=9606 GN=ACTN1 PE=1 SV=2	4	5	0.0019	0.186	VQEkcQLEINFNTLQTK
shFBXO21.55	ACTN1_HUMAN	Alpha-actinin-1 OS=Homo sapiens OX=9606 GN=ACTN1 PE=1 SV=2	4	5	0.0019	0.186	VQEkcQLEINFNTLQTK
shFBXO21.55	ACTN1_HUMAN	Alpha-actinin-1 OS=Homo sapiens OX=9606 GN=ACTN1 PE=1 SV=2	4	5	0.0019	0.186	VQEkcQLEINFNTLQTK
shFBXO21.55	ACTN1_HUMAN	Alpha-actinin-1 OS=Homo sapiens OX=9606 GN=ACTN1 PE=1 SV=2	4	5	0.0019	0.186	VQEkcQLEINFNTLQTK
shFBXO21.55	SNX27_HUMAN	Sorting nexin-27 OS=Homo sapiens OX=9606 GN=SNX27 PE=1 SV=2	2	2	0.0001	0.0739	LPGkWPFSLSEQQLDAR
shFBXO21.55	PNPH_HUMAN	Purine nucleoside phosphorylase OS=Homo sapiens OX=9606 GN=PNP PE=1 SV=2	11	14	0.0014	0.543	VLQkLGADAVGMSTVPEVIVAR
shFBXO21.55	COPB2_HUMAN	Coatomer subunit beta' OS=Homo sapiens OX=9606 GN=COPB2 PE=1 SV=2	4	4	0.0002	0.0695	VNQkAAESLADPTEYENLFPGLK
shFBXO21.55	DX39A_HUMAN	ATP-dependent RNA helicase DDX39A OS=Homo sapiens OX=9606 GN=DDX39A PE=1 SV=2	1	1	0.0004	0.194	FGTkGLAITFVSDENDAK
shFBXO21.55	XAGE1_HUMAN	X antigen family member 1 OS=Homo sapiens OX=9606 GN=XAGE1A PE=1 SV=3	1	1	0	0.272	VIckScISQTPGINLDLGSGVK
shFBXO21.55	SETB1_HUMAN	Histone-lysine N-methyltransferase SETDB1 OS=Homo sapiens OX=9606 GN=SETDB1 PE=1 SV=1	1	1	0	0.0163	IPGkGVFINTGPEFLVGcDcK
shFBXO21.55	SMRC2_HUMAN	SWI/SNF complex subunit SMARCC2 OS=Homo sapiens OX=9606 GN=SMARCC2 PE=1 SV=1	1	1	0	0.0297	VTGkADPAFGLESSGIAGTTSDEPERIEESGNDEAR
shFBXO21.55	HS74L_HUMAN	Heat shock 70 kDa protein 4L OS=Homo sapiens OX=9606 GN=HSPA4L PE=1 SV=3	1	1	0.0001	0.0381	FFLkDISTTLNADEAVAR
shFBXO21.55	TIF1B_HUMAN	Transcription intermediary factor 1-beta OS=Homo sapiens OX=9606 GN=TRIM28 PE=1 SV=5	5	5	0.0003	0.107	LQEkLSPPYSSPQEFAQDVGR
shFBXO21.55	TIF1B_HUMAN	Transcription intermediary factor 1-beta OS=Homo sapiens OX=9606 GN=TRIM28 PE=1 SV=5	5	5	0.0003	0.107	LQEkLSPPYSSPQEFAQDVGR
shFBXO21.55	ACSL5_HUMAN	Long-chain-fatty-acid--CoA ligase 5 OS=Homo sapiens OX=9606 GN=ACSL5 PE=1 SV=1	1	1	0	0.0249	LGVkGSFEELcQNQVVR
shFBXO21.55	DYL1_HUMAN	Dynein light chain 1, cytoplasmic OS=Homo sapiens OX=9606 GN=DYNLL1 PE=1 SV=1	2	2	0.0001	0.348	AVIkNADMSEEMQQDSVEcATQALEK
shFBXO21.55	SE6L2_HUMAN	Seizure 6-like protein 2 OS=Homo sapiens OX=9606 GN=SEZ6L2 PE=1 SV=2	1	1	0	0.0385	LQGkSLFGFSGSHSYSPITVESDFSNPLYEAGDTR
shFBXO21.55	ALDOA_HUMAN	Fructose-bisphosphate aldolase A OS=Homo sapiens OX=9606 GN=ALDOA PE=1 SV=2	11	14	0.0014	0.541	cVLkIGEHTPSALAIMENANVLAR
shFBXO21.55	ZEP2_HUMAN	Transcription factor HIVEP2 OS=Homo sapiens OX=9606 GN=HIVEP2 PE=1 SV=2	1	1	0	0.0119	NEGkLYPANFQGSNPVLLEAPVDSSPLIR
shFBXO21.55	ACTN4_HUMAN	Alpha-actinin-4 OS=Homo sapiens OX=9606 GN=ACTN4 PE=1 SV=2	5	5	0.0018	0.179	VQEkcQLEINFNTLQTK
shFBXO21.55	ACTN4_HUMAN	Alpha-actinin-4 OS=Homo sapiens OX=9606 GN=ACTN4 PE=1 SV=2	5	5	0.0018	0.179	VQEkcQLEINFNTLQTK
shFBXO21.55	ACTN4_HUMAN	Alpha-actinin-4 OS=Homo sapiens OX=9606 GN=ACTN4 PE=1 SV=2	5	5	0.0018	0.179	VQEkcQLEINFNTLQTK
shFBXO21.55	ACTN4_HUMAN	Alpha-actinin-4 OS=Homo sapiens OX=9606 GN=ACTN4 PE=1 SV=2	5	5	0.0018	0.179	VQEkcQLEINFNTLQTK
shFBXO21.55	ACTN4_HUMAN	Alpha-actinin-4 OS=Homo sapiens OX=9606 GN=ACTN4 PE=1 SV=2	5	5	0.0018	0.179	VQEkcQLEINFNTLQTK
shFBXO21.55	GLP3L_HUMAN	Golgi phosphoprotein 3-like OS=Homo sapiens OX=9606 GN=GOLPH3L PE=1 SV=1	1	1	0	0.0667	VLLkSDSPTGDVLLDETLK
shFBXO21.55	AN13A_HUMAN	Ankyrin repeat domain-containing protein 13A OS=Homo sapiens OX=9606 GN=ANKRD13A PE=1 SV=3	3	3	0.0002	0.0983	QLEkELQGQNVEAVDPR
shFBXO21.55	AN13A_HUMAN	Ankyrin repeat domain-containing protein 13A OS=Homo sapiens OX=9606 GN=ANKRD13A PE=1 SV=3	3	3	0.0002	0.0983	QLEkELQGQNVEAVDPR
shFBXO21.55	DX39B_HUMAN	Spliceosome RNA helicase DDX39B OS=Homo sapiens OX=9606 GN=DDX39B PE=1 SV=1	3	3	0.0006	0.264	FGTkGLAITFVSDENDAK
shFBXO21.55	LAT3_HUMAN	Large neutral amino acids transporter small subunit 3 OS=Homo sapiens OX=9606 GN=SLC43A1 PE=1 SV=1	1	2	0.0002	0.0394	LSQkAPSLEDGSDAFMSPQDVR
shFBXO21.55	ATX10_HUMAN	Ataxin-10 OS=Homo sapiens OX=9606 GN=ATXN10 PE=1 SV=1	2	3	0.0003	0.08	TVLkLASEEPPDDEEALATIR
shFBXO21.55	ATX10_HUMAN	Ataxin-10 OS=Homo sapiens OX=9606 GN=ATXN10 PE=1 SV=1	2	3	0.0003	0.08	TVLkLASEEPPDDEEALATIR
shFBXO21.55	ATX10_HUMAN	Ataxin-10 OS=Homo sapiens OX=9606 GN=ATXN10 PE=1 SV=1	2	3	0.0003	0.08	TVLkLASEEPPDDEEALATIR
shFBXO21.55	LAP2B_HUMAN	Lamina-associated polypeptide 2, isoforms beta/gamma OS=Homo sapiens OX=9606 GN=TMPO PE=1 SV=2	2	3	0.0003	0.106	DILkEMFPYEASTPTGISAScR
shFBXO21.55	LAP2B_HUMAN	Lamina-associated polypeptide 2, isoforms beta/gamma OS=Homo sapiens OX=9606 GN=TMPO PE=1 SV=2	2	3	0.0003	0.106	DILkEMFPYEASTPTGISAScR
shFBXO21.55	PYRG1_HUMAN	CTP synthase 1 OS=Homo sapiens OX=9606 GN=CTPS1 PE=1 SV=2	4	4	0.0002	0.117	LEIkYIDSADLEPITSQEEPVR
shFBXO21.55	LAPM5_HUMAN	Lysosomal-associated transmembrane protein 5 OS=Homo sapiens OX=9606 GN=LAPTM5 PE=1 SV=1	3	5	0.0004	0.126	MLQkVVLPSYEEALSLPSkTPEGGPAPPPYSEV
shFBXO21.55	LAT3_HUMAN	Large neutral amino acids transporter small subunit 3 OS=Homo sapiens OX=9606 GN=SLC43A1 PE=1 SV=1	1	2	0.0002	0.0394	LSQkAPSLEDGSDAFmSPQDVR
shFBXO21.55	LAT3_HUMAN	Large neutral amino acids transporter small subunit 3 OS=Homo sapiens OX=9606 GN=SLC43A1 PE=1 SV=1	1	2	0.0002	0.0394	LSQkAPSLEDGSDAFmSPQDVR
shFBXO21.55	LAT3_HUMAN	Large neutral amino acids transporter small subunit 3 OS=Homo sapiens OX=9606 GN=SLC43A1 PE=1 SV=1	1	2	0.0002	0.0394	LSQkAPSLEDGSDAFmSPQDVR
shFBXO21.55	LAT3_HUMAN	Large neutral amino acids transporter small subunit 3 OS=Homo sapiens OX=9606 GN=SLC43A1 PE=1 SV=1	1	2	0.0002	0.0394	LSQkAPSLEDGSDAFmSPQDVR
shFBXO21.55	LAP2B_HUMAN	Lamina-associated polypeptide 2, isoforms beta/gamma OS=Homo sapiens OX=9606 GN=TMPO PE=1 SV=2	2	3	0.0003	0.106	DILkEmFPYEASTPTGISAScR
shFBXO21.55	LAP2B_HUMAN	Lamina-associated polypeptide 2, isoforms beta/gamma OS=Homo sapiens OX=9606 GN=TMPO PE=1 SV=2	2	3	0.0003	0.106	DILkEmFPYEASTPTGISAScR
shFBXO21.55	LAP2B_HUMAN	Lamina-associated polypeptide 2, isoforms beta/gamma OS=Homo sapiens OX=9606 GN=TMPO PE=1 SV=2	2	3	0.0003	0.106	DILkEmFPYEASTPTGISAScR
shFBXO21.55	MOES_HUMAN	Moesin OS=Homo sapiens OX=9606 GN=MSN PE=1 SV=3	5	6	0.0004	0.158	AELkTAmSTPHVAEPAENEQDEQDENGAEASADLR
shFBXO21.55	PABP2_HUMAN	Polyadenylate-binding protein 2 OS=Homo sapiens OX=9606 GN=PABPN1 PE=1 SV=3	2	2	0.0001	0.19	APPGAPGPGPGSGAPGSQEEEEEPGLVEGDPGDGAIEDPELEAIkAR
shFBXO21.55	BCOR_HUMAN	BCL-6 corepressor OS=Homo sapiens OX=9606 GN=BCOR PE=1 SV=1	1	1	0	0.008	LIVNkNAGETLLQR
shFBXO21.55	DLRB1_HUMAN	Dynein light chain roadblock-type 1 OS=Homo sapiens OX=9606 GN=DYNLRB1 PE=1 SV=3	1	1	0	0.219	LQSQkGVQGIIVVNTEGIPIK
shFBXO21.55	CEP55_HUMAN	Centrosomal protein of 55 kDa OS=Homo sapiens OX=9606 GN=CEP55 PE=1 SV=3	2	2	0.0001	0.0819	DALEkNQQWLVYDQQR
shFBXO21.55	NEDD8_HUMAN	NEDD8 OS=Homo sapiens OX=9606 GN=NEDD8 PE=1 SV=1	1	1	0	0.235	TLTGkEIEIDIEPTDKVER
shFBXO21.55	DBNL_HUMAN	Drebrin-like protein OS=Homo sapiens OX=9606 GN=DBNL PE=1 SV=1	2	2	0.0001	0.0791	VVTEkSPTDWALFTYEGNSNDIR
shFBXO21.55	NUP98_HUMAN	Nuclear pore complex protein Nup98-Nup96 OS=Homo sapiens OX=9606 GN=NUP98 PE=1 SV=4	1	1	0	0.0094	ITNEkGEcIVSDFTIGR
shFBXO21.55	EPHA7_HUMAN	Ephrin type-A receptor 7 OS=Homo sapiens OX=9606 GN=EPHA7 PE=1 SV=3	5	5	0.0004	0.0912	FPGTkTYIDPETYEDPNR
shFBXO21.55	EPHA7_HUMAN	Ephrin type-A receptor 7 OS=Homo sapiens OX=9606 GN=EPHA7 PE=1 SV=3	5	5	0.0004	0.0912	FPGTkTYIDPETYEDPNR
shFBXO21.55	EPHA7_HUMAN	Ephrin type-A receptor 7 OS=Homo sapiens OX=9606 GN=EPHA7 PE=1 SV=3	5	5	0.0004	0.0912	FPGTkTYIDPETYEDPNR
shFBXO21.55	HNRPU_HUMAN	Heterogeneous nuclear ribonucleoprotein U OS=Homo sapiens OX=9606 GN=HNRNPU PE=1 SV=6	11	13	0.0013	0.207	EAAGkSSGPTSLFAVTVAPPGAR
shFBXO21.55	HNRPU_HUMAN	Heterogeneous nuclear ribonucleoprotein U OS=Homo sapiens OX=9606 GN=HNRNPU PE=1 SV=6	11	13	0.0013	0.207	EAAGkSSGPTSLFAVTVAPPGAR
shFBXO21.55	MCM3_HUMAN	DNA replication licensing factor MCM3 OS=Homo sapiens OX=9606 GN=MCM3 PE=1 SV=3	1	1	0	0.0248	YDQYkTPMENIGLQDSLLSR
shFBXO21.55	STX8_HUMAN	Syntaxin-8 OS=Homo sapiens OX=9606 GN=STX8 PE=1 SV=2	2	2	0.0001	0.169	QQQQkIIQEQDAGLDALSSIISR
shFBXO21.55	STX8_HUMAN	Syntaxin-8 OS=Homo sapiens OX=9606 GN=STX8 PE=1 SV=2	2	2	0.0001	0.169	QQQQkIIQEQDAGLDALSSIISR
shFBXO21.55	EIF3A_HUMAN	Eukaryotic translation initiation factor 3 subunit A OS=Homo sapiens OX=9606 GN=EIF3A PE=1 SV=1	2	2	0.0001	0.026	EQPEkEPELQQYVPQLQNNTILR
shFBXO21.55	IMA1_HUMAN	Importin subunit alpha-1 OS=Homo sapiens OX=9606 GN=KPNA2 PE=1 SV=1	1	1	0	0.034	TNIQkEATWTMSNITAGR
shFBXO21.55	ASXL2_HUMAN	Putative Polycomb group protein ASXL2 OS=Homo sapiens OX=9606 GN=ASXL2 PE=1 SV=1	2	2	0.0001	0.0181	VEPWkEQFFESYYGQSSGLSLEDSK
shFBXO21.55	VPP3_HUMAN	V-type proton ATPase 116 kDa subunit a3 OS=Homo sapiens OX=9606 GN=TCIRG1 PE=1 SV=3	2	2	0.0001	0.0398	QEENkAGLLDLPDASVNGWSSDEEK
shFBXO21.55	VPS36_HUMAN	Vacuolar protein-sorting-associated protein 36 OS=Homo sapiens OX=9606 GN=VPS36 PE=1 SV=1	2	2	0.0001	0.0596	NSYIkLSFK
shFBXO21.55	LAT1_HUMAN	Large neutral amino acids transporter small subunit 1 OS=Homo sapiens OX=9606 GN=SLC7A5 PE=1 SV=2	1	2	0.0004	0.0454	MLAAkSADGSAPAGEGEGVTLQR
shFBXO21.55	LAT1_HUMAN	Large neutral amino acids transporter small subunit 1 OS=Homo sapiens OX=9606 GN=SLC7A5 PE=1 SV=2	1	2	0.0004	0.0454	MLAAkSADGSAPAGEGEGVTLQR
shFBXO21.55	CBX5_HUMAN	Chromobox protein homolog 5 OS=Homo sapiens OX=9606 GN=CBX5 PE=1 SV=1	3	3	0.0003	0.157	EANVkcPQIVIAFYEER
shFBXO21.55	S43A3_HUMAN	Solute carrier family 43 member 3 OS=Homo sapiens OX=9606 GN=SLC43A3 PE=1 SV=2	2	2	0.0002	0.0407	ELQSkEFLSAK
shFBXO21.55	S43A3_HUMAN	Solute carrier family 43 member 3 OS=Homo sapiens OX=9606 GN=SLC43A3 PE=1 SV=2	2	2	0.0002	0.0407	ELQSkEFLSAK
shFBXO21.55	S43A3_HUMAN	Solute carrier family 43 member 3 OS=Homo sapiens OX=9606 GN=SLC43A3 PE=1 SV=2	2	2	0.0002	0.0407	ELQSkEFLSAKEETPGAGQK
shFBXO21.55	S43A3_HUMAN	Solute carrier family 43 member 3 OS=Homo sapiens OX=9606 GN=SLC43A3 PE=1 SV=2	2	2	0.0002	0.0407	ELQSkEFLSAKEETPGAGQK
shFBXO21.55	AT1A1_HUMAN	Sodium/potassium-transporting ATPase subunit alpha-1 OS=Homo sapiens OX=9606 GN=ATP1A1 PE=1 SV=1	4	4	0.0003	0.089	NcLVkNLEAVETLGSTSTIcSDK
shFBXO21.55	TERA_HUMAN	Transitional endoplasmic reticulum ATPase OS=Homo sapiens OX=9606 GN=VCP PE=1 SV=4	4	4	0.0002	0.098	TLLAkAIANEcQANFISIK
shFBXO21.55	DJC21_HUMAN	DnaJ homolog subfamily C member 21 OS=Homo sapiens OX=9606 GN=DNAJC21 PE=1 SV=2	1	1	0	0.0395	EALLkGGFDGEYQDDSLDLLR
shFBXO21.55	TPM4_HUMAN	Tropomyosin alpha-4 chain OS=Homo sapiens OX=9606 GN=TPM4 PE=1 SV=3	2	2	0.0001	0.141	LAQAkEENVGLHQTLDQTLNELNcI
shFBXO21.55	TPM4_HUMAN	Tropomyosin alpha-4 chain OS=Homo sapiens OX=9606 GN=TPM4 PE=1 SV=3	2	2	0.0001	0.141	LAQAkEENVGLHQTLDQTLNELNcI
shFBXO21.55	SKP1_HUMAN	S-phase kinase-associated protein 1 OS=Homo sapiens OX=9606 GN=SKP1 PE=1 SV=2	1	2	0.0001	0.104	TFNIkNDFTEEEEAQVR
shFBXO21.55	SKP1_HUMAN	S-phase kinase-associated protein 1 OS=Homo sapiens OX=9606 GN=SKP1 PE=1 SV=2	1	2	0.0001	0.104	TFNIkNDFTEEEEAQVR
shFBXO21.55	NAKD2_HUMAN	NAD kinase 2, mitochondrial OS=Homo sapiens OX=9606 GN=NADK2 PE=1 SV=2	1	1	0	0.0498	ELVEkVTNEYNESLLYSPEEPK
shFBXO21.55	RS27A_HUMAN	Ubiquitin-40S ribosomal protein S27a OS=Homo sapiens OX=9606 GN=RPS27A PE=1 SV=2	10	14	0.0047	0.5	TLTGkTITLEVEPSDTIENVK
shFBXO21.55	RS27A_HUMAN	Ubiquitin-40S ribosomal protein S27a OS=Homo sapiens OX=9606 GN=RPS27A PE=1 SV=2	10	14	0.0047	0.5	TLTGkTITLEVEPSDTIENVK
shFBXO21.55	RS27A_HUMAN	Ubiquitin-40S ribosomal protein S27a OS=Homo sapiens OX=9606 GN=RPS27A PE=1 SV=2	10	14	0.0047	0.5	TLTGkTITLEVEPSDTIENVK
shFBXO21.55	RS27A_HUMAN	Ubiquitin-40S ribosomal protein S27a OS=Homo sapiens OX=9606 GN=RPS27A PE=1 SV=2	10	14	0.0047	0.5	TLTGkTITLEVEPSDTIENVK
shFBXO21.55	RS27A_HUMAN	Ubiquitin-40S ribosomal protein S27a OS=Homo sapiens OX=9606 GN=RPS27A PE=1 SV=2	10	14	0.0047	0.5	TLTGkTITLEVEPSDTIENVK
shFBXO21.55	RS27A_HUMAN	Ubiquitin-40S ribosomal protein S27a OS=Homo sapiens OX=9606 GN=RPS27A PE=1 SV=2	10	14	0.0047	0.5	TLTGkTITLEVEPSDTIENVK
shFBXO21.55	RS27A_HUMAN	Ubiquitin-40S ribosomal protein S27a OS=Homo sapiens OX=9606 GN=RPS27A PE=1 SV=2	10	14	0.0047	0.5	TLTGkTITLEVEPSDTIENVK
shFBXO21.55	RS27A_HUMAN	Ubiquitin-40S ribosomal protein S27a OS=Homo sapiens OX=9606 GN=RPS27A PE=1 SV=2	10	14	0.0047	0.5	TLTGkTITLEVEPSDTIENVK
shFBXO21.55	RS27A_HUMAN	Ubiquitin-40S ribosomal protein S27a OS=Homo sapiens OX=9606 GN=RPS27A PE=1 SV=2	10	14	0.0047	0.5	TLTGkTITLEVEPSDTIENVK
shFBXO21.55	RS27A_HUMAN	Ubiquitin-40S ribosomal protein S27a OS=Homo sapiens OX=9606 GN=RPS27A PE=1 SV=2	10	14	0.0047	0.5	TLTGkTITLEVEPSDTIENVK
shFBXO21.55	RS27A_HUMAN	Ubiquitin-40S ribosomal protein S27a OS=Homo sapiens OX=9606 GN=RPS27A PE=1 SV=2	10	14	0.0047	0.5	TLTGkTITLEVEPSDTIENVK
shFBXO21.55	RS27A_HUMAN	Ubiquitin-40S ribosomal protein S27a OS=Homo sapiens OX=9606 GN=RPS27A PE=1 SV=2	10	14	0.0047	0.5	TLTGkTITLEVEPSDTIENVK
shFBXO21.55	RS27A_HUMAN	Ubiquitin-40S ribosomal protein S27a OS=Homo sapiens OX=9606 GN=RPS27A PE=1 SV=2	10	14	0.0047	0.5	TLTGkTITLEVEPSDTIENVK
shFBXO21.55	RS27A_HUMAN	Ubiquitin-40S ribosomal protein S27a OS=Homo sapiens OX=9606 GN=RPS27A PE=1 SV=2	10	14	0.0047	0.5	TLTGkTITLEVEPSDTIENVK
shFBXO21.55	RS27A_HUMAN	Ubiquitin-40S ribosomal protein S27a OS=Homo sapiens OX=9606 GN=RPS27A PE=1 SV=2	10	14	0.0047	0.5	TLTGkTITLEVEPSDTIENVK
shFBXO21.55	RS27A_HUMAN	Ubiquitin-40S ribosomal protein S27a OS=Homo sapiens OX=9606 GN=RPS27A PE=1 SV=2	10	14	0.0047	0.5	TLTGkTITLEVEPSDTIENVK
shFBXO21.55	RS27A_HUMAN	Ubiquitin-40S ribosomal protein S27a OS=Homo sapiens OX=9606 GN=RPS27A PE=1 SV=2	10	14	0.0047	0.5	TLTGkTITLEVEPSDTIENVK
shFBXO21.55	RS27A_HUMAN	Ubiquitin-40S ribosomal protein S27a OS=Homo sapiens OX=9606 GN=RPS27A PE=1 SV=2	10	14	0.0047	0.5	TLTGkTITLEVEPSDTIENVK
shFBXO21.55	RS27A_HUMAN	Ubiquitin-40S ribosomal protein S27a OS=Homo sapiens OX=9606 GN=RPS27A PE=1 SV=2	10	14	0.0047	0.5	TLTGkTITLEVEPSDTIENVK
shFBXO21.55	RS27A_HUMAN	Ubiquitin-40S ribosomal protein S27a OS=Homo sapiens OX=9606 GN=RPS27A PE=1 SV=2	10	14	0.0047	0.5	TLTGkTITLEVEPSDTIENVK
shFBXO21.55	RS27A_HUMAN	Ubiquitin-40S ribosomal protein S27a OS=Homo sapiens OX=9606 GN=RPS27A PE=1 SV=2	10	14	0.0047	0.5	TLTGkTITLEVEPSDTIENVK
shFBXO21.55	RS27A_HUMAN	Ubiquitin-40S ribosomal protein S27a OS=Homo sapiens OX=9606 GN=RPS27A PE=1 SV=2	10	14	0.0047	0.5	TLTGkTITLEVEPSDTIENVK
shFBXO21.55	RS27A_HUMAN	Ubiquitin-40S ribosomal protein S27a OS=Homo sapiens OX=9606 GN=RPS27A PE=1 SV=2	10	14	0.0047	0.5	TLTGkTITLEVEPSDTIENVK
shFBXO21.55	RS27A_HUMAN	Ubiquitin-40S ribosomal protein S27a OS=Homo sapiens OX=9606 GN=RPS27A PE=1 SV=2	10	14	0.0047	0.5	TLTGkTITLEVEPSDTIENVK
shFBXO21.55	RS27A_HUMAN	Ubiquitin-40S ribosomal protein S27a OS=Homo sapiens OX=9606 GN=RPS27A PE=1 SV=2	10	14	0.0047	0.5	TLTGkTITLEVEPSDTIENVK
shFBXO21.55	RS27A_HUMAN	Ubiquitin-40S ribosomal protein S27a OS=Homo sapiens OX=9606 GN=RPS27A PE=1 SV=2	10	14	0.0047	0.5	TLTGkTITLEVEPSDTIENVK
shFBXO21.55	RS27A_HUMAN	Ubiquitin-40S ribosomal protein S27a OS=Homo sapiens OX=9606 GN=RPS27A PE=1 SV=2	10	14	0.0047	0.5	TLTGkTITLEVEPSDTIENVK
shFBXO21.55	RS27A_HUMAN	Ubiquitin-40S ribosomal protein S27a OS=Homo sapiens OX=9606 GN=RPS27A PE=1 SV=2	10	14	0.0047	0.5	TLTGkTITLEVEPSDTIENVK
shFBXO21.55	RS27A_HUMAN	Ubiquitin-40S ribosomal protein S27a OS=Homo sapiens OX=9606 GN=RPS27A PE=1 SV=2	10	14	0.0047	0.5	TLTGkTITLEVEPSDTIENVK
shFBXO21.55	RS27A_HUMAN	Ubiquitin-40S ribosomal protein S27a OS=Homo sapiens OX=9606 GN=RPS27A PE=1 SV=2	10	14	0.0047	0.5	TLTGkTITLEVEPSDTIENVK
shFBXO21.55	RS27A_HUMAN	Ubiquitin-40S ribosomal protein S27a OS=Homo sapiens OX=9606 GN=RPS27A PE=1 SV=2	10	14	0.0047	0.5	TLTGkTITLEVEPSDTIENVK
shFBXO21.55	RS27A_HUMAN	Ubiquitin-40S ribosomal protein S27a OS=Homo sapiens OX=9606 GN=RPS27A PE=1 SV=2	10	14	0.0047	0.5	TLTGkTITLEVEPSDTIENVK
shFBXO21.55	RS27A_HUMAN	Ubiquitin-40S ribosomal protein S27a OS=Homo sapiens OX=9606 GN=RPS27A PE=1 SV=2	10	14	0.0047	0.5	TLTGkTITLEVEPSDTIENVK
shFBXO21.55	RS27A_HUMAN	Ubiquitin-40S ribosomal protein S27a OS=Homo sapiens OX=9606 GN=RPS27A PE=1 SV=2	10	14	0.0047	0.5	TLTGkTITLEVEPSDTIENVK
shFBXO21.55	RS27A_HUMAN	Ubiquitin-40S ribosomal protein S27a OS=Homo sapiens OX=9606 GN=RPS27A PE=1 SV=2	10	14	0.0047	0.5	TLTGkTITLEVEPSDTIENVK
shFBXO21.55	RS27A_HUMAN	Ubiquitin-40S ribosomal protein S27a OS=Homo sapiens OX=9606 GN=RPS27A PE=1 SV=2	10	14	0.0047	0.5	TLTGkTITLEVEPSDTIENVK
shFBXO21.55	RS27A_HUMAN	Ubiquitin-40S ribosomal protein S27a OS=Homo sapiens OX=9606 GN=RPS27A PE=1 SV=2	10	14	0.0047	0.5	TLTGkTITLEVEPSDTIENVK
shFBXO21.55	RS27A_HUMAN	Ubiquitin-40S ribosomal protein S27a OS=Homo sapiens OX=9606 GN=RPS27A PE=1 SV=2	10	14	0.0047	0.5	TLTGkTITLEVEPSDTIENVK
shFBXO21.55	RS27A_HUMAN	Ubiquitin-40S ribosomal protein S27a OS=Homo sapiens OX=9606 GN=RPS27A PE=1 SV=2	10	14	0.0047	0.5	TLTGkTITLEVEPSDTIENVK
shFBXO21.55	RS27A_HUMAN	Ubiquitin-40S ribosomal protein S27a OS=Homo sapiens OX=9606 GN=RPS27A PE=1 SV=2	10	14	0.0047	0.5	TLTGkTITLEVEPSDTIENVK
shFBXO21.55	RS27A_HUMAN	Ubiquitin-40S ribosomal protein S27a OS=Homo sapiens OX=9606 GN=RPS27A PE=1 SV=2	10	14	0.0047	0.5	TLTGkTITLEVEPSDTIENVK
shFBXO21.55	RS27A_HUMAN	Ubiquitin-40S ribosomal protein S27a OS=Homo sapiens OX=9606 GN=RPS27A PE=1 SV=2	10	14	0.0047	0.5	TLTGkTITLEVEPSDTIENVKAK
shFBXO21.55	PPT1_HUMAN	Palmitoyl-protein thioesterase 1 OS=Homo sapiens OX=9606 GN=PPT1 PE=1 SV=1	4	5	0.0004	0.248	SGQAkETIPLQETSLYTQDR
shFBXO21.55	BIRC6_HUMAN	Baculoviral IAP repeat-containing protein 6 OS=Homo sapiens OX=9606 GN=BIRC6 PE=1 SV=2	1	1	0	0.0025	GSSYkLLVEQAK
shFBXO21.55	MCM5_HUMAN	DNA replication licensing factor MCM5 OS=Homo sapiens OX=9606 GN=MCM5 PE=1 SV=5	3	4	0.0002	0.0572	WDETkGEDNIDFMPTILSR
shFBXO21.55	MCM5_HUMAN	DNA replication licensing factor MCM5 OS=Homo sapiens OX=9606 GN=MCM5 PE=1 SV=5	3	4	0.0002	0.0572	WDETkGEDNIDFMPTILSR
shFBXO21.55	TRA2B_HUMAN	Transformer-2 protein homolog beta OS=Homo sapiens OX=9606 GN=TRA2B PE=1 SV=1	4	4	0.0003	0.132	EVFSkYGPIADVSIVYDQQSR
shFBXO21.55	TRA2B_HUMAN	Transformer-2 protein homolog beta OS=Homo sapiens OX=9606 GN=TRA2B PE=1 SV=1	4	4	0.0003	0.132	EVFSkYGPIADVSIVYDQQSR
shFBXO21.55	DIP2B_HUMAN	Disco-interacting protein 2 homolog B OS=Homo sapiens OX=9606 GN=DIP2B PE=1 SV=3	2	2	0.0001	0.033	RPPLkEFFVDDSEEIVEVPQPDPNQPKPEGR
shFBXO21.55	S22AG_HUMAN	Solute carrier family 22 member 16 OS=Homo sapiens OX=9606 GN=SLC22A16 PE=1 SV=1	2	2	0.0001	0.0797	ASSckLSELLSLDLQGPVSNSPTEVQK
shFBXO21.55	MCM5_HUMAN	DNA replication licensing factor MCM5 OS=Homo sapiens OX=9606 GN=MCM5 PE=1 SV=5	3	4	0.0002	0.0572	WDETkGEDNIDFmPTILSR
shFBXO21.55	CLIC1_HUMAN	Chloride intracellular channel protein 1 OS=Homo sapiens OX=9606 GN=CLIC1 PE=1 SV=4	8	10	0.0008	0.485	FSAYIkNSNPALNDNLEK
shFBXO21.55	CLIC1_HUMAN	Chloride intracellular channel protein 1 OS=Homo sapiens OX=9606 GN=CLIC1 PE=1 SV=4	8	10	0.0008	0.485	FSAYIkNSNPALNDNLEK
shFBXO21.55	H90B4_HUMAN	Putative heat shock protein HSP 90-beta 4 OS=Homo sapiens OX=9606 GN=HSP90AB4P PE=5 SV=1	1	1	0.0003	0.0535	VILHLkEDQTEYLEER
shFBXO21.55	GCP60_HUMAN	Golgi resident protein GCP60 OS=Homo sapiens OX=9606 GN=ACBD3 PE=1 SV=4	1	1	0	0.0284	GVYLLkFDNSYSLWR
shFBXO21.55	DUT_HUMAN	Deoxyuridine 5'-triphosphate nucleotidohydrolase, mitochondrial OS=Homo sapiens OX=9606 GN=DUT PE=1 SV=4	4	4	0.0003	0.278	SGLAAkHFIDVGAGVIDEDYR
shFBXO21.55	DUT_HUMAN	Deoxyuridine 5'-triphosphate nucleotidohydrolase, mitochondrial OS=Homo sapiens OX=9606 GN=DUT PE=1 SV=4	4	4	0.0003	0.278	SGLAAkHFIDVGAGVIDEDYR
shFBXO21.55	S19A1_HUMAN	Reduced folate transporter OS=Homo sapiens OX=9606 GN=SLC19A1 PE=1 SV=3	4	4	0.0002	0.115	SAAEEkAAQALSVQDK
shFBXO21.55	TALDO_HUMAN	Transaldolase OS=Homo sapiens OX=9606 GN=TALDO1 PE=1 SV=2	6	7	0.0009	0.172	NTGEIkALAGcDFLTISPK
shFBXO21.55	QKI_HUMAN	Protein quaking OS=Homo sapiens OX=9606 GN=QKI PE=1 SV=1	1	1	0	0.0469	LYVPVkEYPDFNFVGR
shFBXO21.55	G3BP1_HUMAN	Ras GTPase-activating protein-binding protein 1 OS=Homo sapiens OX=9606 GN=G3BP1 PE=1 SV=1	2	2	0.0001	0.0708	INSGGkLPNFGFVVFDDSEPVQK
shFBXO21.55	UBXN7_HUMAN	UBX domain-containing protein 7 OS=Homo sapiens OX=9606 GN=UBXN7 PE=1 SV=2	1	1	0.0001	0.0429	APIPQkQEILVEPEPLFGAPK
shFBXO21.55	UBXN7_HUMAN	UBX domain-containing protein 7 OS=Homo sapiens OX=9606 GN=UBXN7 PE=1 SV=2	1	1	0.0001	0.0429	APIPQkQEILVEPEPLFGAPK
shFBXO21.55	ODFP2_HUMAN	Outer dense fiber protein 2 OS=Homo sapiens OX=9606 GN=ODF2 PE=1 SV=1	2	2	0.0001	0.0434	EcLMSkLVEAEMDGAAAAK
shFBXO21.55	TCPD_HUMAN	T-complex protein 1 subunit delta OS=Homo sapiens OX=9606 GN=CCT4 PE=1 SV=4	5	6	0.0005	0.124	MIQDGkGDVTITNDGATILK
shFBXO21.55	NFYC_HUMAN	Nuclear transcription factor Y subunit gamma OS=Homo sapiens OX=9606 GN=NFYC PE=1 SV=3	1	1	0	0.0393	LDEDVkMISAEAPVLFAK
shFBXO21.55	MGRN1_HUMAN	E3 ubiquitin-protein ligase MGRN1 OS=Homo sapiens OX=9606 GN=MGRN1 PE=1 SV=2	1	1	0	0.0489	NNQETkPSDDENSDNSNEcVVcLSDLR
shFBXO21.55	LMNB1_HUMAN	Lamin-B1 OS=Homo sapiens OX=9606 GN=LMNB1 PE=1 SV=2	1	1	0	0.029	ELTGLkALYETELADAR
shFBXO21.55	G3P_HUMAN	Glyceraldehyde-3-phosphate dehydrogenase OS=Homo sapiens OX=9606 GN=GAPDH PE=1 SV=3	12	16	0.0015	0.516	YDNSLkIISNAScTTNcLAPLAK
shFBXO21.55	CSN2_HUMAN	COP9 signalosome complex subunit 2 OS=Homo sapiens OX=9606 GN=COPS2 PE=1 SV=1	1	1	0.0001	0.0474	YTALDkWTNQLNSLNQAVVSK
shFBXO21.55	CSN2_HUMAN	COP9 signalosome complex subunit 2 OS=Homo sapiens OX=9606 GN=COPS2 PE=1 SV=1	1	1	0.0001	0.0474	YTALDkWTNQLNSLNQAVVSK
shFBXO21.55	HS90A_HUMAN	Heat shock protein HSP 90-alpha OS=Homo sapiens OX=9606 GN=HSP90AA1 PE=1 SV=5	12	17	0.0034	0.301	VILHLkEDQTEYLEER
shFBXO21.55	IMPCT_HUMAN	Protein IMPACT OS=Homo sapiens OX=9606 GN=IMPACT PE=1 SV=2	1	1	0	0.075	IYcEDkQTFLQDcEDDGETAAGGR
shFBXO21.55	UBE2O_HUMAN	(E3-independent) E2 ubiquitin-conjugating enzyme OS=Homo sapiens OX=9606 GN=UBE2O PE=1 SV=3	1	1	0	0.0232	VTWITkSFcPGGTDSVSPPPSVITQENLGR
shFBXO21.55	ASXL2_HUMAN	Putative Polycomb group protein ASXL2 OS=Homo sapiens OX=9606 GN=ASXL2 PE=1 SV=1	2	2	0.0001	0.0181	KVEPWkEQFFESYYGQSSGLSLEDSK
shFBXO21.55	ASXL2_HUMAN	Putative Polycomb group protein ASXL2 OS=Homo sapiens OX=9606 GN=ASXL2 PE=1 SV=1	2	2	0.0001	0.0181	KVEPWkEQFFESYYGQSSGLSLEDSK
shFBXO21.55	HS90B_HUMAN	Heat shock protein HSP 90-beta OS=Homo sapiens OX=9606 GN=HSP90AB1 PE=1 SV=4	11	13	0.0032	0.348	VILHLkEDQTEYLEER
shFBXO21.55	CAH2_HUMAN	Carbonic anhydrase 2 OS=Homo sapiens OX=9606 GN=CA2 PE=1 SV=2	6	7	0.0004	0.292	YDPSLkPLSVSYDQATSLR
shFBXO21.55	CAH2_HUMAN	Carbonic anhydrase 2 OS=Homo sapiens OX=9606 GN=CA2 PE=1 SV=2	6	7	0.0004	0.292	YDPSLkPLSVSYDQATSLR
shFBXO21.55	SP16H_HUMAN	FACT complex subunit SPT16 OS=Homo sapiens OX=9606 GN=SUPT16H PE=1 SV=1	4	4	0.0002	0.0497	QIANTkGNENANGAPAITLLIR
shFBXO21.55	RS27A_HUMAN	Ubiquitin-40S ribosomal protein S27a OS=Homo sapiens OX=9606 GN=RPS27A PE=1 SV=2	10	14	0.0047	0.5	LIFAGkQLEDGR
shFBXO21.55	RS27A_HUMAN	Ubiquitin-40S ribosomal protein S27a OS=Homo sapiens OX=9606 GN=RPS27A PE=1 SV=2	10	14	0.0047	0.5	LIFAGkQLEDGR
shFBXO21.55	RS27A_HUMAN	Ubiquitin-40S ribosomal protein S27a OS=Homo sapiens OX=9606 GN=RPS27A PE=1 SV=2	10	14	0.0047	0.5	LIFAGkQLEDGR
shFBXO21.55	RS27A_HUMAN	Ubiquitin-40S ribosomal protein S27a OS=Homo sapiens OX=9606 GN=RPS27A PE=1 SV=2	10	14	0.0047	0.5	LIFAGkQLEDGR
shFBXO21.55	RS27A_HUMAN	Ubiquitin-40S ribosomal protein S27a OS=Homo sapiens OX=9606 GN=RPS27A PE=1 SV=2	10	14	0.0047	0.5	LIFAGkQLEDGR
shFBXO21.55	RS27A_HUMAN	Ubiquitin-40S ribosomal protein S27a OS=Homo sapiens OX=9606 GN=RPS27A PE=1 SV=2	10	14	0.0047	0.5	LIFAGkQLEDGR
shFBXO21.55	RS27A_HUMAN	Ubiquitin-40S ribosomal protein S27a OS=Homo sapiens OX=9606 GN=RPS27A PE=1 SV=2	10	14	0.0047	0.5	LIFAGkQLEDGR
shFBXO21.55	RS27A_HUMAN	Ubiquitin-40S ribosomal protein S27a OS=Homo sapiens OX=9606 GN=RPS27A PE=1 SV=2	10	14	0.0047	0.5	LIFAGkQLEDGR
shFBXO21.55	RS27A_HUMAN	Ubiquitin-40S ribosomal protein S27a OS=Homo sapiens OX=9606 GN=RPS27A PE=1 SV=2	10	14	0.0047	0.5	LIFAGkQLEDGR
shFBXO21.55	RS27A_HUMAN	Ubiquitin-40S ribosomal protein S27a OS=Homo sapiens OX=9606 GN=RPS27A PE=1 SV=2	10	14	0.0047	0.5	LIFAGkQLEDGRTLSDYNIQK
shFBXO21.55	RS27A_HUMAN	Ubiquitin-40S ribosomal protein S27a OS=Homo sapiens OX=9606 GN=RPS27A PE=1 SV=2	10	14	0.0047	0.5	LIFAGkQLEDGRTLSDYNIQK
shFBXO21.55	RS27A_HUMAN	Ubiquitin-40S ribosomal protein S27a OS=Homo sapiens OX=9606 GN=RPS27A PE=1 SV=2	10	14	0.0047	0.5	MQIFVkTLTGK
shFBXO21.55	RS27A_HUMAN	Ubiquitin-40S ribosomal protein S27a OS=Homo sapiens OX=9606 GN=RPS27A PE=1 SV=2	10	14	0.0047	0.5	MQIFVkTLTGK
shFBXO21.55	SMCA2_HUMAN	Probable global transcription activator SNF2L2 OS=Homo sapiens OX=9606 GN=SMARCA2 PE=1 SV=2	1	1	0	0.0119	ISPIQkPQGLDPVEILQER
shFBXO21.55	MO4L1_HUMAN	Mortality factor 4-like protein 1 OS=Homo sapiens OX=9606 GN=MORF4L1 PE=1 SV=2	1	1	0	0.0497	GNTDNkEYAVNEVVAGIK
shFBXO21.55	RACK1_HUMAN	Receptor of activated protein C kinase 1 OS=Homo sapiens OX=9606 GN=RACK1 PE=1 SV=3	9	9	0.0006	0.41	FVGHTkDVLSVAFSSDNR
shFBXO21.55	RD23A_HUMAN	UV excision repair protein RAD23 homolog A OS=Homo sapiens OX=9606 GN=RAD23A PE=1 SV=1	2	3	0.0005	0.163	LIYAGkILSDDVPIRDYR
shFBXO21.55	INT7_HUMAN	Integrator complex subunit 7 OS=Homo sapiens OX=9606 GN=INTS7 PE=1 SV=1	1	1	0	0.0198	SGQDYkIPIDNMTNEMEQR
shFBXO21.55	HMDH_HUMAN	3-hydroxy-3-methylglutaryl-coenzyme A reductase OS=Homo sapiens OX=9606 GN=HMGCR PE=1 SV=1	1	1	0	0.0203	ASTLAkFALSSNSQDEVR
shFBXO21.55	XPC_HUMAN	DNA repair protein complementing XP-C cells OS=Homo sapiens OX=9606 GN=XPC PE=1 SV=4	1	1	0	0.0202	SLLPVkPVEIEIETPEQAK
shFBXO21.55	S19A1_HUMAN	Reduced folate transporter OS=Homo sapiens OX=9606 GN=SLC19A1 PE=1 SV=3	4	4	0.0002	0.115	SAAEEkAAQALSVQDkGLGGLQPAQSPPLSPEDSLGAVGPASLEQR
shFBXO21.55	TOM1_HUMAN	Target of Myb protein 1 OS=Homo sapiens OX=9606 GN=TOM1 PE=1 SV=2	2	3	0.0003	0.132	TGQTTkAPSEAEPAADLIDmGPDPAATGNLSSQLAGMNLGSSSVR
shFBXO21.55	TOM1_HUMAN	Target of Myb protein 1 OS=Homo sapiens OX=9606 GN=TOM1 PE=1 SV=2	2	3	0.0003	0.132	TGQTTkAPSEAEPAADLIDmGPDPAATGNLSSQLAGMNLGSSSVR
shFBXO21.55	TOM1_HUMAN	Target of Myb protein 1 OS=Homo sapiens OX=9606 GN=TOM1 PE=1 SV=2	2	3	0.0003	0.132	TGQTTkAPSEAEPAADLIDmGPDPAATGNLSSQLAGmNLGSSSVR
shFBXO21.55	TOM1_HUMAN	Target of Myb protein 1 OS=Homo sapiens OX=9606 GN=TOM1 PE=1 SV=2	2	3	0.0003	0.132	TGQTTkAPSEAEPAADLIDMGPDPAATGNLSSQLAGmNLGSSSVR
shFBXO21.55	TOM1_HUMAN	Target of Myb protein 1 OS=Homo sapiens OX=9606 GN=TOM1 PE=1 SV=2	2	3	0.0003	0.132	TGQTTkAPSEAEPAADLIDMGPDPAATGNLSSQLAGmNLGSSSVR
shFBXO21.55	TOM1_HUMAN	Target of Myb protein 1 OS=Homo sapiens OX=9606 GN=TOM1 PE=1 SV=2	2	3	0.0003	0.132	TGQTTkAPSEAEPAADLIDMGPDPAATGNLSSQLAGmNLGSSSVR
shFBXO21.55	HNRPL_HUMAN	Heterogeneous nuclear ribonucleoprotein L OS=Homo sapiens OX=9606 GN=HNRNPL PE=1 SV=2	4	4	0.0002	0.141	LNVcVSkQPAIMPGQSYGLEDGScSYKDFSESR
shFBXO21.55	PARP1_HUMAN	Poly [ADP-ribose] polymerase 1 OS=Homo sapiens OX=9606 GN=PARP1 PE=1 SV=4	6	6	0.0003	0.101	ELLIFNkQQVPSGESAILDR
shFBXO21.55	DHX9_HUMAN	ATP-dependent RNA helicase A OS=Homo sapiens OX=9606 GN=DHX9 PE=1 SV=4	9	10	0.0005	0.108	GATGcGkTTQVPQFILDDFIQNDR
shFBXO21.55	IF2B2_HUMAN	Insulin-like growth factor 2 mRNA-binding protein 2 OS=Homo sapiens OX=9606 GN=IGF2BP2 PE=1 SV=2	3	3	0.0002	0.0651	FAGASIkIAPAEGPDVSER
shFBXO21.55	IF2B2_HUMAN	Insulin-like growth factor 2 mRNA-binding protein 2 OS=Homo sapiens OX=9606 GN=IGF2BP2 PE=1 SV=2	3	3	0.0002	0.0651	FAGASIkIAPAEGPDVSER
shFBXO21.55	UBP5_HUMAN	Ubiquitin carboxyl-terminal hydrolase 5 OS=Homo sapiens OX=9606 GN=USP5 PE=1 SV=2	1	1	0	0.0303	YVDKLEkIFQNAPTDPTQDFSTQVAK
shFBXO21.55	OST48_HUMAN	Dolichyl-diphosphooligosaccharide--protein glycosyltransferase 48 kDa subunit OS=Homo sapiens OX=9606 GN=DDOST PE=1 SV=4	4	4	0.0003	0.121	GFELTFkTADDPSLSLIK
shFBXO21.55	UBA6_HUMAN	Ubiquitin-like modifier-activating enzyme 6 OS=Homo sapiens OX=9606 GN=UBA6 PE=1 SV=1	2	2	0.0001	0.0466	IDAHLNkVcPTTETIYNDEFYTK
shFBXO21.55	ATX3_HUMAN	Ataxin-3 OS=Homo sapiens OX=9606 GN=ATXN3 PE=1 SV=5	2	2	0.0001	0.0748	SFIcNYkEHWFTVR
shFBXO21.55	STX8_HUMAN	Syntaxin-8 OS=Homo sapiens OX=9606 GN=STX8 PE=1 SV=2	2	2	0.0001	0.169	LLLASFkNEGAEPDLIR
shFBXO21.55	EF1A1_HUMAN	Elongation factor 1-alpha 1 OS=Homo sapiens OX=9606 GN=EEF1A1 PE=1 SV=1	1	1	0.0022	0.444	VETGVLkPGMVVTFAPVNVTTEVK
shFBXO21.55	HS71A_HUMAN,HS71B_HUMAN	Heat shock 70 kDa protein 1A OS=Homo sapiens OX=9606 GN=HSPA1A PE=1 SV=1	7	7	0.0006	0.27	NSTIPTkQTQIFTTYSDNQPGVLIQVYEGER
shFBXO21.55	ZEP3_HUMAN	Transcription factor HIVEP3 OS=Homo sapiens OX=9606 GN=HIVEP3 PE=2 SV=1	2	2	0.0001	0.017	SPAEPSkSVPSLEGPTGFQPR
shFBXO21.55	STXB2_HUMAN	Syntaxin-binding protein 2 OS=Homo sapiens OX=9606 GN=STXBP2 PE=1 SV=2	2	2	0.0001	0.0455	SVQALIkDFQGTPTFTYK
shFBXO21.55	SCAM3_HUMAN	Secretory carrier-associated membrane protein 3 OS=Homo sapiens OX=9606 GN=SCAMP3 PE=1 SV=3	4	4	0.0003	0.193	LSPTEPkNYGSYSTQASAAAATAELLK
shFBXO21.55	SCAM3_HUMAN	Secretory carrier-associated membrane protein 3 OS=Homo sapiens OX=9606 GN=SCAMP3 PE=1 SV=3	4	4	0.0003	0.193	TGASFQkAQQEFAAGVFSNPAVR
shFBXO21.55	SCAM3_HUMAN	Secretory carrier-associated membrane protein 3 OS=Homo sapiens OX=9606 GN=SCAMP3 PE=1 SV=3	4	4	0.0003	0.193	TGASFQkAQQEFAAGVFSNPAVR
shFBXO21.55	SCAM3_HUMAN	Secretory carrier-associated membrane protein 3 OS=Homo sapiens OX=9606 GN=SCAMP3 PE=1 SV=3	4	4	0.0003	0.193	TGASFQkAQQEFAAGVFSNPAVR
shFBXO21.55	HECD3_HUMAN	E3 ubiquitin-protein ligase HECTD3 OS=Homo sapiens OX=9606 GN=HECTD3 PE=1 SV=1	1	1	0	0.0407	IYIYPDkLGYETTDALPESSTcSSTLFLPHYASAK
shFBXO21.55	TIF1B_HUMAN	Transcription intermediary factor 1-beta OS=Homo sapiens OX=9606 GN=TRIM28 PE=1 SV=5	5	5	0.0003	0.107	APGPLSkQGSGSSQPMEVQEGYGFGSGDDPYSSAEPHVSGVK
shFBXO21.55	EP15R_HUMAN	Epidermal growth factor receptor substrate 15-like 1 OS=Homo sapiens OX=9606 GN=EPS15L1 PE=1 SV=1	1	1	0	0.0289	NPSLPSkLDPFESSDPFSSSSVSSK
shFBXO21.55	RTRAF_HUMAN	RNA transcription, translation and transport factor protein OS=Homo sapiens OX=9606 GN=RTRAF PE=1 SV=1	1	1	0	0.0943	TADNATkNAEPLINLDVNNPDFK
shFBXO21.55	PLCE_HUMAN	1-acyl-sn-glycerol-3-phosphate acyltransferase epsilon OS=Homo sapiens OX=9606 GN=AGPAT5 PE=1 SV=3	1	1	0	0.0522	YNPEQTkVLSASQAFAAQR
shFBXO21.55	H32_HUMAN	Histone H3.2 OS=Homo sapiens OX=9606 GN=H3C15 PE=1 SV=3	1	2	0.0001	0.316	EIAQDFkTDLR
shFBXO21.55	HSP7C_HUMAN	Heat shock cognate 71 kDa protein OS=Homo sapiens OX=9606 GN=HSPA8 PE=1 SV=1	14	20	0.0022	0.331	LIGDAAkNQVAMNPTNTVFDAK
shFBXO21.55	HSP7C_HUMAN	Heat shock cognate 71 kDa protein OS=Homo sapiens OX=9606 GN=HSPA8 PE=1 SV=1	14	20	0.0022	0.331	NTTIPTkQTQTFTTYSDNQPGVLIQVYEGER
shFBXO21.55	PCM1_HUMAN	Pericentriolar material 1 protein OS=Homo sapiens OX=9606 GN=PCM1 PE=1 SV=5	3	3	0.0001	0.0356	LIDIQEkIQALQTAcPDLQLSAASVGNcPTKK
shFBXO21.55	EIF3K_HUMAN	Eukaryotic translation initiation factor 3 subunit K OS=Homo sapiens OX=9606 GN=EIF3K PE=1 SV=1	1	1	0	0.0963	YVETQAkENAYDLEANLAVLK
shFBXO21.55	STX7_HUMAN	Syntaxin-7 OS=Homo sapiens OX=9606 GN=STX7 PE=1 SV=4	1	1	0	0.0651	ISSNIQkITQcSVEIQR
shFBXO21.55	IF4A1_HUMAN	Eukaryotic initiation factor 4A-I OS=Homo sapiens OX=9606 GN=EIF4A1 PE=1 SV=1	5	6	0.0004	0.155	AILPcIkGYDVIAQAQSGTGK
shFBXO21.55	IF4A1_HUMAN	Eukaryotic initiation factor 4A-I OS=Homo sapiens OX=9606 GN=EIF4A1 PE=1 SV=1	5	6	0.0004	0.155	AILPcIkGYDVIAQAQSGTGK
shFBXO21.55	SERA_HUMAN	D-3-phosphoglycerate dehydrogenase OS=Homo sapiens OX=9606 GN=PHGDH PE=1 SV=4	11	11	0.0007	0.296	AWAGSPkGTIQVITQGTSLK
shFBXO21.55	MCM6_HUMAN	DNA replication licensing factor MCM6 OS=Homo sapiens OX=9606 GN=MCM6 PE=1 SV=1	3	4	0.0002	0.056	AVYTSGkASSAAGLTAAVVR
shFBXO21.55	FAS_HUMAN	Fatty acid synthase OS=Homo sapiens OX=9606 GN=FASN PE=1 SV=3	14	14	0.0008	0.082	VTQQGLkMVVPGLDGAQIPR
shFBXO21.55	H31_HUMAN	Histone H3.1 OS=Homo sapiens OX=9606 GN=H3C1 PE=1 SV=2	1	1	0.0001	0.316	EIAQDFkTDLR
shFBXO21.55	UBE2N_HUMAN	Ubiquitin-conjugating enzyme E2 N OS=Homo sapiens OX=9606 GN=UBE2N PE=1 SV=1	4	4	0.0003	0.428	IcLDILkDKWSPALQIR
shFBXO21.55	UBE2N_HUMAN	Ubiquitin-conjugating enzyme E2 N OS=Homo sapiens OX=9606 GN=UBE2N PE=1 SV=1	4	4	0.0003	0.428	IcLDILkDKWSPALQIR
shFBXO21.55	EZRI_HUMAN	Ezrin OS=Homo sapiens OX=9606 GN=EZR PE=1 SV=4	4	4	0.0002	0.099	QAVDQIkSQEQLAAELAEYTAK
shFBXO21.55	F263_HUMAN	6-phosphofructo-2-kinase/fructose-2,6-bisphosphatase 3 OS=Homo sapiens OX=9606 GN=PFKFB3 PE=1 SV=1	1	1	0	0.0327	VWTSQLkSTIQTAEALR
shFBXO21.55	FLOT2_HUMAN	Flotillin-2 OS=Homo sapiens OX=9606 GN=FLOT2 PE=1 SV=2	3	3	0.0002	0.105	IAAPLTkVDEIVVLSGDNSK
shFBXO21.55	GELS_HUMAN	Gelsolin OS=Homo sapiens OX=9606 GN=GSN PE=1 SV=1	5	5	0.0003	0.104	AVEVLPkAGALNSNDAFVLK
shFBXO21.55	HSP7C_HUMAN	Heat shock cognate 71 kDa protein OS=Homo sapiens OX=9606 GN=HSPA8 PE=1 SV=1	14	20	0.0022	0.331	LIGDAAkNQVAmNPTNTVFDAK
shFBXO21.55	HSP7C_HUMAN	Heat shock cognate 71 kDa protein OS=Homo sapiens OX=9606 GN=HSPA8 PE=1 SV=1	14	20	0.0022	0.331	LIGDAAkNQVAmNPTNTVFDAK
shFBXO21.55	HSP7C_HUMAN	Heat shock cognate 71 kDa protein OS=Homo sapiens OX=9606 GN=HSPA8 PE=1 SV=1	14	20	0.0022	0.331	LIGDAAkNQVAmNPTNTVFDAK
shFBXO21.55	HSP7C_HUMAN	Heat shock cognate 71 kDa protein OS=Homo sapiens OX=9606 GN=HSPA8 PE=1 SV=1	14	20	0.0022	0.331	LIGDAAkNQVAmNPTNTVFDAK
shFBXO21.55	PLCB_HUMAN	1-acyl-sn-glycerol-3-phosphate acyltransferase beta OS=Homo sapiens OX=9606 GN=AGPAT2 PE=1 SV=1	1	1	0	0.0899	TTFLHISkTPQENGATAGSGVQPAQ
shFBXO21.55	ILRUN_HUMAN	Protein ILRUN OS=Homo sapiens OX=9606 GN=ILRUN PE=1 SV=2	2	2	0.0001	0.185	QSDENNLkDPGGSEFDSISK
shFBXO21.55	SCAM4_HUMAN	Secretory carrier-associated membrane protein 4 OS=Homo sapiens OX=9606 GN=SCAMP4 PE=1 SV=1	1	1	0	0.083	GAGGSFQkAQTEWNTGTWR
shFBXO21.55	SHRPN_HUMAN	Sharpin OS=Homo sapiens OX=9606 GN=SHARPIN PE=1 SV=1	2	2	0.0001	0.147	AIAGGDEkGAAQVAAVLAQHR
shFBXO21.55	SYYC_HUMAN	Tyrosine--tRNA ligase, cytoplasmic OS=Homo sapiens OX=9606 GN=YARS1 PE=1 SV=4	5	5	0.0004	0.146	GTDYQLSkEYTLDVYR
shFBXO21.55	1433G_HUMAN	14-3-3 protein gamma OS=Homo sapiens OX=9606 GN=YWHAG PE=1 SV=2	1	1	0.0003	0.202	NLLSVAYkNVVGAR
shFBXO21.55	1433G_HUMAN	14-3-3 protein gamma OS=Homo sapiens OX=9606 GN=YWHAG PE=1 SV=2	1	1	0.0003	0.202	NLLSVAYkNVVGAR
shFBXO21.55	CAP1_HUMAN	Adenylyl cyclase-associated protein 1 OS=Homo sapiens OX=9606 GN=CAP1 PE=1 SV=5	18	22	0.002	0.514	GYADSPSkAGAAPYVQAFDSLLAGPVAEYLK
shFBXO21.55	CAP1_HUMAN	Adenylyl cyclase-associated protein 1 OS=Homo sapiens OX=9606 GN=CAP1 PE=1 SV=5	18	22	0.002	0.514	VPTISINkTDGcHAYLSK
shFBXO21.55	CAP1_HUMAN	Adenylyl cyclase-associated protein 1 OS=Homo sapiens OX=9606 GN=CAP1 PE=1 SV=5	18	22	0.002	0.514	VPTISINkTDGcHAYLSK
shFBXO21.55	KAD2_HUMAN	Adenylate kinase 2, mitochondrial OS=Homo sapiens OX=9606 GN=AK2 PE=1 SV=2	5	5	0.0002	0.364	NLETPLckNGFLLDGFPR
shFBXO21.55	ACTB_HUMAN,ACTG_HUMAN	Actin, cytoplasmic 1 OS=Homo sapiens OX=9606 GN=ACTB PE=1 SV=1	9	23	0.0044	0.597	DLTDYLMkILTER
shFBXO21.55	IMB1_HUMAN	Importin subunit beta-1 OS=Homo sapiens OX=9606 GN=KPNB1 PE=1 SV=2	5	6	0.0006	0.0731	DcYPAVQkTTLVIMER
shFBXO21.55	UBP16_HUMAN	Ubiquitin carboxyl-terminal hydrolase 16 OS=Homo sapiens OX=9606 GN=USP16 PE=1 SV=1	1	2	0.0001	0.0304	STEEVDMkNINMDNDLEVLTSSPTR
shFBXO21.55	FCERG_HUMAN	High affinity immunoglobulin epsilon receptor subunit gamma OS=Homo sapiens OX=9606 GN=FCER1G PE=1 SV=1	1	1	0.0001	0.221	AAITSYEkSDGVYTGLSTR
shFBXO21.55	FCERG_HUMAN	High affinity immunoglobulin epsilon receptor subunit gamma OS=Homo sapiens OX=9606 GN=FCER1G PE=1 SV=1	1	1	0.0001	0.221	AAITSYEkSDGVYTGLSTR
shFBXO21.55	HNRPU_HUMAN	Heterogeneous nuclear ribonucleoprotein U OS=Homo sapiens OX=9606 GN=HNRNPU PE=1 SV=6	11	13	0.0013	0.207	HAAENPGkYNILGTNTIMDK
shFBXO21.55	FRYL_HUMAN	Protein furry homolog-like OS=Homo sapiens OX=9606 GN=FRYL PE=1 SV=2	1	1	0	0.005	YVQSPYWkEALNILK
shFBXO21.55	ACTC_HUMAN,ACTS_HUMAN	Actin, alpha cardiac muscle 1 OS=Homo sapiens OX=9606 GN=ACTC1 PE=1 SV=1	2	3	0.0012	0.233	DLTDYLMkILTER
shFBXO21.55	CPNE1_HUMAN	Copine-1 OS=Homo sapiens OX=9606 GN=CPNE1 PE=1 SV=1	4	4	0.0002	0.153	AQGWAPLkPLPPSAKDPAQAPQA
shFBXO21.55	EF1A1_HUMAN	Elongation factor 1-alpha 1 OS=Homo sapiens OX=9606 GN=EEF1A1 PE=1 SV=1	1	1	0.0022	0.444	LPLQDVYkIGGIGTVPVGR
shFBXO21.55	EF1A1_HUMAN	Elongation factor 1-alpha 1 OS=Homo sapiens OX=9606 GN=EEF1A1 PE=1 SV=1	1	1	0.0022	0.444	LPLQDVYkIGGIGTVPVGR
shFBXO21.55	NU205_HUMAN	Nuclear pore complex protein Nup205 OS=Homo sapiens OX=9606 GN=NUP205 PE=1 SV=3	2	2	0.0001	0.0124	LQDSQLWkLPGLQATVR
shFBXO21.55	ODFP2_HUMAN	Outer dense fiber protein 2 OS=Homo sapiens OX=9606 GN=ODF2 PE=1 SV=1	2	2	0.0001	0.0434	QKELLLQkLSTFEETNR
shFBXO21.55	PGK1_HUMAN	Phosphoglycerate kinase 1 OS=Homo sapiens OX=9606 GN=PGK1 PE=1 SV=3	10	14	0.0016	0.362	VDFNVPMkNNQITNNQR
shFBXO21.55	EIF3E_HUMAN	Eukaryotic translation initiation factor 3 subunit E OS=Homo sapiens OX=9606 GN=EIF3E PE=1 SV=1	2	2	0.0001	0.0629	TTVVAQLkQLQAETEPIVK
shFBXO21.55	CK5P3_HUMAN	CDK5 regulatory subunit-associated protein 3 OS=Homo sapiens OX=9606 GN=CDK5RAP3 PE=1 SV=2	1	1	0.0001	0.0356	EQFYHSckQYGITGENVR
shFBXO21.55	CK5P3_HUMAN	CDK5 regulatory subunit-associated protein 3 OS=Homo sapiens OX=9606 GN=CDK5RAP3 PE=1 SV=2	1	1	0.0001	0.0356	EQFYHSckQYGITGENVR
shFBXO21.55	HNRPC_HUMAN	Heterogeneous nuclear ribonucleoproteins C1/C2 OS=Homo sapiens OX=9606 GN=HNRNPC PE=1 SV=4	5	5	0.0004	0.183	IVGcSVHkGFAFVQYVNER
shFBXO21.55	PFD2_HUMAN	Prefoldin subunit 2 OS=Homo sapiens OX=9606 GN=PFDN2 PE=1 SV=1	1	1	0	0.143	SSGSGAGkGAVSAEQVIAGFNR
shFBXO21.55	AT1A1_HUMAN	Sodium/potassium-transporting ATPase subunit alpha-1 OS=Homo sapiens OX=9606 GN=ATP1A1 PE=1 SV=1	4	4	0.0003	0.089	IISANGckVDNSSLTGESEPQTR
shFBXO21.55	AT1A1_HUMAN	Sodium/potassium-transporting ATPase subunit alpha-1 OS=Homo sapiens OX=9606 GN=ATP1A1 PE=1 SV=1	4	4	0.0003	0.089	IISANGckVDNSSLTGESEPQTR
shFBXO21.55	LAIR1_HUMAN	Leukocyte-associated immunoglobulin-like receptor 1 OS=Homo sapiens OX=9606 GN=LAIR1 PE=1 SV=1	1	2	0.0001	0.0732	AVSPQSTkPMAESITYAAVAR
shFBXO21.55	ACTBL_HUMAN	Beta-actin-like protein 2 OS=Homo sapiens OX=9606 GN=ACTBL2 PE=1 SV=2	1	1	0.0005	0.154	DLTDYLMkILTER
shFBXO21.55	UBA1_HUMAN	Ubiquitin-like modifier-activating enzyme 1 OS=Homo sapiens OX=9606 GN=UBA1 PE=1 SV=3	8	8	0.0005	0.148	DEFEGLFkQPAENVNQYLTDPK
shFBXO21.55	UBA1_HUMAN	Ubiquitin-like modifier-activating enzyme 1 OS=Homo sapiens OX=9606 GN=UBA1 PE=1 SV=3	8	8	0.0005	0.148	SIPIcTLkNFPNAIEHTLQWAR
shFBXO21.55	SMC1A_HUMAN	Structural maintenance of chromosomes protein 1A OS=Homo sapiens OX=9606 GN=SMC1A PE=1 SV=2	1	2	0.0001	0.0154	VLTFDLTkYPDANPNPNEQ
shFBXO21.55	SMC1A_HUMAN	Structural maintenance of chromosomes protein 1A OS=Homo sapiens OX=9606 GN=SMC1A PE=1 SV=2	1	2	0.0001	0.0154	VLTFDLTkYPDANPNPNEQ
shFBXO21.55	1433Z_HUMAN	14-3-3 protein zeta/delta OS=Homo sapiens OX=9606 GN=YWHAZ PE=1 SV=1	3	3	0.0004	0.224	NLLSVAYkNVVGAR
shFBXO21.55	1433Z_HUMAN	14-3-3 protein zeta/delta OS=Homo sapiens OX=9606 GN=YWHAZ PE=1 SV=1	3	3	0.0004	0.224	NLLSVAYkNVVGAR
shFBXO21.55	LEG8_HUMAN	Galectin-8 OS=Homo sapiens OX=9606 GN=LGALS8 PE=1 SV=4	1	1	0.0001	0.0568	GEVNANAkSFNVDLLAGK
shFBXO21.55	LEG8_HUMAN	Galectin-8 OS=Homo sapiens OX=9606 GN=LGALS8 PE=1 SV=4	1	1	0.0001	0.0568	GEVNANAkSFNVDLLAGK
shFBXO21.55	1433B_HUMAN	14-3-3 protein beta/alpha OS=Homo sapiens OX=9606 GN=YWHAB PE=1 SV=3	3	3	0.0004	0.224	NLLSVAYkNVVGAR
shFBXO21.55	1433B_HUMAN	14-3-3 protein beta/alpha OS=Homo sapiens OX=9606 GN=YWHAB PE=1 SV=3	3	3	0.0004	0.224	NLLSVAYkNVVGAR
shFBXO21.55	SATT_HUMAN	Neutral amino acid transporter A OS=Homo sapiens OX=9606 GN=SLC1A4 PE=1 SV=1	5	5	0.0004	0.0921	VEAIPNckSEEETSPLVTHQNPAGPVASAPELESK
shFBXO21.55	SATT_HUMAN	Neutral amino acid transporter A OS=Homo sapiens OX=9606 GN=SLC1A4 PE=1 SV=1	5	5	0.0004	0.0921	VEAIPNckSEEETSPLVTHQNPAGPVASAPELESK
shFBXO21.55	ENOA_HUMAN	Alpha-enolase OS=Homo sapiens OX=9606 GN=ENO1 PE=1 SV=2	20	25	0.0032	0.567	ScNcLLLkVNQIGSVTESLQAcK
shFBXO21.55	ENOA_HUMAN	Alpha-enolase OS=Homo sapiens OX=9606 GN=ENO1 PE=1 SV=2	20	25	0.0032	0.567	ScNcLLLkVNQIGSVTESLQAcK
shFBXO21.55	ENOA_HUMAN	Alpha-enolase OS=Homo sapiens OX=9606 GN=ENO1 PE=1 SV=2	20	25	0.0032	0.567	ScNcLLLkVNQIGSVTESLQAcK
shFBXO21.55	ENOA_HUMAN	Alpha-enolase OS=Homo sapiens OX=9606 GN=ENO1 PE=1 SV=2	20	25	0.0032	0.567	ScNcLLLkVNQIGSVTESLQAcK
shFBXO21.55	GOGA7_HUMAN	Golgin subfamily A member 7 OS=Homo sapiens OX=9606 GN=GOLGA7 PE=1 SV=2	1	1	0	0.168	YIQEQNEkIYAPQGLLLTDPIER
shFBXO21.55	TCPQ_HUMAN	T-complex protein 1 subunit theta OS=Homo sapiens OX=9606 GN=CCT8 PE=1 SV=4	9	10	0.0007	0.224	MVINHLEkLFVTNDAATILR
shFBXO21.55	TCPQ_HUMAN	T-complex protein 1 subunit theta OS=Homo sapiens OX=9606 GN=CCT8 PE=1 SV=4	9	10	0.0007	0.224	MVINHLEkLFVTNDAATILR
shFBXO21.55	TCPQ_HUMAN	T-complex protein 1 subunit theta OS=Homo sapiens OX=9606 GN=CCT8 PE=1 SV=4	9	10	0.0007	0.224	MVINHLEkLFVTNDAATILR
shFBXO21.55	NSF1C_HUMAN	NSFL1 cofactor p47 OS=Homo sapiens OX=9606 GN=NSFL1C PE=1 SV=2	2	2	0.0001	0.135	AFTGEGQkLGSTAPQVLSTSSPAQQAENEAK
shFBXO21.55	HNRPK_HUMAN	Heterogeneous nuclear ribonucleoprotein K OS=Homo sapiens OX=9606 GN=HNRNPK PE=1 SV=1	6	6	0.0004	0.199	HESGASIkIDEPLEGSEDR
shFBXO21.55	SATT_HUMAN	Neutral amino acid transporter A OS=Homo sapiens OX=9606 GN=SLC1A4 PE=1 SV=1	5	5	0.0004	0.0921	VEAIPNckSEEETSPLVTHQNPAGPVASAPELESkESVL
shFBXO21.55	LAIR1_HUMAN	Leukocyte-associated immunoglobulin-like receptor 1 OS=Homo sapiens OX=9606 GN=LAIR1 PE=1 SV=1	1	2	0.0001	0.0732	AVSPQSTkPmAESITYAAVAR
shFBXO21.55	UBP16_HUMAN	Ubiquitin carboxyl-terminal hydrolase 16 OS=Homo sapiens OX=9606 GN=USP16 PE=1 SV=1	1	2	0.0001	0.0304	STEEVDMkNINmDNDLEVLTSSPTR
shFBXO21.55	ROA2_HUMAN	Heterogeneous nuclear ribonucleoproteins A2/B1 OS=Homo sapiens OX=9606 GN=HNRNPA2B1 PE=1 SV=2	8	9	0.0007	0.34	NYYEQWGkLTDcVVmR
shFBXO21.55	MIB1_HUMAN	E3 ubiquitin-protein ligase MIB1 OS=Homo sapiens OX=9606 GN=MIB1 PE=1 SV=1	5	5	0.0003	0.0855	VDAAWEPSkNTLIMGLGTQGAEK
shFBXO21.55	RS8_HUMAN	40S ribosomal protein S8 OS=Homo sapiens OX=9606 GN=RPS8 PE=1 SV=2	3	3	0.0001	0.221	ADGYVLEGkELEFYLR
shFBXO21.55	SUSD3_HUMAN	Sushi domain-containing protein 3 OS=Homo sapiens OX=9606 GN=SUSD3 PE=1 SV=1	1	1	0	0.0941	SAQLWSQLkDEDLETVQAAYLGLK
shFBXO21.55	S19A1_HUMAN	Reduced folate transporter OS=Homo sapiens OX=9606 GN=SLC19A1 PE=1 SV=3	4	4	0.0002	0.115	VPSSPAVEkQVPVEPGPDPELR
shFBXO21.55	NUCL_HUMAN	Nucleolin OS=Homo sapiens OX=9606 GN=NCL PE=1 SV=3	11	12	0.0006	0.193	TGISDVFAkNDLAVVDVR
shFBXO21.55	NUCL_HUMAN	Nucleolin OS=Homo sapiens OX=9606 GN=NCL PE=1 SV=3	11	12	0.0006	0.193	TGISDVFAkNDLAVVDVR
shFBXO21.55	GLGB_HUMAN	1,4-alpha-glucan-branching enzyme OS=Homo sapiens OX=9606 GN=GBE1 PE=1 SV=3	1	1	0	0.0242	LLEIDPYLkPYAVDFQR
shFBXO21.55	CPNE1_HUMAN	Copine-1 OS=Homo sapiens OX=9606 GN=CPNE1 PE=1 SV=1	4	4	0.0002	0.153	NcSSPEFSkTLQLEYR
shFBXO21.55	VATA_HUMAN	V-type proton ATPase catalytic subunit A OS=Homo sapiens OX=9606 GN=ATP6V1A PE=1 SV=2	2	2	0.0001	0.0389	TVISQSLSkYSNSDVIIYVGcGER
shFBXO21.55	PGK1_HUMAN	Phosphoglycerate kinase 1 OS=Homo sapiens OX=9606 GN=PGK1 PE=1 SV=3	10	14	0.0016	0.362	DcVGPEVEkAcANPAAGSVILLENLR
shFBXO21.55	COPD_HUMAN	Coatomer subunit delta OS=Homo sapiens OX=9606 GN=ARCN1 PE=1 SV=1	3	3	0.0002	0.0763	NYcNIQVTkVTQVDGNSPVR
shFBXO21.55	DDB1_HUMAN	DNA damage-binding protein 1 OS=Homo sapiens OX=9606 GN=DDB1 PE=1 SV=1	7	7	0.0003	0.12	YNAcILEYkQSGESIDIITR
shFBXO21.55	YIPF4_HUMAN	Protein YIPF4 OS=Homo sapiens OX=9606 GN=YIPF4 PE=1 SV=1	1	1	0	0.0738	LNLGGDFIkESTATTFLR
shFBXO21.55	SERC1_HUMAN	Serine incorporator 1 OS=Homo sapiens OX=9606 GN=SERINC1 PE=1 SV=1	1	1	0	0.0574	TSNNSQVNkLTLTSDESTLIEDGGAR
shFBXO21.55	LDHA_HUMAN	L-lactate dehydrogenase A chain OS=Homo sapiens OX=9606 GN=LDHA PE=1 SV=2	9	10	0.0009	0.428	DQLIYNLLkEEQTPQNK
shFBXO21.55	GLPC_HUMAN	Glycophorin-C OS=Homo sapiens OX=9606 GN=GYPC PE=1 SV=1	1	1	0	0.273	GTYHTNEAkGTEFAESADAALQGDPALQDAGDSSR
shFBXO21.55	TPSN_HUMAN	Tapasin OS=Homo sapiens OX=9606 GN=TAPBP PE=1 SV=1	1	1	0.0001	0.0491	FVPLPASAkWASGLTPAQNcPR
shFBXO21.55	TPSN_HUMAN	Tapasin OS=Homo sapiens OX=9606 GN=TAPBP PE=1 SV=1	1	1	0.0001	0.0491	FVPLPASAkWASGLTPAQNcPR
shFBXO21.55	UBE2N_HUMAN	Ubiquitin-conjugating enzyme E2 N OS=Homo sapiens OX=9606 GN=UBE2N PE=1 SV=1	4	4	0.0003	0.428	IcLDILKDk
shFBXO21.55	UBE2N_HUMAN	Ubiquitin-conjugating enzyme E2 N OS=Homo sapiens OX=9606 GN=UBE2N PE=1 SV=1	4	4	0.0003	0.428	IcLDILKDk
shFBXO21.55	RS27A_HUMAN	Ubiquitin-40S ribosomal protein S27a OS=Homo sapiens OX=9606 GN=RPS27A PE=1 SV=2	10	14	0.0047	0.5	TLSDYNIQkESTLHLVLR
shFBXO21.55	RS27A_HUMAN	Ubiquitin-40S ribosomal protein S27a OS=Homo sapiens OX=9606 GN=RPS27A PE=1 SV=2	10	14	0.0047	0.5	TLSDYNIQkESTLHLVLR
shFBXO21.55	RS27A_HUMAN	Ubiquitin-40S ribosomal protein S27a OS=Homo sapiens OX=9606 GN=RPS27A PE=1 SV=2	10	14	0.0047	0.5	TLSDYNIQkESTLHLVLR
shFBXO21.55	RS27A_HUMAN	Ubiquitin-40S ribosomal protein S27a OS=Homo sapiens OX=9606 GN=RPS27A PE=1 SV=2	10	14	0.0047	0.5	TLSDYNIQkESTLHLVLR
shFBXO21.55	RS27A_HUMAN	Ubiquitin-40S ribosomal protein S27a OS=Homo sapiens OX=9606 GN=RPS27A PE=1 SV=2	10	14	0.0047	0.5	TLSDYNIQkESTLHLVLR
shFBXO21.55	RS27A_HUMAN	Ubiquitin-40S ribosomal protein S27a OS=Homo sapiens OX=9606 GN=RPS27A PE=1 SV=2	10	14	0.0047	0.5	TLSDYNIQkESTLHLVLR
shFBXO21.55	RS27A_HUMAN	Ubiquitin-40S ribosomal protein S27a OS=Homo sapiens OX=9606 GN=RPS27A PE=1 SV=2	10	14	0.0047	0.5	TLSDYNIQkESTLHLVLR
shFBXO21.55	RS27A_HUMAN	Ubiquitin-40S ribosomal protein S27a OS=Homo sapiens OX=9606 GN=RPS27A PE=1 SV=2	10	14	0.0047	0.5	TLSDYNIQkESTLHLVLR
shFBXO21.55	RS27A_HUMAN	Ubiquitin-40S ribosomal protein S27a OS=Homo sapiens OX=9606 GN=RPS27A PE=1 SV=2	10	14	0.0047	0.5	TLSDYNIQkESTLHLVLR
shFBXO21.55	RS27A_HUMAN	Ubiquitin-40S ribosomal protein S27a OS=Homo sapiens OX=9606 GN=RPS27A PE=1 SV=2	10	14	0.0047	0.5	TLSDYNIQkESTLHLVLR
shFBXO21.55	RS27A_HUMAN	Ubiquitin-40S ribosomal protein S27a OS=Homo sapiens OX=9606 GN=RPS27A PE=1 SV=2	10	14	0.0047	0.5	TLSDYNIQkESTLHLVLR
shFBXO21.55	RS27A_HUMAN	Ubiquitin-40S ribosomal protein S27a OS=Homo sapiens OX=9606 GN=RPS27A PE=1 SV=2	10	14	0.0047	0.5	TLSDYNIQkESTLHLVLR
shFBXO21.55	RS27A_HUMAN	Ubiquitin-40S ribosomal protein S27a OS=Homo sapiens OX=9606 GN=RPS27A PE=1 SV=2	10	14	0.0047	0.5	TLSDYNIQkESTLHLVLR
shFBXO21.55	RS27A_HUMAN	Ubiquitin-40S ribosomal protein S27a OS=Homo sapiens OX=9606 GN=RPS27A PE=1 SV=2	10	14	0.0047	0.5	TLSDYNIQkESTLHLVLR
shFBXO21.55	RS27A_HUMAN	Ubiquitin-40S ribosomal protein S27a OS=Homo sapiens OX=9606 GN=RPS27A PE=1 SV=2	10	14	0.0047	0.5	TLSDYNIQkESTLHLVLR
shFBXO21.55	RS27A_HUMAN	Ubiquitin-40S ribosomal protein S27a OS=Homo sapiens OX=9606 GN=RPS27A PE=1 SV=2	10	14	0.0047	0.5	TLSDYNIQkESTLHLVLR
shFBXO21.55	RS27A_HUMAN	Ubiquitin-40S ribosomal protein S27a OS=Homo sapiens OX=9606 GN=RPS27A PE=1 SV=2	10	14	0.0047	0.5	TLSDYNIQkESTLHLVLR
shFBXO21.55	RS27A_HUMAN	Ubiquitin-40S ribosomal protein S27a OS=Homo sapiens OX=9606 GN=RPS27A PE=1 SV=2	10	14	0.0047	0.5	TLSDYNIQkESTLHLVLR
shFBXO21.55	RS27A_HUMAN	Ubiquitin-40S ribosomal protein S27a OS=Homo sapiens OX=9606 GN=RPS27A PE=1 SV=2	10	14	0.0047	0.5	TLSDYNIQkESTLHLVLR
shFBXO21.55	RS27A_HUMAN	Ubiquitin-40S ribosomal protein S27a OS=Homo sapiens OX=9606 GN=RPS27A PE=1 SV=2	10	14	0.0047	0.5	TLSDYNIQkESTLHLVLR
shFBXO21.55	RS27A_HUMAN	Ubiquitin-40S ribosomal protein S27a OS=Homo sapiens OX=9606 GN=RPS27A PE=1 SV=2	10	14	0.0047	0.5	TLSDYNIQkESTLHLVLR
shFBXO21.55	RS27A_HUMAN	Ubiquitin-40S ribosomal protein S27a OS=Homo sapiens OX=9606 GN=RPS27A PE=1 SV=2	10	14	0.0047	0.5	TLSDYNIQkESTLHLVLR
shFBXO21.55	RS27A_HUMAN	Ubiquitin-40S ribosomal protein S27a OS=Homo sapiens OX=9606 GN=RPS27A PE=1 SV=2	10	14	0.0047	0.5	TLSDYNIQkESTLHLVLR
shFBXO21.55	RS27A_HUMAN	Ubiquitin-40S ribosomal protein S27a OS=Homo sapiens OX=9606 GN=RPS27A PE=1 SV=2	10	14	0.0047	0.5	TLSDYNIQkESTLHLVLR
shFBXO21.55	RS27A_HUMAN	Ubiquitin-40S ribosomal protein S27a OS=Homo sapiens OX=9606 GN=RPS27A PE=1 SV=2	10	14	0.0047	0.5	TLSDYNIQkESTLHLVLR
shFBXO21.55	RS27A_HUMAN	Ubiquitin-40S ribosomal protein S27a OS=Homo sapiens OX=9606 GN=RPS27A PE=1 SV=2	10	14	0.0047	0.5	TLSDYNIQkESTLHLVLR
shFBXO21.55	RS27A_HUMAN	Ubiquitin-40S ribosomal protein S27a OS=Homo sapiens OX=9606 GN=RPS27A PE=1 SV=2	10	14	0.0047	0.5	TLSDYNIQkESTLHLVLR
shFBXO21.55	RS27A_HUMAN	Ubiquitin-40S ribosomal protein S27a OS=Homo sapiens OX=9606 GN=RPS27A PE=1 SV=2	10	14	0.0047	0.5	TLSDYNIQkESTLHLVLR
shFBXO21.55	RS27A_HUMAN	Ubiquitin-40S ribosomal protein S27a OS=Homo sapiens OX=9606 GN=RPS27A PE=1 SV=2	10	14	0.0047	0.5	TLSDYNIQkESTLHLVLR
shFBXO21.55	ATX10_HUMAN	Ataxin-10 OS=Homo sapiens OX=9606 GN=ATXN10 PE=1 SV=1	2	3	0.0003	0.08	ITSDEPLTkDDIPVFLR
shFBXO21.55	ATX10_HUMAN	Ataxin-10 OS=Homo sapiens OX=9606 GN=ATXN10 PE=1 SV=1	2	3	0.0003	0.08	ITSDEPLTkDDIPVFLR
shFBXO21.55	ATX10_HUMAN	Ataxin-10 OS=Homo sapiens OX=9606 GN=ATXN10 PE=1 SV=1	2	3	0.0003	0.08	ITSDEPLTkDDIPVFLR
shFBXO21.55	SATT_HUMAN	Neutral amino acid transporter A OS=Homo sapiens OX=9606 GN=SLC1A4 PE=1 SV=1	5	5	0.0004	0.0921	GEQELAEVkVEAIPNcK
shFBXO21.55	TRIPC_HUMAN	E3 ubiquitin-protein ligase TRIP12 OS=Homo sapiens OX=9606 GN=TRIP12 PE=1 SV=1	2	2	0.0001	0.0151	SPTTTQSPkSSFLASLNPK
shFBXO21.55	PRKDC_HUMAN	DNA-dependent protein kinase catalytic subunit OS=Homo sapiens OX=9606 GN=PRKDC PE=1 SV=3	17	17	0.0009	0.0584	IAPYSVEIkNTcTSVYTK
shFBXO21.55	GTR1_HUMAN	Solute carrier family 2, facilitated glucose transporter member 1 OS=Homo sapiens OX=9606 GN=SLC2A1 PE=1 SV=2	1	1	0	0.0488	QGGASQSDkTPEELFHPLGADSQV
shFBXO21.55	HNRPK_HUMAN	Heterogeneous nuclear ribonucleoprotein K OS=Homo sapiens OX=9606 GN=HNRNPK PE=1 SV=1	6	6	0.0004	0.199	DLAGSIIGkGGQR
shFBXO21.55	OGT1_HUMAN	UDP-N-acetylglucosamine--peptide N-acetylglucosaminyltransferase 110 kDa subunit OS=Homo sapiens OX=9606 GN=OGT PE=1 SV=3	2	2	0.0001	0.0344	ISSPLFNTkQYTMELER
shFBXO21.55	RS10_HUMAN	40S ribosomal protein S10 OS=Homo sapiens OX=9606 GN=RPS10 PE=1 SV=1	3	5	0.0006	0.291	SAVPPGADkkAEAGAGSATEFQFR
shNTC	MIB1_HUMAN	E3 ubiquitin-protein ligase MIB1 OS=Homo sapiens OX=9606 GN=MIB1 PE=1 SV=1	4	5	0.0003	0.0676	kLFETQESGDLNEELVK
shNTC	ACTB_HUMAN,ACTG_HUMAN	Actin, cytoplasmic 1 OS=Homo sapiens OX=9606 GN=ACTB PE=1 SV=1	8	17	0.0035	0.477	kDLYANTVLSGGTTMYPGIADR
shNTC	TOM1_HUMAN	Target of Myb protein 1 OS=Homo sapiens OX=9606 GN=TOM1 PE=1 SV=2	3	4	0.0004	0.134	kEVKYEAPQATDGLAGALDAR
shNTC	COMT_HUMAN	Catechol O-methyltransferase OS=Homo sapiens OX=9606 GN=COMT PE=1 SV=2	2	2	0.0001	0.148	kGTVLLADNVIcPGAPDFLAHVR
shNTC	PIK3R1_HUMAN	Phosphatidylinositol 3-kinase regulatory subunit alpha OS=Homo sapiens OX=9606 GN=PIK3R1 PE=1 SV=2	3	4	0.0005	0.0408	TATGYGFAEPYNLYSSLK
shNTC	MSH2_HUMAN	DNA mismatch repair protein Msh2 OS=Homo sapiens OX=9606 GN=MSH2 PE=1 SV=1	1	1	0	0.0289	kGEQMNSAVLPEMENQVAVSSLSAVIK
shNTC	S12A2_HUMAN	Solute carrier family 12 member 2 OS=Homo sapiens OX=9606 GN=SLC12A2 PE=1 SV=1	2	2	0.0001	0.0305	kENIIAFEEIIEPYR
shNTC	UBA1_HUMAN	Ubiquitin-like modifier-activating enzyme 1 OS=Homo sapiens OX=9606 GN=UBA1 PE=1 SV=3	7	7	0.0004	0.148	kPLLESGTLGTKGNVQVVIPFLTESYSSSQDPPEK
shNTC	UBA1_HUMAN	Ubiquitin-like modifier-activating enzyme 1 OS=Homo sapiens OX=9606 GN=UBA1 PE=1 SV=3	7	7	0.0004	0.148	kPLLESGTLGTKGNVQVVIPFLTESYSSSQDPPEK
shNTC	GBB1_HUMAN	Guanine nucleotide-binding protein G(I)/G(S)/G(T) subunit beta-1 OS=Homo sapiens OX=9606 GN=GNB1 PE=1 SV=3	1	1	0.0001	0.0588	kAcADATLSQITNNIDPVGR
shNTC	GBB1_HUMAN	Guanine nucleotide-binding protein G(I)/G(S)/G(T) subunit beta-1 OS=Homo sapiens OX=9606 GN=GNB1 PE=1 SV=3	1	1	0.0001	0.0588	kAcADATLSQITNNIDPVGR
shNTC	ACTB_HUMAN,ACTG_HUMAN	Actin, cytoplasmic 1 OS=Homo sapiens OX=9606 GN=ACTB PE=1 SV=1	8	17	0.0035	0.477	kDLYANTVLSGGTTmYPGIADR
shNTC	ACTB_HUMAN,ACTG_HUMAN	Actin, cytoplasmic 1 OS=Homo sapiens OX=9606 GN=ACTB PE=1 SV=1	8	17	0.0035	0.477	kDLYANTVLSGGTTmYPGIADR
shNTC	ACTB_HUMAN,ACTG_HUMAN	Actin, cytoplasmic 1 OS=Homo sapiens OX=9606 GN=ACTB PE=1 SV=1	8	17	0.0035	0.477	kDLYANTVLSGGTTmYPGIADR
shNTC	ACTB_HUMAN,ACTG_HUMAN	Actin, cytoplasmic 1 OS=Homo sapiens OX=9606 GN=ACTB PE=1 SV=1	8	17	0.0035	0.477	kDLYANTVLSGGTTmYPGIADR
shNTC	TCPE_HUMAN	T-complex protein 1 subunit epsilon OS=Homo sapiens OX=9606 GN=CCT5 PE=1 SV=1	3	3	0.0001	0.0906	ISDSVLVDIkDTEPLIQTAK
shNTC	HNRPD_HUMAN	Heterogeneous nuclear ribonucleoprotein D0 OS=Homo sapiens OX=9606 GN=HNRNPD PE=1 SV=1	4	4	0.0007	0.166	FGEVVDcTLkLDPITGR
shNTC	S19A1_HUMAN	Reduced folate transporter OS=Homo sapiens OX=9606 GN=SLC19A1 PE=1 SV=3	3	4	0.0002	0.115	AAQALSVQDkGLGGLQPAQSPPLSPEDSLGAVGPASLEQR
shNTC	S19A1_HUMAN	Reduced folate transporter OS=Homo sapiens OX=9606 GN=SLC19A1 PE=1 SV=3	3	4	0.0002	0.115	AAQALSVQDkGLGGLQPAQSPPLSPEDSLGAVGPASLEQR
shNTC	DDB1_HUMAN	DNA damage-binding protein 1 OS=Homo sapiens OX=9606 GN=DDB1 PE=1 SV=1	3	3	0.0001	0.0395	IVVFQYSDGkLQTVAEK
shNTC	RLA0_HUMAN	60S acidic ribosomal protein P0 OS=Homo sapiens OX=9606 GN=RPLP0 PE=1 SV=1	5	6	0.0005	0.237	IIQLLDDYPkcFIVGADNVGSK
shNTC	RLA0_HUMAN	60S acidic ribosomal protein P0 OS=Homo sapiens OX=9606 GN=RPLP0 PE=1 SV=1	5	6	0.0005	0.237	IIQLLDDYPkcFIVGADNVGSK
shNTC	RL17_HUMAN	60S ribosomal protein L17 OS=Homo sapiens OX=9606 GN=RPL17 PE=1 SV=3	2	2	0.0001	0.147	SAEFLLHMLkNAESNAELK
shNTC	HS90B_HUMAN	Heat shock protein HSP 90-beta OS=Homo sapiens OX=9606 GN=HSP90AB1 PE=1 SV=4	7	9	0.0024	0.236	SIYYITGESkEQVANSAFVER
shNTC	VAMP8_HUMAN	Vesicle-associated membrane protein 8 OS=Homo sapiens OX=9606 GN=VAMP8 PE=1 SV=1	1	3	0.0009	0.19	NLQSEVEGVkNIMTQNVER
shNTC	VAMP8_HUMAN	Vesicle-associated membrane protein 8 OS=Homo sapiens OX=9606 GN=VAMP8 PE=1 SV=1	1	3	0.0009	0.19	NLQSEVEGVkNIMTQNVER
shNTC	VAMP8_HUMAN	Vesicle-associated membrane protein 8 OS=Homo sapiens OX=9606 GN=VAMP8 PE=1 SV=1	1	3	0.0009	0.19	NLQSEVEGVkNIMTQNVER
shNTC	VAMP8_HUMAN	Vesicle-associated membrane protein 8 OS=Homo sapiens OX=9606 GN=VAMP8 PE=1 SV=1	1	3	0.0009	0.19	NLQSEVEGVkNIMTQNVER
shNTC	VAMP8_HUMAN	Vesicle-associated membrane protein 8 OS=Homo sapiens OX=9606 GN=VAMP8 PE=1 SV=1	1	3	0.0009	0.19	NLQSEVEGVkNIMTQNVER
shNTC	VAMP8_HUMAN	Vesicle-associated membrane protein 8 OS=Homo sapiens OX=9606 GN=VAMP8 PE=1 SV=1	1	3	0.0009	0.19	NLQSEVEGVkNIMTQNVER
shNTC	VAMP8_HUMAN	Vesicle-associated membrane protein 8 OS=Homo sapiens OX=9606 GN=VAMP8 PE=1 SV=1	1	3	0.0009	0.19	NLQSEVEGVkNIMTQNVER
shNTC	TAP2_HUMAN	Antigen peptide transporter 2 OS=Homo sapiens OX=9606 GN=TAP2 PE=1 SV=1	1	1	0	0.0248	QDLGFFQETkTGELNSR
shNTC	RN166_HUMAN	E3 ubiquitin-protein ligase RNF166 OS=Homo sapiens OX=9606 GN=RNF166 PE=1 SV=1	1	1	0	0.118	VQEQMANcPkFVPVVPTSQPIPSNIPNR
shNTC	GSTP1_HUMAN	Glutathione S-transferase P OS=Homo sapiens OX=9606 GN=GSTP1 PE=1 SV=2	6	6	0.0004	0.395	AScLYGQLPkFQDGDLTLYQSNTILR
shNTC	PRKDC_HUMAN	DNA-dependent protein kinase catalytic subunit OS=Homo sapiens OX=9606 GN=PRKDC PE=1 SV=3	11	11	0.0007	0.0342	GIFTSEIGTkQITQSALLAEAR
shNTC	PRKDC_HUMAN	DNA-dependent protein kinase catalytic subunit OS=Homo sapiens OX=9606 GN=PRKDC PE=1 SV=3	11	11	0.0007	0.0342	GIFTSEIGTkQITQSALLAEAR
shNTC	SYDC_HUMAN	Aspartate--tRNA ligase, cytoplasmic OS=Homo sapiens OX=9606 GN=DARS1 PE=1 SV=2	5	5	0.0002	0.136	FQTEIQTVNkQFPcEPFK
shNTC	TCPQ_HUMAN	T-complex protein 1 subunit theta OS=Homo sapiens OX=9606 GN=CCT8 PE=1 SV=4	7	8	0.0006	0.235	TAEELMNFSkGEENLMDAQVK
shNTC	EPN1_HUMAN	Epsin-1 OS=Homo sapiens OX=9606 GN=EPN1 PE=1 SV=2	1	2	0.0003	0.0295	ENMYAVQTLkDFQYVDR
shNTC	EPN1_HUMAN	Epsin-1 OS=Homo sapiens OX=9606 GN=EPN1 PE=1 SV=2	1	2	0.0003	0.0295	ENMYAVQTLkDFQYVDR
shNTC	RINI_HUMAN	Ribonuclease inhibitor OS=Homo sapiens OX=9606 GN=RNH1 PE=1 SV=2	8	9	0.0007	0.282	DSPcQLEALkLEScGVTSDNcR
shNTC	UBE2Z_HUMAN	Ubiquitin-conjugating enzyme E2 Z OS=Homo sapiens OX=9606 GN=UBE2Z PE=1 SV=2	1	2	0.0001	0.0508	VAVcDMMEGkcPcPEPLR
shNTC	ITB1_HUMAN	Integrin beta-1 OS=Homo sapiens OX=9606 GN=ITGB1 PE=1 SV=2	1	1	0	0.0251	WDTGENPIYkSAVTTVVNPK
shNTC	RXRB_HUMAN	Retinoic acid receptor RXR-beta OS=Homo sapiens OX=9606 GN=RXRB PE=1 SV=2	1	1	0	0.0413	AIILFNPDAkGLSNPSEVEVLR
shNTC	ATX3_HUMAN	Ataxin-3 OS=Homo sapiens OX=9606 GN=ATXN3 PE=1 SV=5	2	2	0.0002	0.0748	LIGEELAQLkEQR
shNTC	ATX3_HUMAN	Ataxin-3 OS=Homo sapiens OX=9606 GN=ATXN3 PE=1 SV=5	2	2	0.0002	0.0748	LIGEELAQLkEQR
shNTC	AAAT_HUMAN	Neutral amino acid transporter B(0) OS=Homo sapiens OX=9606 GN=SLC1A5 PE=1 SV=2	5	6	0.0004	0.166	STEPELIQVkSELPLDPLPVPTEEGNPLLK
shNTC	DCAF5_HUMAN	DDB1- and CUL4-associated factor 5 OS=Homo sapiens OX=9606 GN=DCAF5 PE=1 SV=2	1	1	0.0001	0.0265	YSYISYSNNkDGETSLVTGEADEGR
shNTC	DCAF5_HUMAN	DDB1- and CUL4-associated factor 5 OS=Homo sapiens OX=9606 GN=DCAF5 PE=1 SV=2	1	1	0.0001	0.0265	YSYISYSNNkDGETSLVTGEADEGR
shNTC	SC22B_HUMAN	Vesicle-trafficking protein SEC22b OS=Homo sapiens OX=9606 GN=SEC22B PE=1 SV=4	1	1	0	0.0884	GEALSALDSkANNLSSLSK
shNTC	S10AA_HUMAN	Protein S100-A10 OS=Homo sapiens OX=9606 GN=S100A10 PE=1 SV=2	1	1	0.0001	0.175	EFPGFLENQkDPLAVDK
shNTC	S10AA_HUMAN	Protein S100-A10 OS=Homo sapiens OX=9606 GN=S100A10 PE=1 SV=2	1	1	0.0001	0.175	EFPGFLENQkDPLAVDK
shNTC	FCG2A_HUMAN	Low affinity immunoglobulin gamma Fc region receptor II-a OS=Homo sapiens OX=9606 GN=FCGR2A PE=1 SV=4	1	1	0.0001	0.0599	ISANSTDPVkAAQFEPPGR
shNTC	FCG2A_HUMAN	Low affinity immunoglobulin gamma Fc region receptor II-a OS=Homo sapiens OX=9606 GN=FCGR2A PE=1 SV=4	1	1	0.0001	0.0599	ISANSTDPVkAAQFEPPGR
shNTC	SATT_HUMAN	Neutral amino acid transporter A OS=Homo sapiens OX=9606 GN=SLC1A4 PE=1 SV=1	4	4	0.0003	0.0921	KGEQELAEVkVEAIPNcK
shNTC	SATT_HUMAN	Neutral amino acid transporter A OS=Homo sapiens OX=9606 GN=SLC1A4 PE=1 SV=1	4	4	0.0003	0.0921	KGEQELAEVkVEAIPNcK
shNTC	CUL5_HUMAN	Cullin-5 OS=Homo sapiens OX=9606 GN=CUL5 PE=1 SV=4	1	1	0.0001	0.0154	TQEAIIQIMkmR
shNTC	CUL5_HUMAN	Cullin-5 OS=Homo sapiens OX=9606 GN=CUL5 PE=1 SV=4	1	1	0.0001	0.0154	TQEAIIQIMkmR
shNTC	CUL5_HUMAN	Cullin-5 OS=Homo sapiens OX=9606 GN=CUL5 PE=1 SV=4	1	1	0.0001	0.0154	TQEAIIQIMkmR
shNTC	VAMP8_HUMAN	Vesicle-associated membrane protein 8 OS=Homo sapiens OX=9606 GN=VAMP8 PE=1 SV=1	1	3	0.0009	0.19	NLQSEVEGVkNImTQNVER
shNTC	VAMP8_HUMAN	Vesicle-associated membrane protein 8 OS=Homo sapiens OX=9606 GN=VAMP8 PE=1 SV=1	1	3	0.0009	0.19	NLQSEVEGVkNImTQNVER
shNTC	VAMP8_HUMAN	Vesicle-associated membrane protein 8 OS=Homo sapiens OX=9606 GN=VAMP8 PE=1 SV=1	1	3	0.0009	0.19	NLQSEVEGVkNImTQNVER
shNTC	VAMP8_HUMAN	Vesicle-associated membrane protein 8 OS=Homo sapiens OX=9606 GN=VAMP8 PE=1 SV=1	1	3	0.0009	0.19	NLQSEVEGVkNImTQNVER
shNTC	VAMP8_HUMAN	Vesicle-associated membrane protein 8 OS=Homo sapiens OX=9606 GN=VAMP8 PE=1 SV=1	1	3	0.0009	0.19	NLQSEVEGVkNImTQNVER
shNTC	VAMP8_HUMAN	Vesicle-associated membrane protein 8 OS=Homo sapiens OX=9606 GN=VAMP8 PE=1 SV=1	1	3	0.0009	0.19	NLQSEVEGVkNImTQNVER
shNTC	VAMP8_HUMAN	Vesicle-associated membrane protein 8 OS=Homo sapiens OX=9606 GN=VAMP8 PE=1 SV=1	1	3	0.0009	0.19	NLQSEVEGVkNImTQNVER
shNTC	VAMP8_HUMAN	Vesicle-associated membrane protein 8 OS=Homo sapiens OX=9606 GN=VAMP8 PE=1 SV=1	1	3	0.0009	0.19	NLQSEVEGVkNImTQNVER
shNTC	VAMP8_HUMAN	Vesicle-associated membrane protein 8 OS=Homo sapiens OX=9606 GN=VAMP8 PE=1 SV=1	1	3	0.0009	0.19	NLQSEVEGVkNImTQNVER
shNTC	VAMP8_HUMAN	Vesicle-associated membrane protein 8 OS=Homo sapiens OX=9606 GN=VAMP8 PE=1 SV=1	1	3	0.0009	0.19	NLQSEVEGVkNImTQNVER
shNTC	VAMP8_HUMAN	Vesicle-associated membrane protein 8 OS=Homo sapiens OX=9606 GN=VAMP8 PE=1 SV=1	1	3	0.0009	0.19	NLQSEVEGVkNImTQNVER
shNTC	EPHA7_HUMAN	Ephrin type-A receptor 7 OS=Homo sapiens OX=9606 GN=EPHA7 PE=1 SV=3	3	3	0.0004	0.0772	NILVNSNLVckVSDFGLSR
shNTC	FABP5_HUMAN	Fatty acid-binding protein 5 OS=Homo sapiens OX=9606 GN=FABP5 PE=1 SV=3	4	5	0.0006	0.37	TTQFScTLGEkFEETTADGR
shNTC	GDAP2_HUMAN	Ganglioside-induced differentiation-associated protein 2 OS=Homo sapiens OX=9606 GN=GDAP2 PE=1 SV=1	1	1	0	0.0463	SEDLSDIASLkALYQTGVDNcGR
shNTC	RS2_HUMAN	40S ribosomal protein S2 OS=Homo sapiens OX=9606 GN=RPS2 PE=1 SV=2	2	2	0.0003	0.058	TYSYLTPDLWkETVFTK
shNTC	SRP72_HUMAN	Signal recognition particle subunit SRP72 OS=Homo sapiens OX=9606 GN=SRP72 PE=1 SV=3	1	1	0	0.0253	VLANNSLSFEkAYcEYR
shNTC	TBC31_HUMAN	TBC1 domain family member 31 OS=Homo sapiens OX=9606 GN=TBC1D31 PE=1 SV=2	1	1	0	0.0197	GQYPVFNQYPkFIVDYQTQER
shNTC	XRCC5_HUMAN	X-ray repair cross-complementing protein 5 OS=Homo sapiens OX=9606 GN=XRCC5 PE=1 SV=3	9	9	0.0006	0.164	LGGHGPSFPLkGITEQQK
shNTC	ALDOA_HUMAN	Fructose-bisphosphate aldolase A OS=Homo sapiens OX=9606 GN=ALDOA PE=1 SV=2	10	11	0.0012	0.547	ALANSLAcQGkYTPSGQAGAAASESLFVSNHAY
shNTC	PNPH_HUMAN	Purine nucleoside phosphorylase OS=Homo sapiens OX=9606 GN=PNP PE=1 SV=2	7	9	0.0012	0.332	FHMYEGYPLWkVTFPVR
shNTC	PNPH_HUMAN	Purine nucleoside phosphorylase OS=Homo sapiens OX=9606 GN=PNP PE=1 SV=2	7	9	0.0012	0.332	FHMYEGYPLWkVTFPVR
shNTC	PNPH_HUMAN	Purine nucleoside phosphorylase OS=Homo sapiens OX=9606 GN=PNP PE=1 SV=2	7	9	0.0012	0.332	FHMYEGYPLWkVTFPVR
shNTC	PNPH_HUMAN	Purine nucleoside phosphorylase OS=Homo sapiens OX=9606 GN=PNP PE=1 SV=2	7	9	0.0012	0.332	FHMYEGYPLWkVTFPVR
shNTC	PNPH_HUMAN	Purine nucleoside phosphorylase OS=Homo sapiens OX=9606 GN=PNP PE=1 SV=2	7	9	0.0012	0.332	FHMYEGYPLWkVTFPVR
shNTC	GUAA_HUMAN	GMP synthase [glutamine-hydrolyzing] OS=Homo sapiens OX=9606 GN=GMPS PE=1 SV=1	1	1	0	0.0303	VIcAEEPYIckDFPETNNILK
shNTC	PSA6_HUMAN	Proteasome subunit alpha type-6 OS=Homo sapiens OX=9606 GN=PSMA6 PE=1 SV=1	1	1	0	0.0732	cDPAGYYcGFkATAAGVK
shNTC	FAS_HUMAN	Fatty acid synthase OS=Homo sapiens OX=9606 GN=FASN PE=1 SV=3	11	11	0.0007	0.0645	AALQEELQLckGLVQALQTK
shNTC	FAS_HUMAN	Fatty acid synthase OS=Homo sapiens OX=9606 GN=FASN PE=1 SV=3	11	11	0.0007	0.0645	AALQEELQLckGLVQALQTK
shNTC	PSA7_HUMAN	Proteasome subunit alpha type-7 OS=Homo sapiens OX=9606 GN=PSMA7 PE=1 SV=1	3	3	0.0001	0.242	ALLEVVQSGGkNIELAVMR
shNTC	ZN451_HUMAN	E3 SUMO-protein ligase ZNF451 OS=Homo sapiens OX=9606 GN=ZNF451 PE=1 SV=2	1	1	0	0.0311	EcDSDDNMGAkNTSIGEEFISTEDVELEEAIRR
shNTC	HNRPM_HUMAN	Heterogeneous nuclear ribonucleoprotein M OS=Homo sapiens OX=9606 GN=HNRNPM PE=1 SV=3	3	3	0.0002	0.0712	AFITNIPFDVkWQSLK
shNTC	1433B_HUMAN	14-3-3 protein beta/alpha OS=Homo sapiens OX=9606 GN=YWHAB PE=1 SV=3	3	3	0.0004	0.224	YLSEVASGDNkQTTVSNSQQAYQEAFEISK
shNTC	PRS7_HUMAN	26S proteasome regulatory subunit 7 OS=Homo sapiens OX=9606 GN=PSMC2 PE=1 SV=3	1	1	0	0.0462	ALDEGDIALLkTYGQSTYSR
shNTC	ITB2_HUMAN	Integrin beta-2 OS=Homo sapiens OX=9606 GN=ITGB2 PE=1 SV=2	1	1	0	0.0273	SQWNNDNPLFkSATTTVMNPK
shNTC	MGN2_HUMAN,MGN_HUMAN	Protein mago nashi homolog 2 OS=Homo sapiens OX=9606 GN=MAGOHB PE=1 SV=1	1	1	0	0.115	IGSLIDVNQSkDPEGLR
shNTC	UBE3A_HUMAN	Ubiquitin-protein ligase E3A OS=Homo sapiens OX=9606 GN=UBE3A PE=1 SV=4	1	1	0	0.0183	VDPLETELGVkTLDcR
shNTC	MI4GD_HUMAN	MIF4G domain-containing protein OS=Homo sapiens OX=9606 GN=MIF4GD PE=1 SV=1	1	1	0	0.0856	McYAIIQAESkQAGQSVFR
shNTC	AT11A_HUMAN	Phospholipid-transporting ATPase IH OS=Homo sapiens OX=9606 GN=ATP11A PE=1 SV=3	1	1	0	0.015	LIQEEYEGIckLLQAAK
shNTC	SRP09_HUMAN	Signal recognition particle 9 kDa protein OS=Homo sapiens OX=9606 GN=SRP9 PE=1 SV=2	1	1	0	0.221	VTDDLVcLVYkTDQAQDVK
shNTC	EIF3E_HUMAN	Eukaryotic translation initiation factor 3 subunit E OS=Homo sapiens OX=9606 GN=EIF3E PE=1 SV=1	2	2	0.0001	0.0629	QLQAETEPIVkMFEDPETTR
shNTC	TBB4B_HUMAN	Tubulin beta-4B chain OS=Homo sapiens OX=9606 GN=TUBB4B PE=1 SV=1	2	2	0.0029	0.512	EVDEQMLNVQNkNSSYFVEWIPNNVK
shNTC	TBB4B_HUMAN	Tubulin beta-4B chain OS=Homo sapiens OX=9606 GN=TUBB4B PE=1 SV=1	2	2	0.0029	0.512	INVYYNEATGGkYVPR
shNTC	IMB1_HUMAN	Importin subunit beta-1 OS=Homo sapiens OX=9606 GN=KPNB1 PE=1 SV=2	4	5	0.0006	0.0571	SSAYESLMEIVkNSAK
shNTC	NUCL_HUMAN	Nucleolin OS=Homo sapiens OX=9606 GN=NCL PE=1 SV=3	10	10	0.0005	0.177	GLSEDTTEETLkESFDGSVR
shNTC	DNJC9_HUMAN	DnaJ homolog subfamily C member 9 OS=Homo sapiens OX=9606 GN=DNAJC9 PE=1 SV=1	1	1	0	0.0692	ELGLDEGVDSLkAAIQSR
shNTC	TBB6_HUMAN	Tubulin beta-6 chain OS=Homo sapiens OX=9606 GN=TUBB6 PE=1 SV=1	2	2	0.0006	0.141	INVYYNESSSQkYVPR
shNTC	TBA1A_HUMAN	Tubulin alpha-1A chain OS=Homo sapiens OX=9606 GN=TUBA1A PE=1 SV=1	5	6	0.0016	0.428	QLFHPEQLITGkEDAANNYAR
shNTC	RLA0_HUMAN	60S acidic ribosomal protein P0 OS=Homo sapiens OX=9606 GN=RPLP0 PE=1 SV=1	5	6	0.0005	0.237	cFIVGADNVGSkQMQQIR
shNTC	PSA1_HUMAN	Proteasome subunit alpha type-1 OS=Homo sapiens OX=9606 GN=PSMA1 PE=1 SV=1	2	2	0.0001	0.202	ETLPAEQDLTTkNVSIGIVGK
shNTC	PSA1_HUMAN	Proteasome subunit alpha type-1 OS=Homo sapiens OX=9606 GN=PSMA1 PE=1 SV=1	2	2	0.0001	0.202	ETLPAEQDLTTkNVSIGIVGK
shNTC	H1X_HUMAN	Histone H1.10 OS=Homo sapiens OX=9606 GN=H1-10 PE=1 SV=1	1	1	0	0.0986	ALVQNDTLLQVkGTGANGSFK
shNTC	SRSF3_HUMAN	Serine/arginine-rich splicing factor 3 OS=Homo sapiens OX=9606 GN=SRSF3 PE=1 SV=1	3	3	0.0002	0.287	VYVGNLGNNGNkTELER
shNTC	SRSF3_HUMAN	Serine/arginine-rich splicing factor 3 OS=Homo sapiens OX=9606 GN=SRSF3 PE=1 SV=1	3	3	0.0002	0.287	VYVGNLGNNGNkTELER
shNTC	TBB5_HUMAN	Tubulin beta chain OS=Homo sapiens OX=9606 GN=TUBB PE=1 SV=2	2	2	0.0028	0.505	EVDEQMLNVQNkNSSYFVEWIPNNVK
shNTC	PABP4_HUMAN	Polyadenylate-binding protein 4 OS=Homo sapiens OX=9606 GN=PABPC4 PE=1 SV=1	1	1	0.0004	0.0932	EFSPFGSITSAkVMLEDGR
shNTC	PML_HUMAN	Protein PML OS=Homo sapiens OX=9606 GN=PML PE=1 SV=3	1	1	0	0.0204	LQDLSScITQGkDAAVSK
shNTC	S22AG_HUMAN	Solute carrier family 22 member 16 OS=Homo sapiens OX=9606 GN=SLC22A16 PE=1 SV=1	2	2	0.0001	0.0797	LLLTTNNSGLEkTEAITPR
shNTC	S22AG_HUMAN	Solute carrier family 22 member 16 OS=Homo sapiens OX=9606 GN=SLC22A16 PE=1 SV=1	2	2	0.0001	0.0797	LLLTTNNSGLEkTEAITPR
shNTC	SAHH_HUMAN	Adenosylhomocysteinase OS=Homo sapiens OX=9606 GN=AHCY PE=1 SV=4	2	2	0.0001	0.044	VAVVAGYGDVGkGcAQALR
shNTC	AUP1_HUMAN	Lipid droplet-regulating VLDL assembly factor AUP1 OS=Homo sapiens OX=9606 GN=AUP1 PE=1 SV=2	2	2	0.0002	0.0854	GTQSLPTASASkFPSSGPVTPQPTALTFAK
shNTC	EPN4_HUMAN	Clathrin interactor 1 OS=Homo sapiens OX=9606 GN=CLINT1 PE=1 SV=1	2	2	0.0001	0.0352	QDAFANFANFSk
shNTC	EPN4_HUMAN	Clathrin interactor 1 OS=Homo sapiens OX=9606 GN=CLINT1 PE=1 SV=1	2	2	0.0001	0.0352	QDAFANFANFSk
shNTC	APLP2_HUMAN	Amyloid-like protein 2 OS=Homo sapiens OX=9606 GN=APLP2 PE=1 SV=2	1	2	0.0001	0.0249	MQNHGYENPTYkYLEQMQI
shNTC	APLP2_HUMAN	Amyloid-like protein 2 OS=Homo sapiens OX=9606 GN=APLP2 PE=1 SV=2	1	2	0.0001	0.0249	MQNHGYENPTYkYLEQMQI
shNTC	PRS10_HUMAN	26S proteasome regulatory subunit 10B OS=Homo sapiens OX=9606 GN=PSMC6 PE=1 SV=1	1	1	0	0.054	AVASQLDcNFLkVVSSSIVDK
shNTC	GBB2_HUMAN	Guanine nucleotide-binding protein G(I)/G(S)/G(T) subunit beta-2 OS=Homo sapiens OX=9606 GN=GNB2 PE=1 SV=3	2	2	0.0001	0.05	TFVSGAcDASIkLWDVR
shNTC	DHRS9_HUMAN	Dehydrogenase/reductase SDR family member 9 OS=Homo sapiens OX=9606 GN=DHRS9 PE=1 SV=1	1	1	0	0.069	LAIWEQLSPDIkQQYGEGYIEK
shNTC	TBA4A_HUMAN	Tubulin alpha-4A chain OS=Homo sapiens OX=9606 GN=TUBA4A PE=1 SV=1	3	3	0.0013	0.355	QLFHPEQLITGkEDAANNYAR
shNTC	HNRH3_HUMAN	Heterogeneous nuclear ribonucleoprotein H3 OS=Homo sapiens OX=9606 GN=HNRNPH3 PE=1 SV=2	2	2	0.0001	0.0607	STGEAFVQFASkEIAENALGK
shNTC	LARP1_HUMAN	La-related protein 1 OS=Homo sapiens OX=9606 GN=LARP1 PE=1 SV=2	1	1	0	0.0219	FQQVPTDALANkLFGAPEPSTIAR
shNTC	ICLN_HUMAN	Methylosome subunit pICln OS=Homo sapiens OX=9606 GN=CLNS1A PE=1 SV=1	2	2	0.0001	0.105	QQPDTEAVLNGkGLGTGTLYIAESR
shNTC	S12A2_HUMAN	Solute carrier family 12 member 2 OS=Homo sapiens OX=9606 GN=SLC12A2 PE=1 SV=1	2	2	0.0001	0.0305	GPIVPLNVADQkLLEASTQFQK
shNTC	GTR5_HUMAN	Solute carrier family 2, facilitated glucose transporter member 5 OS=Homo sapiens OX=9606 GN=SLC2A5 PE=1 SV=1	2	2	0.0001	0.0639	VSEVYPEKEELkELPPVTSEQ
shNTC	GTR5_HUMAN	Solute carrier family 2, facilitated glucose transporter member 5 OS=Homo sapiens OX=9606 GN=SLC2A5 PE=1 SV=1	2	2	0.0001	0.0639	VSEVYPEKEELkELPPVTSEQ
shNTC	UBA1_HUMAN	Ubiquitin-like modifier-activating enzyme 1 OS=Homo sapiens OX=9606 GN=UBA1 PE=1 SV=3	7	7	0.0004	0.148	KPLLESGTLGTkGNVQVVIPFLTESYSSSQDPPEK
shNTC	TOLIP_HUMAN	Toll-interacting protein OS=Homo sapiens OX=9606 GN=TOLLIP PE=1 SV=1	1	1	0	0.0438	LNITVVQAKLAk
shNTC	IRF8_HUMAN	Interferon regulatory factor 8 OS=Homo sapiens OX=9606 GN=IRF8 PE=1 SV=2	1	1	0	0.054	LSLSQPGLPGTkLYGPEGLELVR
shNTC	VAMP7_HUMAN	Vesicle-associated membrane protein 7 OS=Homo sapiens OX=9606 GN=VAMP7 PE=1 SV=3	1	1	0	0.0773	VMETQAQVDELkGIMVR
shNTC	AAAT_HUMAN	Neutral amino acid transporter B(0) OS=Homo sapiens OX=9606 GN=SLC1A5 PE=1 SV=2	5	6	0.0004	0.166	GPAGDATVASEkESVM
shNTC	SRSF9_HUMAN	Serine/arginine-rich splicing factor 9 OS=Homo sapiens OX=9606 GN=SRSF9 PE=1 SV=1	1	1	0	0.0995	EAGDVcYADVQkDGVGMVEYLR
shNTC	RLA0_HUMAN	60S acidic ribosomal protein P0 OS=Homo sapiens OX=9606 GN=RPLP0 PE=1 SV=1	5	6	0.0005	0.237	cFIVGADNVGSkQmQQIR
shNTC	AAAT_HUMAN	Neutral amino acid transporter B(0) OS=Homo sapiens OX=9606 GN=SLC1A5 PE=1 SV=2	5	6	0.0004	0.166	GPAGDATVASEkESVm
shNTC	AAAT_HUMAN	Neutral amino acid transporter B(0) OS=Homo sapiens OX=9606 GN=SLC1A5 PE=1 SV=2	5	6	0.0004	0.166	GPAGDATVASEkESVm
shNTC	AAAT_HUMAN	Neutral amino acid transporter B(0) OS=Homo sapiens OX=9606 GN=SLC1A5 PE=1 SV=2	5	6	0.0004	0.166	GPAGDATVASEkESVm
shNTC	AT2A3_HUMAN	Sarcoplasmic/endoplasmic reticulum calcium ATPase 3 OS=Homo sapiens OX=9606 GN=ATP2A3 PE=1 SV=3	1	1	0	0.018	LGIFGDTEDVAGkAYTGR
shNTC	PARP1_HUMAN	Poly [ADP-ribose] polymerase 1 OS=Homo sapiens OX=9606 GN=PARP1 PE=1 SV=4	6	6	0.0003	0.0966	VFSATLGLVDIVkGTNSYYK
shNTC	CLP1L_HUMAN	Cleft lip and palate transmembrane protein 1-like protein OS=Homo sapiens OX=9606 GN=CLPTM1L PE=1 SV=1	1	1	0	0.0335	STTELPLTVSYDkVSLGR
shNTC	EIF3M_HUMAN	Eukaryotic translation initiation factor 3 subunit M OS=Homo sapiens OX=9606 GN=EIF3M PE=1 SV=1	1	1	0	0.0481	LQLLSNLFHGMDkNTPVR
shNTC	LMNA_HUMAN	Prelamin-A/C OS=Homo sapiens OX=9606 GN=LMNA PE=1 SV=1	2	2	0.0001	0.0648	IDSLSAQLSQLQkQLAAK
shNTC	HS90A_HUMAN	Heat shock protein HSP 90-alpha OS=Homo sapiens OX=9606 GN=HSP90AA1 PE=1 SV=5	9	12	0.0029	0.264	TLTIVDTGIGMTkADLINNLGTIAK
shNTC	HS90B_HUMAN	Heat shock protein HSP 90-beta OS=Homo sapiens OX=9606 GN=HSP90AB1 PE=1 SV=4	7	9	0.0024	0.236	TLTLVDTGIGMTkADLINNLGTIAK
shNTC	ERG7_HUMAN	Lanosterol synthase OS=Homo sapiens OX=9606 GN=LSS PE=1 SV=1	1	1	0.0001	0	LSQVPDNPPDYQkYYR
shNTC	ERG7_HUMAN	Lanosterol synthase OS=Homo sapiens OX=9606 GN=LSS PE=1 SV=1	1	1	0.0001	0	LSQVPDNPPDYQkYYR
shNTC	KPCD_HUMAN	Protein kinase C delta type OS=Homo sapiens OX=9606 GN=PRKCD PE=1 SV=2	2	2	0.0001	0.034	DYSNFDQEFLNEkAR
shNTC	H15_HUMAN	Histone H1.5 OS=Homo sapiens OX=9606 GN=H1-5 PE=1 SV=3	1	1	0	0.0841	KATGPPVSELITkAVAASK
shNTC	EFNB1_HUMAN	Ephrin-B1 OS=Homo sapiens OX=9606 GN=EFNB1 PE=1 SV=1	1	1	0	0.0896	AAALSLSTLASPkGGSGTAGTEPSDIIIPLR
shNTC	MTFR2_HUMAN	Mitochondrial fission regulator 2 OS=Homo sapiens OX=9606 GN=MTFR2 PE=1 SV=2	1	1	0	0.0701	SQIAAIVEMQELkNSTNSSSFGLSDER
shNTC	ENOA_HUMAN	Alpha-enolase OS=Homo sapiens OX=9606 GN=ENO1 PE=1 SV=2	14	16	0.0021	0.435	GNPTVEVDLFTSkGLFR
shNTC	NSD2_HUMAN	Histone-lysine N-methyltransferase NSD2 OS=Homo sapiens OX=9606 GN=NSD2 PE=1 SV=1	1	1	0	0.0147	SLVAFEGEGQFEkLcQESAK
shNTC	PRDX6_HUMAN	Peroxiredoxin-6 OS=Homo sapiens OX=9606 GN=PRDX6 PE=1 SV=3	4	4	0.0002	0.317	DINAYNcEEPTEkLPFPIIDDR
shNTC	RAN_HUMAN	GTP-binding nuclear protein Ran OS=Homo sapiens OX=9606 GN=RAN PE=1 SV=3	2	2	0.0001	0.144	VcENIPIVLcGNkVDIK
shNTC	PP2AA_HUMAN	Serine/threonine-protein phosphatase 2A catalytic subunit alpha isoform OS=Homo sapiens OX=9606 GN=PPP2CA PE=1 SV=1	1	1	0.0002	0.149	ELDQWIEQLNEckQLSESQVK
shNTC	PP2AA_HUMAN	Serine/threonine-protein phosphatase 2A catalytic subunit alpha isoform OS=Homo sapiens OX=9606 GN=PPP2CA PE=1 SV=1	1	1	0.0002	0.149	ELDQWIEQLNEckQLSESQVK
shNTC	FLOT2_HUMAN	Flotillin-2 OS=Homo sapiens OX=9606 GN=FLOT2 PE=1 SV=2	4	5	0.0002	0.157	VDEIVVLSGDNSkVTSEVNR
shNTC	LMNB2_HUMAN	Lamin-B2 OS=Homo sapiens OX=9606 GN=LMNB2 PE=1 SV=4	1	1	0	0.0339	LESLSYQLSGLQkQASAAEDR
shNTC	PP2AB_HUMAN	Serine/threonine-protein phosphatase 2A catalytic subunit beta isoform OS=Homo sapiens OX=9606 GN=PPP2CB PE=1 SV=1	1	1	0.0001	0.149	ELDQWVEQLNEckQLNENQVR
shNTC	VIME_HUMAN	Vimentin OS=Homo sapiens OX=9606 GN=VIM PE=1 SV=4	1	1	0	0.0451	QVQSLTcEVDALkGTNESLER
shNTC	FAF1_HUMAN	FAS-associated factor 1 OS=Homo sapiens OX=9606 GN=FAF1 PE=1 SV=2	3	4	0.0002	0.0723	QILENELQIPVSkMLLK
shNTC	AN13A_HUMAN	Ankyrin repeat domain-containing protein 13A OS=Homo sapiens OX=9606 GN=ANKRD13A PE=1 SV=3	2	2	0.0002	0.061	LTSPVINTSLDTkNIAFER
shNTC	AN13A_HUMAN	Ankyrin repeat domain-containing protein 13A OS=Homo sapiens OX=9606 GN=ANKRD13A PE=1 SV=3	2	2	0.0002	0.061	LTSPVINTSLDTkNIAFER
shNTC	CBX5_HUMAN	Chromobox protein homolog 5 OS=Homo sapiens OX=9606 GN=CBX5 PE=1 SV=1	3	3	0.0004	0.157	WKDTDEADLVLAkEANVK
shNTC	CBX5_HUMAN	Chromobox protein homolog 5 OS=Homo sapiens OX=9606 GN=CBX5 PE=1 SV=1	3	3	0.0004	0.157	WKDTDEADLVLAkEANVK
shNTC	LEG8_HUMAN	Galectin-8 OS=Homo sapiens OX=9606 GN=LGALS8 PE=1 SV=4	2	2	0.0001	0.107	AGcIVcNTLINEkWGR
shNTC	GTR1_HUMAN	Solute carrier family 2, facilitated glucose transporter member 1 OS=Homo sapiens OX=9606 GN=SLC2A1 PE=1 SV=2	2	2	0.0001	0.0833	GTADVTHDLQEMkEESR
shNTC	MGST1_HUMAN	Microsomal glutathione S-transferase 1 OS=Homo sapiens OX=9606 GN=MGST1 PE=1 SV=1	1	1	0	0.116	VFANPEDcVAFGkGENAK
shNTC	MYL6_HUMAN	Myosin light polypeptide 6 OS=Homo sapiens OX=9606 GN=MYL6 PE=1 SV=2	1	1	0.0001	0.126	ALGQNPTNAEVLkVLGNPK
shNTC	MYL6_HUMAN	Myosin light polypeptide 6 OS=Homo sapiens OX=9606 GN=MYL6 PE=1 SV=2	1	1	0.0001	0.126	ALGQNPTNAEVLkVLGNPK
shNTC	FAF1_HUMAN	FAS-associated factor 1 OS=Homo sapiens OX=9606 GN=FAF1 PE=1 SV=2	3	4	0.0002	0.0723	QILENELQIPVSkmLLK
shNTC	PLSL_HUMAN	Plastin-2 OS=Homo sapiens OX=9606 GN=LCP1 PE=1 SV=6	9	10	0.0007	0.204	VYALPEDLVEVNPkMVMTVFAcLMGK
shNTC	FADS2_HUMAN	Acyl-CoA 6-desaturase OS=Homo sapiens OX=9606 GN=FADS2 PE=1 SV=1	1	1	0	0.0405	EVSVPTFSWEEIQkHNLR
shNTC	TBB4B_HUMAN	Tubulin beta-4B chain OS=Homo sapiens OX=9606 GN=TUBB4B PE=1 SV=1	2	2	0.0029	0.512	NSSYFVEWIPNNVkTAVcDIPPR
shNTC	HS90A_HUMAN	Heat shock protein HSP 90-alpha OS=Homo sapiens OX=9606 GN=HSP90AA1 PE=1 SV=5	9	12	0.0029	0.264	YYTSASGDEMVSLkDYcTR
shNTC	HSP7C_HUMAN	Heat shock cognate 71 kDa protein OS=Homo sapiens OX=9606 GN=HSPA8 PE=1 SV=1	11	16	0.0019	0.245	SFYPEEVSSMVLTkMK
shNTC	HSP7C_HUMAN	Heat shock cognate 71 kDa protein OS=Homo sapiens OX=9606 GN=HSPA8 PE=1 SV=1	11	16	0.0019	0.245	SFYPEEVSSMVLTkMK
shNTC	RAC1_HUMAN	Ras-related C3 botulinum toxin substrate 1 OS=Homo sapiens OX=9606 GN=RAC1 PE=1 SV=1	1	1	0.0002	0.146	LTPITYPQGLAMAkEIGAVK
shNTC	RAC1_HUMAN	Ras-related C3 botulinum toxin substrate 1 OS=Homo sapiens OX=9606 GN=RAC1 PE=1 SV=1	1	1	0.0002	0.146	LTPITYPQGLAMAkEIGAVK
shNTC	RAC2_HUMAN	Ras-related C3 botulinum toxin substrate 2 OS=Homo sapiens OX=9606 GN=RAC2 PE=1 SV=1	2	2	0.0003	0.146	LAPITYPQGLALAkEIDSVK
shNTC	RAC2_HUMAN	Ras-related C3 botulinum toxin substrate 2 OS=Homo sapiens OX=9606 GN=RAC2 PE=1 SV=1	2	2	0.0003	0.146	LAPITYPQGLALAkEIDSVK
shNTC	RAC2_HUMAN	Ras-related C3 botulinum toxin substrate 2 OS=Homo sapiens OX=9606 GN=RAC2 PE=1 SV=1	2	2	0.0003	0.146	LAPITYPQGLALAkEIDSVK
shNTC	TERA_HUMAN	Transitional endoplasmic reticulum ATPase OS=Homo sapiens OX=9606 GN=VCP PE=1 SV=4	2	2	0.0001	0.0447	LGDVISIQPcPDVkYGK
shNTC	TBB5_HUMAN	Tubulin beta chain OS=Homo sapiens OX=9606 GN=TUBB PE=1 SV=2	2	2	0.0028	0.505	NSSYFVEWIPNNVkTAVcDIPPR
shNTC	PROF1_HUMAN	Profilin-1 OS=Homo sapiens OX=9606 GN=PFN1 PE=1 SV=2	9	11	0.0016	0.629	SSFYVNGLTLGGQkcSVIR
shNTC	PROF1_HUMAN	Profilin-1 OS=Homo sapiens OX=9606 GN=PFN1 PE=1 SV=2	9	11	0.0016	0.629	SSFYVNGLTLGGQkcSVIR
shNTC	PROF1_HUMAN	Profilin-1 OS=Homo sapiens OX=9606 GN=PFN1 PE=1 SV=2	9	11	0.0016	0.629	SSFYVNGLTLGGQkcSVIR
shNTC	PROF1_HUMAN	Profilin-1 OS=Homo sapiens OX=9606 GN=PFN1 PE=1 SV=2	9	11	0.0016	0.629	SSFYVNGLTLGGQkcSVIR
shNTC	PROF1_HUMAN	Profilin-1 OS=Homo sapiens OX=9606 GN=PFN1 PE=1 SV=2	9	11	0.0016	0.629	SSFYVNGLTLGGQkcSVIR
shNTC	PROF1_HUMAN	Profilin-1 OS=Homo sapiens OX=9606 GN=PFN1 PE=1 SV=2	9	11	0.0016	0.629	SSFYVNGLTLGGQkcSVIR
shNTC	PROF1_HUMAN	Profilin-1 OS=Homo sapiens OX=9606 GN=PFN1 PE=1 SV=2	9	11	0.0016	0.629	SSFYVNGLTLGGQkcSVIR
shNTC	PROF1_HUMAN	Profilin-1 OS=Homo sapiens OX=9606 GN=PFN1 PE=1 SV=2	9	11	0.0016	0.629	STGGAPTFNVTVTkTDK
shNTC	ARF1_HUMAN,ARF3_HUMAN	ADP-ribosylation factor 1 OS=Homo sapiens OX=9606 GN=ARF1 PE=1 SV=2	2	2	0.0006	0.337	NISFTVWDVGGQDkIRPLWR
shNTC	STAT3_HUMAN	Signal transducer and activator of transcription 3 OS=Homo sapiens OX=9606 GN=STAT3 PE=1 SV=2	1	1	0	0.0221	VVENLQDDFDFNYkTLK
shNTC	SET_HUMAN	Protein SET OS=Homo sapiens OX=9606 GN=SET PE=1 SV=3	1	1	0	0.0621	IDFYFDENPYFENkVLSK
shNTC	BASI_HUMAN	Basigin OS=Homo sapiens OX=9606 GN=BSG PE=1 SV=2	1	1	0.0001	0.0545	SESVPPVTDWAWYkITDSEDK
shNTC	BASI_HUMAN	Basigin OS=Homo sapiens OX=9606 GN=BSG PE=1 SV=2	1	1	0.0001	0.0545	SESVPPVTDWAWYkITDSEDK
shNTC	RS3_HUMAN	40S ribosomal protein S3 OS=Homo sapiens OX=9606 GN=RPS3 PE=1 SV=2	7	7	0.0005	0.35	FGFPEGSVELYAEkVATR
shNTC	RS3_HUMAN	40S ribosomal protein S3 OS=Homo sapiens OX=9606 GN=RPS3 PE=1 SV=2	7	7	0.0005	0.35	FGFPEGSVELYAEkVATR
shNTC	RMXL1_HUMAN	RNA binding motif protein, X-linked-like-1 OS=Homo sapiens OX=9606 GN=RBMXL1 PE=1 SV=1	1	1	0.0001	0.0462	GFAFVTFESPADAkDAAR
shNTC	TCPQ_HUMAN	T-complex protein 1 subunit theta OS=Homo sapiens OX=9606 GN=CCT8 PE=1 SV=4	7	8	0.0006	0.235	LVPGGGATEIELAkQITSYGETcPGLEQYAIKK
shNTC	TCPQ_HUMAN	T-complex protein 1 subunit theta OS=Homo sapiens OX=9606 GN=CCT8 PE=1 SV=4	7	8	0.0006	0.235	LVPGGGATEIELAkQITSYGETcPGLEQYAIKK
shNTC	EIF3L_HUMAN	Eukaryotic translation initiation factor 3 subunit L OS=Homo sapiens OX=9606 GN=EIF3L PE=1 SV=1	2	2	0.0001	0.0532	VYEIQDIYENSWTkLTER
shNTC	FLOT2_HUMAN	Flotillin-2 OS=Homo sapiens OX=9606 GN=FLOT2 PE=1 SV=2	4	5	0.0002	0.157	DVYDKVDYLSSLGkTQTAVVQR
shNTC	RABE2_HUMAN	Rab GTPase-binding effector protein 2 OS=Homo sapiens OX=9606 GN=RABEP2 PE=1 SV=2	1	1	0.0001	0.0299	DSISSYEAQITALkQER
shNTC	RABE2_HUMAN	Rab GTPase-binding effector protein 2 OS=Homo sapiens OX=9606 GN=RABEP2 PE=1 SV=2	1	1	0.0001	0.0299	DSISSYEAQITALkQER
shNTC	RAB2A_HUMAN	Ras-related protein Rab-2A OS=Homo sapiens OX=9606 GN=RAB2A PE=1 SV=1	2	2	0.0002	0.203	TASNVEEAFINTAkEIYEK
shNTC	RAB5C_HUMAN	Ras-related protein Rab-5C OS=Homo sapiens OX=9606 GN=RAB5C PE=1 SV=2	2	2	0.0001	0.0926	QASPNIVIALAGNkADLASK
shNTC	TRI25_HUMAN	E3 ubiquitin/ISG15 ligase TRIM25 OS=Homo sapiens OX=9606 GN=TRIM25 PE=1 SV=2	1	1	0	0.0365	LPTFGAPEQLVDLkQAGLEAAAK
shNTC	FOCAD_HUMAN	Focadhesin OS=Homo sapiens OX=9606 GN=FOCAD PE=1 SV=1	1	1	0	0.0111	FMAVSDVPSLSVGkEVQWEK
shNTC	CATA_HUMAN	Catalase OS=Homo sapiens OX=9606 GN=CAT PE=1 SV=3	3	3	0.0001	0.0759	ADVLTTGAGNPVGDkLNVITVGPR
shNTC	CY561_HUMAN	Transmembrane ascorbate-dependent reductase CYB561 OS=Homo sapiens OX=9606 GN=CYB561 PE=1 SV=2	1	1	0	0.104	RPSQAEEQALSMDFkTLTEGDSPGSQ
shNTC	ARFG1_HUMAN	ADP-ribosylation factor GTPase-activating protein 1 OS=Homo sapiens OX=9606 GN=ARFGAP1 PE=1 SV=2	1	1	0	0.0542	IFDDVSSGVSQLASkVQGVGSK
shNTC	HS90B_HUMAN	Heat shock protein HSP 90-beta OS=Homo sapiens OX=9606 GN=HSP90AB1 PE=1 SV=4	7	9	0.0024	0.236	HSQFIGYPITLYLEkER
shNTC	PABP4_HUMAN	Polyadenylate-binding protein 4 OS=Homo sapiens OX=9606 GN=PABPC4 PE=1 SV=1	1	1	0.0004	0.0932	GFGFVcFSSPEEATkAVTEMNGR
shNTC	PABP4_HUMAN	Polyadenylate-binding protein 4 OS=Homo sapiens OX=9606 GN=PABPC4 PE=1 SV=1	1	1	0.0004	0.0932	GFGFVcFSSPEEATkAVTEMNGR
shNTC	PSMD3_HUMAN	26S proteasome non-ATPase regulatory subunit 3 OS=Homo sapiens OX=9606 GN=PSMD3 PE=1 SV=2	3	3	0.0002	0.133	LQLDSPEDAEFIVAkAIR
shNTC	PSMD3_HUMAN	26S proteasome non-ATPase regulatory subunit 3 OS=Homo sapiens OX=9606 GN=PSMD3 PE=1 SV=2	3	3	0.0002	0.133	LQLDSPEDAEFIVAkAIR
shNTC	ACSL4_HUMAN	Long-chain-fatty-acid--CoA ligase 4 OS=Homo sapiens OX=9606 GN=ACSL4 PE=1 SV=2	1	1	0	0.0225	SDQSYVISFVVPNQkR
shNTC	MK06_HUMAN	Mitogen-activated protein kinase 6 OS=Homo sapiens OX=9606 GN=MAPK6 PE=1 SV=1	1	1	0	0.0236	AQIALEEASQQLAGkER
shNTC	SP16H_HUMAN	FACT complex subunit SPT16 OS=Homo sapiens OX=9606 GN=SUPT16H PE=1 SV=1	2	2	0.0001	0.0344	NEGNIFPNPEATFVkEITYR
shNTC	ITCH_HUMAN	E3 ubiquitin-protein ligase Itchy homolog OS=Homo sapiens OX=9606 GN=ITCH PE=1 SV=2	1	1	0	0.0321	FIYGNQDLFATSQSkEFDPLGPLPPGWEK
shNTC	MYO1F_HUMAN	Unconventional myosin-If OS=Homo sapiens OX=9606 GN=MYO1F PE=1 SV=3	4	5	0.0002	0.051	AVNMEPDQYQMGSTkVFVK
[truncated: 691 more rows]

## Sheet: Table 4;  RNA sequencing
Gene_ID	GeneName	shFBXO21.55 1	shFBXO21.55 2	shNTC 1	shNTC 2	log2FoldChange	pvalue
ENSG00000169245	CXCL10	3571.48	2186.21	0	0	14.0098	6.22345e-20
[truncated: 24,332 more rows]

## Sheet: Table 5; Venn Overlaps
Up in shFBXO21.55	Cytosolic	Identified in K-GG	Differentially expressed RNA	Involved in cytokine signaling
[truncated: 1,942 more rows]
